# Supplementary material for: Drought effect on plant biomass allocation: A meta‐analysis
Source: Ecol Evol. 2017 Nov 12;7(24):11002–10. doi: 10.1002/ece3.3630 (PMC5743700; doi:10.1002/ece3.3630)
Supplement: Supplementary file 10 [file ECE3-7-11002-s010.xlsx]

## Sheet: Data set 1
Ref# No.	Place Name	Data Source	Treatment duration (days)	Experiemntal setting	Species name	Life Forms	P/A	W/C	LnR	Var(LnR)	Items
3	Laramie, Wyoming, USA	T1, T2	66	grh	Brassica rapa	Herb	P	C	0.0443011	0.0334	RMF
3	Laramie, Wyoming, USA	T1, T2	66	grh	Brassica rapa	Herb	P	C	0.439286	0.0407	RMF
3	Laramie, Wyoming, USA	T1, T2	66	grh	Brassica rapa	Herb	P	C	0.012283	0.00113802	RMF
3	Laramie, Wyoming, USA	T1, T2	66	grh	Brassica rapa	Herb	P	C	0.263495	0.0509	RMF
3	Laramie, Wyoming, USA	T1, T2	66	grh	Brassica rapa	Herb	P	C	0.669377	0.0509	RMF
3	Laramie, Wyoming, USA	T1, T2	66	grh	Brassica rapa	Herb	P	C	-0.043878	0.0815	RMF
4	Riverside, California, USA.	T5, 6	131	grh	Vigna unguiculata (Linn.) Walp.	Herb	A	C	0.3132	0.1379	RMF
4	Riverside, California, USA.	T5, 6	131	grh	Vigna unguiculata (Linn.) Walp.	Herb	A	C	0.3302	0.1379	RMF
4	Riverside, California, USA.	T5, 6	131	grh	Vigna unguiculata (Linn.) Walp.	Herb	A	C	0.2028	0.1379	RMF
4	Riverside, California, USA.	T5, 6	131	grh	Vigna unguiculata (Linn.) Walp.	Herb	A	C	0.3254	0.1379	RMF
4	Riverside, California, USA.	T5, 6	131	grh	Vigna unguiculata (Linn.) Walp.	Herb	A	C	0.2774	0.1379	RMF
4	Riverside, California, USA.	T5, 6	131	grh	Vigna unguiculata (Linn.) Walp.	Herb	A	C	0.2956	0.1379	RMF
4	Riverside, California, USA.	T5, 6	66	grh	Vigna unguiculata (Linn.) Walp.	Herb	A	C	0.2956	0.1379	RMF
4	Riverside, California, USA.	T5, 6	66	grh	Vigna unguiculata (Linn.) Walp.	Herb	A	C	0.1699	0.1379	RMF
4	Riverside, California, USA.	T5, 6	66	grh	Vigna unguiculata (Linn.) Walp.	Herb	A	C	0.3783	0.1379	RMF
5	Eberswalder Straße, Mu¨ncheberg, Germany	T1	NG	grh	Populus tremula	Woody	P	W	0.0670165	0.0316	RMF
5	Eberswalder Straße, Mu¨ncheberg, Germany	T1	NG	grh	Populus tremula × Populus tremula	Woody	P	W	-0.059506	0.0765	RMF
5	Eberswalder Straße, Mu¨ncheberg, Germany	T1	NG	grh	Populus maximowiczii × Populus trichocarpa	Woody	P	W	-0.189887	0.0569	RMF
6	Almería, SE Spain	F3	~420	grh	Anthyllis cytisoides	Woody	P	W	0	0.0008	RMF
6	Almería, SE Spain	F3	~420	grh	Atriplex halimus	Woody	P	W	0.0597	0.0003	RMF
6	Almería, SE Spain	F3	~420	grh	Ephedra fragilis	Woody	P	W	0.0158	0.0003	RMF
6	Almería, SE Spain	F3	~420	grh	Genista umbellata	Woody	P	W	0.0812	0.0008	RMF
6	Almería, SE Spain	F3	~420	grh	Lycium intricatum	Woody	P	W	0.0221	0.001	RMF
6	Almería, SE Spain	F3	~420	grh	Retama sphaerocarpa	Woody	P	W	-0.0425	0.0002	RMF
6	Almería, SE Spain	F3	~420	grh	Salsola oppositifolia	Woody	P	W	0.1226	0.0008	RMF
6	Almería, SE Spain	F3	~420	grh	Anthyllis cytisoides	Woody	P	W	0.0999	0.0004	RMF
6	Almería, SE Spain	F3	~420	grh	Atriplex halimus	Woody	P	W	0.1325	0.0002	RMF
6	Almería, SE Spain	F3	~420	grh	Ephedra fragilis	Woody	P	W	0.1306	0.0008	RMF
6	Almería, SE Spain	F3	~420	grh	Genista umbellata	Woody	P	W	-0.0391	0.001	RMF
6	Almería, SE Spain	F3	~420	grh	Lycium intricatum	Woody	P	W	-0.0914	0.0002	RMF
7	Diagonal, Barcelona, Spain	F3, F5, T3	~60	grh	Arundo donax L.	Herb	P	W	0.5191	0.13833	RMF
7	Diagonal, Barcelona, Spain	F3, F5, T3	~60	grh	Arundo donax L.	Herb	P	W	0.639	0.2998	RMF
7	Diagonal, Barcelona, Spain	F3, F5, T3	~60	grh	Arundo donax L.	Herb	P	W	0.3082	0.1056	RMF
7	Diagonal, Barcelona, Spain	F3, F5, T3	~60	grh	Arundo donax L.	Herb	P	W	0.8085	0.1218	RMF
7	Diagonal, Barcelona, Spain	F3, F5, T3	~60	grh	Arundo donax L.	Herb	P	W	0.4724	0.103	RMF
7	Diagonal, Barcelona, Spain	F3, F5, T3	~60	grh	Arundo donax L.	Herb	P	W	0.4592	0.1209	RMF
7	Diagonal, Barcelona, Spain	F3, F5, T3	~60	grh	Arundo donax L.	Herb	P	W	0.3997	0.2475	RMF
7	Diagonal, Barcelona, Spain	F3, F5, T3	~60	grh	Arundo donax L.	Herb	P	W	0.8687	0.0351	RMF
8	Helsinki, Finland	T1	~30	grh	Eucalyptus microtheca	Woody	P	W	0.1799	0	RMF
8	Helsinki, Finland	T1	~30	grh	Eucalyptus microtheca	Woody	P	W	0.1799	0.0001	RMF
9	Nakhon Pathom, Thailand	F7	8	grh	Eucalyptus camaldulensis Dehnh.	Woody	P	W	-0.0533038	0.0205	RMF
9	Nakhon Pathom, Thailand	F7	8	grh	Eucalyptus camaldulensis Dehnh.	Woody	P	W	-0.0105423	0.0084	RMF
9	Nakhon Pathom, Thailand	F7	8	grh	Eucalyptus camaldulensis Dehnh.	Woody	P	W	0.0375625	0.0003	RMF
9	Nakhon Pathom, Thailand	F7	8	grh	Eucalyptus camaldulensis Dehnh.	Woody	P	W	0.0801889	0.0093	RMF
9	Nakhon Pathom, Thailand	F7	8	grh	Eucalyptus camaldulensis Dehnh.	Woody	P	W	0.00269656	0.0044	RMF
9	Nakhon Pathom, Thailand	F7	8	grh	Eucalyptus camaldulensis Dehnh.	Woody	P	W	-0.0821502	0.0034	RMF
9	Nakhon Pathom, Thailand	F7	8	grh	Eucalyptus camaldulensis Dehnh.	Woody	P	W	0.0261563	0.0034	RMF
9	Nakhon Pathom, Thailand	F7	8	grh	Eucalyptus camaldulensis Dehnh.	Woody	P	W	-0.0865507	0.0034	RMF
10	Pullman, Washington, USA	F4	56	grh	Heteropogon contortus	Herb	P	W	0.2076	0.0096	RMF
10	Pullman, Washington, USA	F4	56	grh	Pennisetum setaceum	Herb	P	W	0.069	0.0042	RMF
11	Qinghai-Tibetan Plateau, China	T2	~120	grh	Hippophae rhamnoides L.	Woody	P	W	0.6451	0.0345	RMF
11	Qinghai-Tibetan Plateau, China	T2	~120	grh	Hippophae rhamnoides L.	Woody	P	W	0.6391	0.0345	RMF
12	Vicosa, Brazil	T1	60	grh	coffee progenies	Woody	P	C	0.1232	0.0066	RMF
12	Vicosa, Brazil	T1	60	grh	coffee progenies	Woody	P	C	0.0728	0.0097	RMF
13	Chengdu, China	T1	90	glh	Populus kangdingensis	Woody	P	W	0.5603	0.0288	RMF
13	Chengdu, China	T1	90	glh	Populus kangdingensis	Woody	P	W	1.0553	0.0251	RMF
14	Chengdu, China	T2	NG	grh	Populus davidiana	Woody	P	W	0.0843	0.2298	RMF
14	Chengdu, China	T2	NG	grh	Populus davidiana	Woody	P	W	0.1112	0.2298	RMF
14	Chengdu, China	T2	NG	grh	Populus davidiana	Woody	P	W	0.0876	0.2298	RMF
14	Chengdu, China	T2	NG	grh	Populus davidiana	Woody	P	W	0.1784	0.2298	RMF
14	Chengdu, China	T2	NG	grh	Populus davidiana	Woody	P	W	0.1994	0.2298	RMF
14	Chengdu, China	T2	NG	grh	Populus davidiana	Woody	P	W	0.1615	0.2298	RMF
14	Chengdu, China	T2	NG	grh	Populus davidiana	Woody	P	W	0.2806	0.2298	RMF
14	Chengdu, China	T2	NG	grh	Populus davidiana	Woody	P	W	0.2888	0.2298	RMF
14	Chengdu, China	T2	NG	grh	Populus davidiana	Woody	P	W	0.2331	0.2298	RMF
14	Chengdu, China	T2	NG	grh	Populus davidiana	Woody	P	W	0.3099	0.2298	RMF
14	Chengdu, China	T2	NG	grh	Populus davidiana	Woody	P	W	0.3212	0.2298	RMF
14	Chengdu, China	T2	NG	grh	Populus davidiana	Woody	P	W	0.3148	0.2298	RMF
15	Chengdu, China	T2	168	grh	Populus davidiana	Woody	P	W	0.1995	0.2298	RMF
15	Chengdu, China	T2	168	grh	Populus davidiana	Woody	P	W	0.1771	0.2298	RMF
15	Chengdu, China	T2	168	grh	Populus davidiana	Woody	P	W	0.1221	0.2298	RMF
16	Mangilao, Guam, USA	T1, T2	21	rs	Carica papaya	Woody	P	W	0.0206	0.2157	RMF
16	Mangilao, Guam, USA	T1, T2	21	rs	Carica papaya	Woody	P	W	0.016	0.2447	RMF
17	Champenoux, France	T1, F1	NG	grh	pinus pinaster	Woody	P	W	0.2231	0.0689	RMF
17	Champenoux, France	T1, F1	NG	grh	pinus pinaster	Woody	P	W	0.2877	0.0689	RMF
18	Maryland, USA	T2	118	grh	Acer rubrum L. ‘Franksred’	Woody	P	W	-0.0875	0.0199	RMF
18	Maryland, USA	T2	118	grh	Asimina triloba (L.) Dunal.	Woody	P	W	-0.0281	0.0619	RMF
18	Maryland, USA	T2	118	grh	Magnolia virginiana L.	Woody	P	W	0.0808	0.0389	RMF
18	Maryland, USA	T2	118	grh	Nyssa sylvatica Marsh.	Woody	P	W	-0.1192	0.0653	RMF
18	Maryland, USA	T2	118	grh	Taxodium distichum (L.) Rich.	Woody	P	W	-0.0248	0.0255	RMF
18	Maryland, USA	T2	118	grh	Acer rubrum L. ‘Franksred’	Woody	P	W	-0.1603	0.0215	RMF
18	Maryland, USA	T2	118	grh	Asimina triloba (L.) Dunal.	Woody	P	W	0.0903	0.0703	RMF
18	Maryland, USA	T2	118	grh	Magnolia virginiana L.	Woody	P	W	0.0338	0.0405	RMF
18	Maryland, USA	T2	118	grh	Nyssa sylvatica Marsh.	Woody	P	W	-0.2284	0.1138	RMF
18	Maryland, USA	T2	118	grh	Taxodium distichum (L.) Rich.	Woody	P	W	0.177	0.0302	RMF
21	Queensland, Australia	F2, 3	90	glh	Eucalyptus cloeziana	Woody	P	W	0.029	0.1379	RMF
21	Queensland, Australia	F2, 3	90	glh	Eucalyptus argophloia	Woody	P	W	-0.1655	0.1379	RMF
21	Queensland, Australia	F2, 3	90	glh	Eucalyptus cloeziana	Woody	P	W	-0.4406	0.1379	RMF
21	Queensland, Australia	F2, 3	90	glh	Eucalyptus cloeziana	Woody	P	W	-0.1252	0.1379	RMF
21	Queensland, Australia	F2, 3	90	glh	Eucalyptus argophloia	Woody	P	W	-0.0793	0.1379	RMF
21	Queensland, Australia	F2, 3	90	glh	Eucalyptus cloeziana	Woody	P	W	-0.5147	0.1379	RMF
22	Utrecht, The Netherlands	T1, F2	NG	grch	Nicotiana tabacum var petit Havana	Herb	P	W	0.2571	0.063	RMF
22	Utrecht, The Netherlands	T1, F2	NG	grch	Nicotiana tabacum var petit Havana	Herb	P	W	0.5029	0.0149	RMF
22	Utrecht, The Netherlands	T1, F2	NG	grch	Nicotiana tabacum var petit Havana	Herb	P	W	0.2322	0.0067	RMF
22	Utrecht, The Netherlands	T1, F2	NG	grch	Nicotiana tabacum var petit Havana	Herb	P	W	0.6312	0.0323	RMF
23	Aberdeen, U.K	F1	69	grh	Betula pendula Roth	Woody	P	W	-0.2928	0.26	RMF
23	Aberdeen, U.K	F1	69	grh	Betula pendula Roth	Woody	P	W	0.2014	0.081	RMF
23	Aberdeen, U.K	F1	104	grh	Betula pendula Roth	Woody	P	W	-0.218	0.0439	RMF
23	Aberdeen, U.K	F1	104	grh	Betula pendula Roth	Woody	P	W	0.2207	0.0144	RMF
23	Aberdeen, U.K	F1	144	grh	Betula pendula Roth	Woody	P	W	-0.101	0.0184	RMF
23	Aberdeen, U.K	F1	144	grh	Betula pendula Roth	Woody	P	W	0.1846	0.0673	RMF
24	Lisbon, Portugal	T1	49	grh	Eucalyptus globulus	Woody	P	W	0.2448	0.01	RMF
24	Lisbon, Portugal	T1	49	grh	Eucalyptus globulus	Woody	P	W	-0.0147	0.0112	RMF
25	Texas, USA.	T1, 2, 3	54	grh	Hibiscus rosa-sinensis L. cv. Leprechaun (Hibiscus).	Woody	P	W	0.7426	0.0027	RMF
26	Boulder, Colorado, USA	T1	129	grh	Liquidambar styraciflua L	Woody	P	W	0.2179	0.0024	RMF
26	Boulder, Colorado, USA	T1	21	grh	Liquidambar styraciflua L	Woody	P	W	0.0113	0.0091	RMF
27	Sabie, South Africa	T1, F1	480	rs	Eucalyptus grandis	Woody	P	W	-0.1021	0.0387	RMF
27	Sabie, South Africa	T1, F1	480	rs	Eucalyptus grandis	Woody	P	W	-0.2693	0.0383	RMF
27	Sabie, South Africa	T1, F1	480	rs	Eucalyptus grandis	Woody	P	W	-0.0431	0.0379	RMF
27	Sabie, South Africa	T1, F1	480	rs	Eucalyptus grandis	Woody	P	W	-0.1766	0.0384	RMF
27	Sabie, South Africa	T1, F1	480	rs	Eucalyptus grandis	Woody	P	W	-0.104	0.0385	RMF
27	Sabie, South Africa	T1, F1	480	rs	Eucalyptus grandis	Woody	P	W	-0.1588	0.038	RMF
28	Helsinki, Finland	T2	190	grh	Eucalyptus microtheca F. Muell.	Woody	P	W	0.1911	0	RMF
28	Helsinki, Finland	T2	190	grh	Eucalyptus microtheca F. Muell.	Woody	P	W	0.1978	0	RMF
28	Helsinki, Finland	T2	190	grh	Eucalyptus microtheca F. Muell.	Woody	P	W	0.1335	0	RMF
28	Helsinki, Finland	T2	190	grh	Eucalyptus microtheca F. Muell.	Woody	P	W	0	0	RMF
28	Helsinki, Finland	T2	190	grh	Eucalyptus microtheca F. Muell.	Woody	P	W	0.1978	0.0001	RMF
28	Helsinki, Finland	T2	190	grh	Eucalyptus microtheca F. Muell.	Woody	P	W	0.3814	0.0001	RMF
29	Medford, Massachusetts, U.S.A.	T3	48	grh	Hybrid	Woody	P	W	-0.3095	0.1098	RMF
29	Medford, Massachusetts, U.S.A.	T3	48	grh	Salix sericea Marsh	Woody	P	W	-0.2188	0.0408	RMF
29	Medford, Massachusetts, U.S.A.	T3	48	grh	Salix eriocephala Michx	Woody	P	W	-0.2161	0.0031	RMF
29	Medford, Massachusetts, U.S.A.	T3	48	grh	Salix sericea Marsh	Woody	P	W	-0.1309	0.1596	RMF
29	Medford, Massachusetts, U.S.A.	T3	48	grh	Salix eriocephala Michx	Woody	P	W	-0.4523	0.0499	RMF
29	Medford, Massachusetts, U.S.A.	T3	48	grh	Hybrid	Woody	P	W	-0.6693	0.0055	RMF
29	Medford, Massachusetts, U.S.A.	T3	48	grh	Salix eriocephala Michx	Woody	P	W	-0.5062	0.0724	RMF
29	Medford, Massachusetts, U.S.A.	T3	48	grh	Hybrid	Woody	P	W	-0.9371	0.1595	RMF
29	Medford, Massachusetts, U.S.A.	T3	48	grh	Salix sericea Marsh	Woody	P	W	-0.4164	0.0383	RMF
30	Lisbon, Portugal	T2	41	grh	Eucalyptus globulus	Woody	P	W	-0.0185	0.1149	RMF
30	Lisbon, Portugal	T2	41	grh	Eucalyptus globulus	Woody	P	W	-0.5835	0.1149	RMF
30	Lisbon, Portugal	T2	41	grh	Eucalyptus globulus	Woody	P	W	-0.205	0.1149	RMF
30	Lisbon, Portugal	T2	41	grh	Eucalyptus globulus	Woody	P	W	-0.1389	0.1149	RMF
30	Lisbon, Portugal	T2	41	grh	Eucalyptus globulus	Woody	P	W	-0.3176	0.1149	RMF
30	Lisbon, Portugal	T2	41	grh	Eucalyptus globulus	Woody	P	W	-0.3596	0.1149	RMF
31	Emei, China	T1	NG	rs	Abies fabri (Mast.) Craib	Woody	P	W	0.2496	0.0771	RMF
32	Vicosa, Brazil	T1	120	rs	Coffea canephora	Woody	P	C	0	0.0098	RMF
32	Vicosa, Brazil	T1	120	rs	Coffea canephora	Woody	P	C	0.2392	0.0025	RMF
32	Vicosa, Brazil	T1	120	rs	Coffea canephora	Woody	P	C	0.4055	0.068	RMF
32	Vicosa, Brazil	T1	120	rs	Coffea canephora	Woody	P	C	0.1699	0.0065	RMF
32	Vicosa, Brazil	T1	120	rs	Coffea canephora	Woody	P	C	0.1431	0.0026	RMF
32	Vicosa, Brazil	T1	120	rs	Coffea canephora	Woody	P	C	0.0465	0.0225	RMF
32	Vicosa, Brazil	T1	120	rs	Coffea canephora	Woody	P	C	0.5596	0.0169	RMF
32	Vicosa, Brazil	T1	120	rs	Coffea canephora	Woody	P	C	0.4626	0.0048	RMF
32	Vicosa, Brazil	T1	120	rs	Coffea canephora	Woody	P	C	0.2877	0.0541	RMF
32	Vicosa, Brazil	T1	120	rs	Coffea canephora	Woody	P	C	0.0408	0.0133	RMF
33	Apartado, Maracay, Venezuela.	F1	50	grh	Brachiaria brizantha	Herb	P	W	-0.2025	0.1723	RMF
33	Apartado, Maracay, Venezuela.	F1	50	grh	Brachiaria decumbens	Herb	P	W	0.0543	0.1723	RMF
33	Apartado, Maracay, Venezuela.	F1	50	grh	Brachiaria mutica	Herb	P	W	-0.2921	0.1723	RMF
33	Apartado, Maracay, Venezuela.	F1	50	grh	Brachiaria humidicola	Herb	P	W	-0.3767	0.1723	RMF
33	Apartado, Maracay, Venezuela.	F1	50	grh	Brachiaria dictyoneura	Herb	P	W	-0.4856	0.1723	RMF
34	Maoxian county, Sichuan, China	T3, 4	180	grh	Sophora davidii	Woody	P	W	0.0925	0.0882	RMF
34	Maoxian county, Sichuan, China	T3, 4	180	grh	Sophora davidii	Woody	P	W	0.1706	0.1058	RMF
35	Fuyang, Zhejiang, China	F3	21	rs	Toona ciliata var． pubescens	Woody	P	W	0	0.0698	RMF
35	Fuyang, Zhejiang, China	F3	52	rs	Toona ciliata var． pubescens	Woody	P	W	0.1409	0.0871	RMF
35	Fuyang, Zhejiang, China	F3	83	rs	Toona ciliata var． pubescens	Woody	P	W	0.0564	0.0422	RMF
35	Fuyang, Zhejiang, China	F3	113	rs	Toona ciliata var． pubescens	Woody	P	W	0.1823	0.0482	RMF
35	Fuyang, Zhejiang, China	F3	21	rs	Toona ciliata var． pubescens	Woody	P	W	0.0497	0.0317	RMF
35	Fuyang, Zhejiang, China	F3	52	rs	Toona ciliata var． pubescens	Woody	P	W	0.2113	0.0491	RMF
35	Fuyang, Zhejiang, China	F3	83	rs	Toona ciliata var． pubescens	Woody	P	W	0.1032	0.0646	RMF
35	Fuyang, Zhejiang, China	F3	113	rs	Toona ciliata var． pubescens	Woody	P	W	0.3702	0.0196	RMF
35	Fuyang, Zhejiang, China	F3	21	rs	Toona ciliata var． pubescens	Woody	P	W	0.0557	0.0276	RMF
35	Fuyang, Zhejiang, China	F3	52	rs	Toona ciliata var． pubescens	Woody	P	W	0.0884	0.0708	RMF
35	Fuyang, Zhejiang, China	F3	83	rs	Toona ciliata var． pubescens	Woody	P	W	0.0286	0.0759	RMF
35	Fuyang, Zhejiang, China	F3	113	rs	Toona ciliata var． pubescens	Woody	P	W	0.47	0.0189	RMF
36	Apartado, Caracas, Venezuela	T1	35	grh	Andropogon gayanus	Herb	P	W	-0.192493	0.0556514	RMF
36	Apartado, Caracas, Venezuela	T1	35	grh	Brachiaria mutica.	Herb	P	W	0.0921862	0.0195516	RMF
36	Apartado, Caracas, Venezuela	T1	35	grh	Hyparrhenia rufa	Herb	P	W	0.0134266	0.00320186	RMF
36	Apartado, Caracas, Venezuela	T1	35	grh	Echinochloa polystachya	Herb	P	W	-0.0755385	0.0354514	RMF
37	Talca, Chile	T1	45	ns	Pinus radiata	Woody	P	W	-0.0818	0.0627	RMF
37	Talca, Chile	T1	45	ns	Pinus radiata	Woody	P	W	-0.1016	0.0627	RMF
38	Concepción, central Chile	F1	60	grh	Convolvulus demissus	Herb	P	W	0.2368	0.0019	RMF
38	Concepción, central Chile	F1	60	grh	Convolvulus demissus	Herb	P	W	0.0633	0.0014	RMF
39	Hannover, Germany	F2, 3	2	grh	Amaranthus tricolor	Herb	A	C	0.123	0.1512	RMF
39	Hannover, Germany	F2, 3	10	grh	Amaranthus tricolor	Herb	A	C	-0.0019	0.1793	RMF
39	Hannover, Germany	F2, 3	17	grh	Amaranthus tricolor	Herb	A	C	0.027	0.1777	RMF
39	Hannover, Germany	F2, 3	21	grh	Amaranthus tricolor	Herb	A	C	0.0757	0.1723	RMF
39	Hannover, Germany	F2, 3	28	grh	Amaranthus tricolor	Herb	A	C	0.1599	0.1819	RMF
39	Hannover, Germany	F2, 3	2	grh	Amaranthus tricolor	Herb	A	C	0.0527	0.1564	RMF
39	Hannover, Germany	F2, 3	7	grh	Amaranthus tricolor	Herb	A	C	0.1331	0.157	RMF
39	Hannover, Germany	F2, 3	14	grh	Amaranthus tricolor	Herb	A	C	0.0612	0.1833	RMF
39	Hannover, Germany	F2, 3	17	grh	Amaranthus tricolor	Herb	A	C	0.4274	0.1723	RMF
39	Hannover, Germany	F2, 3	24	grh	Amaranthus tricolor	Herb	A	C	0.2952	0.1856	RMF
39	Hannover, Germany	F2, 3	2	grh	Amaranthus blitum	Herb	A	W	0.0023	0.1513	RMF
39	Hannover, Germany	F2, 3	7	grh	Amaranthus blitum	Herb	A	W	0.096	0.1392	RMF
39	Hannover, Germany	F2, 3	15	grh	Amaranthus blitum	Herb	A	W	0.0006	0.159	RMF
39	Hannover, Germany	F2, 3	20	grh	Amaranthus blitum	Herb	A	W	0.1539	0.1516	RMF
39	Hannover, Germany	F2, 3	27	grh	Amaranthus blitum	Herb	A	W	0.3155	0.139	RMF
39	Hannover, Germany	F2, 3	2	grh	Amaranthus cruentus	Herb	A	C	0.0011	0.1422	RMF
39	Hannover, Germany	F2, 3	7	grh	Amaranthus cruentus	Herb	A	C	0.0533	0.1451	RMF
39	Hannover, Germany	F2, 3	13	grh	Amaranthus cruentus	Herb	A	C	0.1664	0.1531	RMF
39	Hannover, Germany	F2, 3	17	grh	Amaranthus cruentus	Herb	A	C	0.408	0.1575	RMF
39	Hannover, Germany	F2, 3	24	grh	Amaranthus cruentus	Herb	A	C	0.0615	0.1611	RMF
40	Yangling, China	F4	15	grch	Setaria italica	Herb	A	W	-0.0992	0.0185	RMF
40	Yangling, China	F4	15	grch	Panicum virgatum	Herb	P	W	-0.0089	0.0129	RMF
40	Yangling, China	F4	15	grch	Bothriochloa ischaemum	Herb	P	W	-0.0827	0.0064	RMF
40	Yangling, China	F4	15	grch	Setaria italica	Herb	A	W	0.1075	0.0165	RMF
40	Yangling, China	F4	15	grch	Panicum virgatum	Herb	P	W	0.0307	0.0197	RMF
40	Yangling, China	F4	15	grch	Bothriochloa ischaemum	Herb	P	W	0.0544	0.0139	RMF
41	Maracaibo, Venezuela	T1	15	without rs/no rain	Panicum maximum Jacq.	Herb	P	W	0.1153	0.0509	RMF
42	Ansai, China	F2, 3, 4, 5, T4	97	rs	Lespedeza daurica (Laxm.) Schindl.	Woody	P	W	0.1153	0.0381	RMF
42	Ansai, China	F2, 3, 4, 5, T4	97	rs	Bothriochloa ischaemum	Herb	P	W	-0.0058	0.0098	RMF
42	Ansai, China	F2, 3, 4, 5, T4	97	rs	Lespedeza davurica	Woody	P	W	0.3177	0.0314	RMF
42	Ansai, China	F2, 3, 4, 5, T4	97	rs	Bothriochloa ischaemum	Herb	P	W	0.0307	0.0027	RMF
43	Büsgenweg, Göttingen, Germany	F1, T3	152	grh	Fagus sylvatica	Woody	P	W	0.0706	0.0048	RMF
43	Büsgenweg, Göttingen, Germany	F1, T3	152	grh	Picea abies	Woody	P	W	-0.0175	0.0054	RMF
44	Wulumuqi, Xinjiang, China	T3	25	rs	Elaeagnus moorcroftii	Woody	P	W	0.1473	0.0677	RMF
44	Wulumuqi, Xinjiang, China	T3	25	rs	Elaeagnus moorcroftii	Woody	P	W	0.1521	0.0712	RMF
44	Wulumuqi, Xinjiang, China	T3	25	rs	Elaeagnus moorcroftii	Woody	P	W	0.1377	0.0671	RMF
45	Santomera, Murcia Spain	T1	240	grh	Rhamnus alaternus	Woody	P	W	-0.0482	0.0093	RMF
46	Pullman, Indiana, USA	T4	52	grh	Castanea dentata	Woody	P	C	0.223	0.0862	RMF
47	Talca, Chile	T2, 4	196	ns	Pinus radiata D. Don	Woody	P	W	0.0171	0.021	RMF
48	Loess Plateau, China	F2, 3, 4	15	grch	Panicum virgatum L.	Herb	P	W	-0.0018	0.0026	RMF
48	Loess Plateau, China	F2, 3, 4	15	grch	Panicum virgatum L.	Herb	P	W	0.0037	0.0086	RMF
48	Loess Plateau, China	F2, 3, 4	15	grch	Panicum virgatum L.	Herb	P	W	-0.0416	0.0025	RMF
48	Loess Plateau, China	F2, 3, 4	15	grch	Panicum virgatum L.	Herb	P	W	0.2706	0.0034	RMF
48	Loess Plateau, China	F2, 3, 4	15	grch	Panicum virgatum L.	Herb	P	W	-0.0597	0.038	RMF
48	Loess Plateau, China	F2, 3, 4	15	grch	Panicum virgatum L.	Herb	P	W	0.0303	0.004	RMF
48	Loess Plateau, China	F2, 3, 4	15	grch	Astragalus adsurgens Pall.	Herb	P	W	0.6221	0.033	RMF
48	Loess Plateau, China	F2, 3, 4	15	grch	Astragalus adsurgens Pall.	Herb	P	W	0.0961	0.0128	RMF
48	Loess Plateau, China	F2, 3, 4	15	grch	Astragalus adsurgens Pall.	Herb	P	W	-0.049	0.0049	RMF
48	Loess Plateau, China	F2, 3, 4	15	grch	Astragalus adsurgens Pall.	Herb	P	W	0.3817	0.0603	RMF
48	Loess Plateau, China	F2, 3, 4	15	grch	Astragalus adsurgens Pall.	Herb	P	W	0.2268	0.0372	RMF
48	Loess Plateau, China	F2, 3, 4	15	grch	Astragalus adsurgens Pall.	Herb	P	W	0.1919	0.01	RMF
49	Madryn, Chubut, Argentina	F1, T1	150	grh	Jarava speciosa	Herb	P	W	-0.0459	0.0122	RMF
49	Madryn, Chubut, Argentina	F1, T1	150	grh	Grindelia chiloensis	Woody	P	W	0.0558	0.0142	RMF
49	Madryn, Chubut, Argentina	F1, T1	150	grh	Prosopis alpataco	Woody	P	W	-0.0404	0.074	RMF
49	Madryn, Chubut, Argentina	F1, T1	150	grh	Bougainvillea spinosa	Woody	P	W	-0.0104	0.0203	RMF
49	Madryn, Chubut, Argentina	F1, T1	150	grh	Chuquiraga erinacea	Woody	P	W	-0.0229	0.0546	RMF
49	Madryn, Chubut, Argentina	F1, T1	150	grh	Larrea divaricata	Woody	P	W	0.1048	0.0055	RMF
49	Madryn, Chubut, Argentina	F1, T1	150	grh	Jarava speciosa	Herb	P	W	-0.0018	0.0391	RMF
49	Madryn, Chubut, Argentina	F1, T1	150	grh	Grindelia chiloensis	Woody	P	W	0.0715	0.025	RMF
49	Madryn, Chubut, Argentina	F1, T1	150	grh	Prosopis alpataco	Woody	P	W	0.0276	0.0837	RMF
49	Madryn, Chubut, Argentina	F1, T1	150	grh	Bougainvillea spinosa	Woody	P	W	-0.0937	0.0259	RMF
49	Madryn, Chubut, Argentina	F1, T1	150	grh	Chuquiraga erinacea	Woody	P	W	0.3585	0.0461	RMF
49	Madryn, Chubut, Argentina	F1, T1	150	grh	Larrea divaricata	Woody	P	W	0.0718	0.0221	RMF
49	Madryn, Chubut, Argentina	F1, T1	150	grh	Jarava speciosa	Herb	P	W	0.0328	0.0158	RMF
49	Madryn, Chubut, Argentina	F1, T1	150	grh	Grindelia chiloensis	Woody	P	W	-0.0255	0.0295	RMF
49	Madryn, Chubut, Argentina	F1, T1	150	grh	Prosopis alpataco	Woody	P	W	-0.0495	0.0748	RMF
49	Madryn, Chubut, Argentina	F1, T1	150	grh	Bougainvillea spinosa	Woody	P	W	0.0757	0.0305	RMF
49	Madryn, Chubut, Argentina	F1, T1	150	grh	Chuquiraga erinacea	Woody	P	W	0.2991	0.0461	RMF
49	Madryn, Chubut, Argentina	F1, T1	150	grh	Larrea divaricata	Woody	P	W	0.058	0.0269	RMF
49	Madryn, Chubut, Argentina	F1, T1	150	grh	Jarava speciosa	Herb	P	W	0.0099	0.0406	RMF
49	Madryn, Chubut, Argentina	F1, T1	150	grh	Grindelia chiloensis	Woody	P	W	0.0655	0.0281	RMF
49	Madryn, Chubut, Argentina	F1, T1	150	grh	Prosopis alpataco	Woody	P	W	-0.0126	0.0985	RMF
49	Madryn, Chubut, Argentina	F1, T1	150	grh	Bougainvillea spinosa	Woody	P	W	0.1216	0.0253	RMF
49	Madryn, Chubut, Argentina	F1, T1	150	grh	Larrea divaricata	Woody	P	W	0.0743	0.0379	RMF
50	Maoxian County, Sichuan, China	T1	120	grh	Bauhinia faberi var. miChylla	Woody	P	W	0.2697	0.0186	RMF
50	Maoxian County, Sichuan, China	T1	120	grh	Bauhinia faberi var. miChylla	Woody	P	W	0.4161	0.0852	RMF
50	Maoxian County, Sichuan, China	T1	120	grh	Bauhinia faberi var. miChylla	Woody	P	W	0.1809	0.0228	RMF
50	Maoxian County, Sichuan, China	T1	120	grh	Bauhinia faberi var. miChylla	Woody	P	W	0.2446	0.0179	RMF
51	Caen, France	F2, 3, 4	7	grh	Medicago sativa L.	Herb	P	W	0.0796	0.1537	RMF
51	Caen, France	F2, 3, 4	7	grh	Medicago sativa L.	Herb	P	W	-0.1984	0.1344	RMF
51	Caen, France	F2, 3, 4	7	grh	Medicago sativa L.	Herb	P	W	-0.6823	0.1161	RMF
51	Caen, France	F2, 3, 4	7	grh	Medicago sativa L.	Herb	P	W	-0.3857	0.1083	RMF
51	Caen, France	F2, 3, 4	14	grh	Medicago sativa L.	Herb	P	W	0.2925	0.064	RMF
51	Caen, France	F2, 3, 4	14	grh	Medicago sativa L.	Herb	P	W	-0.1926	0.046	RMF
51	Caen, France	F2, 3, 4	14	grh	Medicago sativa L.	Herb	P	W	0.1775	0.0316	RMF
51	Caen, France	F2, 3, 4	14	grh	Medicago sativa L.	Herb	P	W	-0.037	0.1177	RMF
51	Caen, France	F2, 3, 4	21	grh	Medicago sativa L.	Herb	P	W	0.5503	0.0214	RMF
51	Caen, France	F2, 3, 4	21	grh	Medicago sativa L.	Herb	P	W	0.6165	0.0035	RMF
51	Caen, France	F2, 3, 4	21	grh	Medicago sativa L.	Herb	P	W	0.716	0.056	RMF
51	Caen, France	F2, 3, 4	21	grh	Medicago sativa L.	Herb	P	W	0.6932	0.0197	RMF
52	Madrid, Spain	F1	30	grh	Pinus pinaster	Woody	P	W	-0.0662	0.0146	RMF
52	Madrid, Spain	F1	30	grh	Pinus pinaster	Woody	P	W	-0.023	0.0362	RMF
52	Madrid, Spain	F1	30	grh	Pinus pinaster	Woody	P	W	0.1206	0.0146	RMF
52	Madrid, Spain	F1	30	grh	Pinus pinaster	Woody	P	W	-0.028	0.0125	RMF
52	Madrid, Spain	F1	30	grh	Pinus pinaster	Woody	P	W	0.0186	0.0265	RMF
52	Madrid, Spain	F1	30	grh	Pinus pinaster	Woody	P	W	0.0517	0.0135	RMF
52	Madrid, Spain	F1	30	grh	Pinus pinaster	Woody	P	W	0.0355	0.0175	RMF
52	Madrid, Spain	F1	30	grh	Pinus pinaster	Woody	P	W	0.0084	0.0061	RMF
53	Texas, USA	F1, 2, 3, 7	14	grch	Gossypium hirsutum L	Herb	A	C	0.1354	0.1723	RMF
53	Texas, USA	F1, 2, 3, 7	14	grch	Gossypium hirsutum L	Herb	A	C	0.2958	0.1723	RMF
54	West Lafayette, Texas, USA	F2, 4, 5	14	grch	Gossypium hirsutum L.	Herb	A	W	0.3139	0.2066	RMF
54	West Lafayette, Texas, USA	F2, 4, 5	14	grch	Gossypium hirsutum L.	Herb	A	W	-0.1073	0.2053	RMF
55	Heverlee, Belgium	T2, F2	52	grh	Jatropha curcas L.	Woody	P	W	0.0651	0.0098	RMF
55	Heverlee, Belgium	T2, F2	52	grh	Jatropha curcas L.	Woody	P	W	0.1839	0.0097	RMF
56	Naimanqi, Inner Mongolia, China	F1, T2	NG	rs	Pennisetum centrasiaticum Tzvel.	Herb	P	W	-0.0502	0.03	RMF
56	Naimanqi, Inner Mongolia, China	F1, T2	NG	rs	Leymus secalinus (Georgi) Tzvel.	Herb	P	W	-0.0947	0.023	RMF
56	Naimanqi, Inner Mongolia, China	F1, T2	NG	rs	Pennisetum centrasiaticum Tzvel.	Herb	P	W	-0.0183	0.03	RMF
56	Naimanqi, Inner Mongolia, China	F1, T2	NG	rs	Leymus secalinus (Georgi) Tzvel.	Herb	P	W	-0.2476	0.023	RMF
56	Naimanqi, Inner Mongolia, China	F1, T2	NG	rs	Pennisetum centrasiaticum Tzvel.	Herb	P	W	-0.0734	0.03	RMF
56	Naimanqi, Inner Mongolia, China	F1, T2	NG	rs	Leymus secalinus (Georgi) Tzvel.	Herb	P	W	-0.2518	0.023	RMF
57	Hangzhou, China	F3-3, 3-4, 3-9, 4-4, 4-5, 4-9, 4-10, 5-5, 5-6, 6-3, 6-5, 6-10, 6-11	180	rs	Changium smyrnioides	Herb	P	W	-0.1407	0.13783	RMF
57	Hangzhou, China	F3-3, 3-4, 3-9, 4-4, 4-5, 4-9, 4-10, 5-5, 5-6, 6-3, 6-5, 6-10, 6-11	180	rs	Anthriscus sylvestris	Herb	P	W	0.0632	0.14487	RMF
57	Hangzhou, China	F3-3, 3-4, 3-9, 4-4, 4-5, 4-9, 4-10, 5-5, 5-6, 6-3, 6-5, 6-10, 6-11	180	rs	Chuanminshen violaceum	Herb	P	W	0.1528	0.2274	RMF
57	Hangzhou, China	F3-3, 3-4, 3-9, 4-4, 4-5, 4-9, 4-10, 5-5, 5-6, 6-3, 6-5, 6-10, 6-11	180	rs	Changium smyrnioides	Herb	P	W	0.154	0.1394	RMF
57	Hangzhou, China	F3-3, 3-4, 3-9, 4-4, 4-5, 4-9, 4-10, 5-5, 5-6, 6-3, 6-5, 6-10, 6-11	180	rs	Anthriscus sylvestris	Herb	P	W	0.2295	0.0355	RMF
57	Hangzhou, China	F3-3, 3-4, 3-9, 4-4, 4-5, 4-9, 4-10, 5-5, 5-6, 6-3, 6-5, 6-10, 6-11	180	rs	Chuanminshen violaceum	Herb	P	W	0.2124	0.13249	RMF
57	Hangzhou, China	F3-3, 3-4, 3-9, 4-4, 4-5, 4-9, 4-10, 5-5, 5-6, 6-3, 6-5, 6-10, 6-11	180	rs	Changium smyrnioides	Herb	P	W	0.0286	0.1495	RMF
57	Hangzhou, China	F3-3, 3-4, 3-9, 4-4, 4-5, 4-9, 4-10, 5-5, 5-6, 6-3, 6-5, 6-10, 6-11	180	rs	Anthriscus sylvestris	Herb	P	W	-0.09	0.018	RMF
57	Hangzhou, China	F3-3, 3-4, 3-9, 4-4, 4-5, 4-9, 4-10, 5-5, 5-6, 6-3, 6-5, 6-10, 6-11	180	rs	Changium smyrnioides	Herb	P	W	0.0424	0.2274	RMF
57	Hangzhou, China	F3-3, 3-4, 3-9, 4-4, 4-5, 4-9, 4-10, 5-5, 5-6, 6-3, 6-5, 6-10, 6-11	180	rs	Anthriscus sylvestris	Herb	P	W	-0.0276	0.2284	RMF
57	Hangzhou, China	F3-3, 3-4, 3-9, 4-4, 4-5, 4-9, 4-10, 5-5, 5-6, 6-3, 6-5, 6-10, 6-11	180	rs	Anthriscus sylvestris	Herb	P	W	0.0573	0.1137	RMF
57	Hangzhou, China	F3-3, 3-4, 3-9, 4-4, 4-5, 4-9, 4-10, 5-5, 5-6, 6-3, 6-5, 6-10, 6-11	180	rs	Anthriscus sylvestris	Herb	P	W	-0.1377	0.2894	RMF
57	Hangzhou, China	F3-3, 3-4, 3-9, 4-4, 4-5, 4-9, 4-10, 5-5, 5-6, 6-3, 6-5, 6-10, 6-11	180	rs	Anthriscus sylvestris	Herb	P	W	0.0686	0.13833	RMF
57	Hangzhou, China	F3-3, 3-4, 3-9, 4-4, 4-5, 4-9, 4-10, 5-5, 5-6, 6-3, 6-5, 6-10, 6-11	180	rs	Anthriscus sylvestris	Herb	P	W	0.2434	0.2274	RMF
57	Hangzhou, China	F3-3, 3-4, 3-9, 4-4, 4-5, 4-9, 4-10, 5-5, 5-6, 6-3, 6-5, 6-10, 6-11	180	rs	Chuanminshen violaceum	Herb	P	W	-0.0211	0.068	RMF
57	Hangzhou, China	F3-3, 3-4, 3-9, 4-4, 4-5, 4-9, 4-10, 5-5, 5-6, 6-3, 6-5, 6-10, 6-11	180	rs	Chuanminshen violaceum	Herb	P	W	-0.01	0.0544	RMF
57	Hangzhou, China	F3-3, 3-4, 3-9, 4-4, 4-5, 4-9, 4-10, 5-5, 5-6, 6-3, 6-5, 6-10, 6-11	180	rs	Chuanminshen violaceum	Herb	P	W	0.1735	0.13026	RMF
57	Hangzhou, China	F3-3, 3-4, 3-9, 4-4, 4-5, 4-9, 4-10, 5-5, 5-6, 6-3, 6-5, 6-10, 6-11	180	rs	Chuanminshen violaceum	Herb	P	W	0.2117	0.2627	RMF
57	Hangzhou, China	F3-3, 3-4, 3-9, 4-4, 4-5, 4-9, 4-10, 5-5, 5-6, 6-3, 6-5, 6-10, 6-11	180	rs	Chuanminshen violaceum	Herb	P	W	-0.1134	0.0776	RMF
57	Hangzhou, China	F3-3, 3-4, 3-9, 4-4, 4-5, 4-9, 4-10, 5-5, 5-6, 6-3, 6-5, 6-10, 6-11	180	rs	Chuanminshen violaceum	Herb	P	W	0.0404	0.2274	RMF
57	Hangzhou, China	F3-3, 3-4, 3-9, 4-4, 4-5, 4-9, 4-10, 5-5, 5-6, 6-3, 6-5, 6-10, 6-11	180	rs	Anthriscus sylvestris	Herb	P	W	0.0918	0.1556	RMF
57	Hangzhou, China	F3-3, 3-4, 3-9, 4-4, 4-5, 4-9, 4-10, 5-5, 5-6, 6-3, 6-5, 6-10, 6-11	180	rs	Anthriscus sylvestris	Herb	P	W	-0.133	0.0285	RMF
57	Hangzhou, China	F3-3, 3-4, 3-9, 4-4, 4-5, 4-9, 4-10, 5-5, 5-6, 6-3, 6-5, 6-10, 6-11	180	rs	Anthriscus sylvestris	Herb	P	W	0.0931	0.101	RMF
57	Hangzhou, China	F3-3, 3-4, 3-9, 4-4, 4-5, 4-9, 4-10, 5-5, 5-6, 6-3, 6-5, 6-10, 6-11	180	rs	Anthriscus sylvestris	Herb	P	W	0.1863	0.101	RMF
57	Hangzhou, China	F3-3, 3-4, 3-9, 4-4, 4-5, 4-9, 4-10, 5-5, 5-6, 6-3, 6-5, 6-10, 6-11	180	rs	Anthriscus sylvestris	Herb	P	W	-0.1678	0.101	RMF
57	Hangzhou, China	F3-3, 3-4, 3-9, 4-4, 4-5, 4-9, 4-10, 5-5, 5-6, 6-3, 6-5, 6-10, 6-11	180	rs	Anthriscus sylvestris	Herb	P	W	0.1151	0.101	RMF
57	Hangzhou, China	F3-3, 3-4, 3-9, 4-4, 4-5, 4-9, 4-10, 5-5, 5-6, 6-3, 6-5, 6-10, 6-11	180	rs	Anthriscus sylvestris	Herb	P	W	-0.1116	0.101	RMF
57	Hangzhou, China	F3-3, 3-4, 3-9, 4-4, 4-5, 4-9, 4-10, 5-5, 5-6, 6-3, 6-5, 6-10, 6-11	180	rs	Anthriscus sylvestris	Herb	P	W	-0.1957	0.101	RMF
57	Hangzhou, China	F3-3, 3-4, 3-9, 4-4, 4-5, 4-9, 4-10, 5-5, 5-6, 6-3, 6-5, 6-10, 6-11	180	rs	Anthriscus sylvestris	Herb	P	W	-0.1218	0.101	RMF
57	Hangzhou, China	F3-3, 3-4, 3-9, 4-4, 4-5, 4-9, 4-10, 5-5, 5-6, 6-3, 6-5, 6-10, 6-11	180	rs	Anthriscus sylvestris	Herb	P	W	-0.034	0.101	RMF
57	Hangzhou, China	F3-3, 3-4, 3-9, 4-4, 4-5, 4-9, 4-10, 5-5, 5-6, 6-3, 6-5, 6-10, 6-11	180	rs	Chuanminshen violaceum	Herb	P	W	-0.1223	0.101	RMF
57	Hangzhou, China	F3-3, 3-4, 3-9, 4-4, 4-5, 4-9, 4-10, 5-5, 5-6, 6-3, 6-5, 6-10, 6-11	180	rs	Chuanminshen violaceum	Herb	P	W	0.0423	0.101	RMF
57	Hangzhou, China	F3-3, 3-4, 3-9, 4-4, 4-5, 4-9, 4-10, 5-5, 5-6, 6-3, 6-5, 6-10, 6-11	180	rs	Chuanminshen violaceum	Herb	P	W	0.0222	0.101	RMF
57	Hangzhou, China	F3-3, 3-4, 3-9, 4-4, 4-5, 4-9, 4-10, 5-5, 5-6, 6-3, 6-5, 6-10, 6-11	180	rs	Chuanminshen violaceum	Herb	P	W	0.0056	0.101	RMF
57	Hangzhou, China	F3-3, 3-4, 3-9, 4-4, 4-5, 4-9, 4-10, 5-5, 5-6, 6-3, 6-5, 6-10, 6-11	180	rs	Changium smyrnioides	Herb	P	W	-0.0573	0.101	RMF
57	Hangzhou, China	F3-3, 3-4, 3-9, 4-4, 4-5, 4-9, 4-10, 5-5, 5-6, 6-3, 6-5, 6-10, 6-11	180	rs	Changium smyrnioides	Herb	P	W	0.0441	0.101	RMF
57	Changbai Mountain National Nature Reserve, Jilin, China	F1	120	rs	Tilia amurensis	Woody	P	W	-0.0146	0.0297	RMF
57	Changbai Mountain National Nature Reserve, Jilin, China	F1	120	rs	Fraxinus mandshurica	Woody	P	W	0.0132	0.0878	RMF
57	Changbai Mountain National Nature Reserve, Jilin, China	F1	120	rs	Juglans mandshuria	Woody	P	W	-0.0398	0.0273	RMF
57	Changbai Mountain National Nature Reserve, Jilin, China	F1	120	rs	Pinus koraiensis	Woody	P	W	-0.049	0.0173	RMF
57	Changbai Mountain National Nature Reserve, Jilin, China	F1	120	rs	Quercus mongolica	Woody	P	W	-0.0173	0.0146	RMF
57	Changbai Mountain National Nature Reserve, Jilin, China	F1	120	rs	Tilia amurensis	Woody	P	W	0.0427	0.0056	RMF
57	Changbai Mountain National Nature Reserve, Jilin, China	F1	120	rs	Fraxinus mandshurica	Woody	P	W	0.025	0.0578	RMF
57	Changbai Mountain National Nature Reserve, Jilin, China	F1	120	rs	Juglans mandshuria	Woody	P	W	-0.0254	0.0404	RMF
57	Changbai Mountain National Nature Reserve, Jilin, China	F1	120	rs	Pinus koraiensis	Woody	P	W	-0.1549	0.0323	RMF
57	Changbai Mountain National Nature Reserve, Jilin, China	F1	120	rs	Quercus mongolica	Woody	P	W	0.0663	0.0082	RMF
59	Kunming, China	F5-1, 5-2, 5-3	120	grh	Bombax ceiba	Woody	P	W	0.4195	0.0689	RMF
59	Kunming, China	F5-1, 5-2, 5-3	120	grh	Bombax ceiba	Woody	P	W	0.2582	0.0689	RMF
59	Kunming, China	F5-1, 5-2, 5-3	120	grh	Bombax ceiba	Woody	P	W	0.3641	0.0689	RMF
59	Kunming, China	F5-1, 5-2, 5-3	120	grh	Bombax ceiba	Woody	P	W	-0.0543	0.0689	RMF
59	Kunming, China	F5-1, 5-2, 5-3	120	grh	Bombax ceiba	Woody	P	W	0.186	0.0689	RMF
59	Kunming, China	F5-1, 5-2, 5-3	120	grh	Bombax ceiba	Woody	P	W	0.1586	0.0689	RMF
59	Kunming, China	F5-1, 5-2, 5-3	120	grh	Bombax ceiba	Woody	P	W	0.206	0.0689	RMF
59	Kunming, China	F5-1, 5-2, 5-3	120	grh	Bombax ceiba	Woody	P	W	0.1725	0.0689	RMF
59	Kunming, China	F5-1, 5-2, 5-3	120	grh	Bombax ceiba	Woody	P	W	0.0857	0.0689	RMF
59	Kunming, China	F5-1, 5-2, 5-3	240	grh	Bombax ceiba	Woody	P	W	0.3383	0.0683	RMF
59	Kunming, China	F5-1, 5-2, 5-3	240	grh	Bombax ceiba	Woody	P	W	0.2426	0.0683	RMF
59	Kunming, China	F5-1, 5-2, 5-3	240	grh	Bombax ceiba	Woody	P	W	0.1851	0.0683	RMF
59	Kunming, China	F5-1, 5-2, 5-3	240	grh	Bombax ceiba	Woody	P	W	0.1677	0.0683	RMF
59	Kunming, China	F5-1, 5-2, 5-3	240	grh	Bombax ceiba	Woody	P	W	0.379	0.0683	RMF
59	Kunming, China	F5-1, 5-2, 5-3	240	grh	Bombax ceiba	Woody	P	W	0.1573	0.0683	RMF
59	Kunming, China	F5-1, 5-2, 5-3	240	grh	Bombax ceiba	Woody	P	W	0.2914	0.0683	RMF
59	Kunming, China	F5-1, 5-2, 5-3	240	grh	Bombax ceiba	Woody	P	W	0.2642	0.0683	RMF
59	Kunming, China	F5-1, 5-2, 5-3	240	grh	Bombax ceiba	Woody	P	W	0.2962	0.0683	RMF
59	Kunming, China	F5-1, 5-2, 5-3	120	grh	Bombax ceiba	Woody	P	W	0.0513	0.0682	RMF
59	Kunming, China	F5-1, 5-2, 5-3	120	grh	Bombax ceiba	Woody	P	W	0.0566	0.0682	RMF
59	Kunming, China	F5-1, 5-2, 5-3	120	grh	Bombax ceiba	Woody	P	W	-0.0672	0.0682	RMF
59	Kunming, China	F5-1, 5-2, 5-3	120	grh	Bombax ceiba	Woody	P	W	0.1683	0.0682	RMF
59	Kunming, China	F5-1, 5-2, 5-3	120	grh	Bombax ceiba	Woody	P	W	0.1694	0.0682	RMF
59	Kunming, China	F5-1, 5-2, 5-3	120	grh	Bombax ceiba	Woody	P	W	0.1409	0.0682	RMF
59	Kunming, China	F5-1, 5-2, 5-3	120	grh	Bombax ceiba	Woody	P	W	0.1023	0.0682	RMF
59	Kunming, China	F5-1, 5-2, 5-3	120	grh	Bombax ceiba	Woody	P	W	0.1905	0.0682	RMF
59	Kunming, China	F5-1, 5-2, 5-3	120	grh	Bombax ceiba	Woody	P	W	0.1252	0.0682	RMF
59	Kunming, China	F5-1, 5-2, 5-3	240	grh	Bombax ceiba	Woody	P	W	0.0465	0.0682	RMF
59	Kunming, China	F5-1, 5-2, 5-3	240	grh	Bombax ceiba	Woody	P	W	0.0126	0.0682	RMF
59	Kunming, China	F5-1, 5-2, 5-3	240	grh	Bombax ceiba	Woody	P	W	-0.0452	0.0682	RMF
59	Kunming, China	F5-1, 5-2, 5-3	240	grh	Bombax ceiba	Woody	P	W	0.4067	0.0682	RMF
59	Kunming, China	F5-1, 5-2, 5-3	240	grh	Bombax ceiba	Woody	P	W	0.359	0.0682	RMF
59	Kunming, China	F5-1, 5-2, 5-3	240	grh	Bombax ceiba	Woody	P	W	0.3388	0.0682	RMF
59	Kunming, China	F5-1, 5-2, 5-3	240	grh	Bombax ceiba	Woody	P	W	0.3254	0.0682	RMF
59	Kunming, China	F5-1, 5-2, 5-3	240	grh	Bombax ceiba	Woody	P	W	0.2858	0.0682	RMF
59	Kunming, China	F5-1, 5-2, 5-3	240	grh	Bombax ceiba	Woody	P	W	0.1942	0.0682	RMF
60	Ejinaqi, Inner Mongolia, China	T1, F2, 3	30	rs	Populus euphratica	Woody	P	W	-0.8943	0.0364	RMF
60	Ejinaqi, Inner Mongolia, China	T1, F2, 3	30	rs	Populus euphratica	Woody	P	W	-0.5973	0.04	RMF
60	Ejinaqi, Inner Mongolia, China	T1, F2, 3	30	rs	Populus euphratica	Woody	P	W	0.0399	0.0301	RMF
60	Ejinaqi, Inner Mongolia, China	T1, F2, 3	30	rs	Populus euphratica	Woody	P	W	-0.8466	0.0447	RMF
60	Ejinaqi, Inner Mongolia, China	T1, F2, 3	30	rs	Populus euphratica	Woody	P	W	-0.2851	0.0292	RMF
60	Ejinaqi, Inner Mongolia, China	T1, F2, 3	30	rs	Populus euphratica	Woody	P	W	-0.2985	0.0386	RMF
60	Ejinaqi, Inner Mongolia, China	T1, F2, 3	30	rs	Populus euphratica	Woody	P	W	-0.4074	0.0252	RMF
60	Ejinaqi, Inner Mongolia, China	T1, F2, 3	30	rs	Populus euphratica	Woody	P	W	-0.4632	0.08	RMF
61	Changsha, Hunan, China	F7.1, 7.2	45	rs	Cyclobalanopsis gilva	Woody	P	W	0.0944	0.0055	RMF
61	Changsha, Hunan, China	F7.1, 7.2	45	rs	Cyclobalanopsis gilva	Woody	P	W	-0.0338	0.0052	RMF
61	Changsha, Hunan, China	F7.1, 7.2	45	rs	Cyclobalanopsis gilva	Woody	P	W	-0.1035	0.0071	RMF
61	Changsha, Hunan, China	F7.1, 7.2	45	rs	Cyclobalanopsis gilva	Woody	P	W	0.068	0.0042	RMF
61	Changsha, Hunan, China	F7.1, 7.2	45	rs	Cyclobalanopsis gilva	Woody	P	W	-0.0292	0.0063	RMF
61	Changsha, Hunan, China	F7.1, 7.2	45	rs	Cyclobalanopsis gilva	Woody	P	W	0.0668	0.0053	RMF
61	Changsha, Hunan, China	F7.1, 7.2	45	rs	Cyclobalanopsis gilva	Woody	P	W	0.0448	0.0045	RMF
61	Changsha, Hunan, China	F7.1, 7.2	45	rs	Cyclobalanopsis gilva	Woody	P	W	0.0652	0.0052	RMF
61	Changsha, Hunan, China	F7.1, 7.2	45	rs	Cyclobalanopsis gilva	Woody	P	W	-0.0084	0.0043	RMF
62	Yanglin, China	F3-4, T1	165	grh	Amorpha fruticosa	Woody	P	W	-0.0364	0.0021	RMF
62	Yanglin, China	F3-4, T1	165	grh	Amorpha fruticosa	Woody	P	W	0.079	0.0269	RMF
62	Yanglin, China	F3-4, T1	165	grh	Amorpha fruticosa	Woody	P	W	-0.0511	0.0021	RMF
62	Yanglin, China	F3-4, T1	165	grh	Platycladus orientalis	Woody	P	W	0.2466	0.0324	RMF
62	Yanglin, China	F3-4, T1	165	grh	Platycladus orientalis	Woody	P	W	-0.3222	0.0039	RMF
62	Yanglin, China	F3-4, T1	165	grh	Platycladus orientalis	Woody	P	W	0.3102	0.0379	RMF
63	Taian, Shandong, China	T1, F5	60	rs	Pinus tabulaeformis Carr．	Woody	P	W	0.1557	0.096	RMF
64	Chongqing, China	T1, F1, 2, 3, 4, 5	10	glh	Fagopyrum dibotrys	Herb	P	W	0.2597	0.1277	RMF
64	Chongqing, China	T1, F1, 2, 3, 4, 5	20	glh	Fagopyrum dibotrys	Herb	P	W	-0.1038	0.0775	RMF
64	Chongqing, China	T1, F1, 2, 3, 4, 5	30	glh	Fagopyrum dibotrys	Herb	P	W	-0.2713	0.0366	RMF
64	Chongqing, China	T1, F1, 2, 3, 4, 5	40	glh	Fagopyrum dibotrys	Herb	P	W	-0.1338	0.0119	RMF
64	Chongqing, China	T1, F1, 2, 3, 4, 5	50	glh	Fagopyrum dibotrys	Herb	P	W	-0.0592	0.002	RMF
64	Chongqing, China	T1, F1, 2, 3, 4, 5	10	glh	Fagopyrum dibotrys	Herb	P	W	0.5688	0.2922	RMF
64	Chongqing, China	T1, F1, 2, 3, 4, 5	20	glh	Fagopyrum dibotrys	Herb	P	W	-0.0019	0.1844	RMF
64	Chongqing, China	T1, F1, 2, 3, 4, 5	30	glh	Fagopyrum dibotrys	Herb	P	W	-0.1106	0.0979	RMF
64	Chongqing, China	T1, F1, 2, 3, 4, 5	40	glh	Fagopyrum dibotrys	Herb	P	W	-0.2039	0.0331	RMF
64	Chongqing, China	T1, F1, 2, 3, 4, 5	50	glh	Fagopyrum dibotrys	Herb	P	W	0.1161	0.0129	RMF
65	Chengdu, China	T1, 2	7	rs	Angelica dahurica var formosana	Herb	P	W	0.0173	0.1379	RMF
65	Chengdu, China	T1, 2	14	rs	Angelica dahurica var formosana	Herb	P	W	-0.0886	0.1379	RMF
65	Chengdu, China	T1, 2	21	rs	Angelica dahurica var formosana	Herb	P	W	0.2309	0.1379	RMF
65	Chengdu, China	T1, 2	28	rs	Angelica dahurica var formosana	Herb	P	W	0.0255	0.1379	RMF
65	Chengdu, China	T1, 2	35	rs	Angelica dahurica var formosana	Herb	P	W	-0.0129	0.1379	RMF
65	Chengdu, China	T1, 2	35	rs	Angelica dahurica var formosana	Herb	P	W	-0.0113	0.1379	RMF
65	Chengdu, China	T1, 2	7	rs	Angelica dahurica var formosana	Herb	P	W	0.2208	0.1379	RMF
65	Chengdu, China	T1, 2	14	rs	Angelica dahurica var formosana	Herb	P	W	0.0104	0.1379	RMF
65	Chengdu, China	T1, 2	21	rs	Angelica dahurica var formosana	Herb	P	W	0.3728	0.1379	RMF
65	Chengdu, China	T1, 2	28	rs	Angelica dahurica var formosana	Herb	P	W	0.3394	0.1379	RMF
65	Chengdu, China	T1, 2	35	rs	Angelica dahurica var formosana	Herb	P	W	0.2997	0.1379	RMF
65	Chengdu, China	T1, 2	35	rs	Angelica dahurica var formosana	Herb	P	W	0.3027	0.1379	RMF
65	Chengdu, China	T1, 2	7	rs	Angelica dahurica var formosana	Herb	P	W	0.1078	0.1379	RMF
65	Chengdu, China	T1, 2	14	rs	Angelica dahurica var formosana	Herb	P	W	0.1661	0.1379	RMF
65	Chengdu, China	T1, 2	21	rs	Angelica dahurica var formosana	Herb	P	W	0.5433	0.1379	RMF
65	Chengdu, China	T1, 2	28	rs	Angelica dahurica var formosana	Herb	P	W	0.4801	0.1379	RMF
65	Chengdu, China	T1, 2	35	rs	Angelica dahurica var formosana	Herb	P	W	0.1433	0.1379	RMF
65	Chengdu, China	T1, 2	35	rs	Angelica dahurica var formosana	Herb	P	W	0.1479	0.1379	RMF
66	Hangzhou, China	F1	90	grh	Dalbergia odorifera	Woody	P	W	0.0996	0.0345	RMF
66	Hangzhou, China	F1	90	grh	Dalbergia odorifera	Woody	P	W	0.0655	0.0345	RMF
66	Hangzhou, China	F1	90	grh	Dalbergia odorifera	Woody	P	W	0.1034	0.0345	RMF
67	beijing, China	F1, 2, 3, 4, 5	60	rs	Cinnamomum camphora	Woody	P	W	-0.0879	0.0689	RMF
67	beijing, China	F1, 2, 3, 4, 5	60	rs	Cinnamomum camphora	Woody	P	W	0.0976	0.0689	RMF
67	beijing, China	F1, 2, 3, 4, 5	60	rs	Cinnamomum camphora	Woody	P	W	-0.0796	0.0689	RMF
68	Yangling, China	F3.1, 3.2, 3.3	45	rs	Robinia pseudoacacia	Woody	P	W	-0.1344	0.0748	RMF
68	Yangling, China	F3.1, 3.2, 3.3	45	rs	Hippophae rhamnoides	Woody	P	W	-0.2641	0.0613	RMF
68	Yangling, China	F3.1, 3.2, 3.3	45	rs	Buddleia alternifolia	Woody	P	W	0.0309	0.0435	RMF
68	Yangling, China	F3.1, 3.2, 3.3	45	rs	Robinia pseudoacacia	Woody	P	W	0.0032	0.0771	RMF
68	Yangling, China	F3.1, 3.2, 3.3	45	rs	Hippophae rhamnoides	Woody	P	W	-0.4419	0.1093	RMF
68	Yangling, China	F3.1, 3.2, 3.3	45	rs	Buddleia alternifolia	Woody	P	W	0.2028	0.0412	RMF
69	Qianan, China	F1	30	rs	Morus alba	Woody	P	W	0.0325	0.0105	RMF
69	Qianan, China	F1	60	rs	Morus alba	Woody	P	W	0.016	0.0019	RMF
69	Qianan, China	F1	90	rs	Morus alba	Woody	P	W	0.0736	0.0026	RMF
69	Qianan, China	F1	30	rs	Morus alba	Woody	P	W	0.1295	0.008	RMF
69	Qianan, China	F1	60	rs	Morus alba	Woody	P	W	0.0517	0.0075	RMF
69	Qianan, China	F1	90	rs	Morus alba	Woody	P	W	-0.0009	0.004	RMF
70	Zhangwu, China	F3, 4, 5	NG	rs	Ulmus pumila	Woody	P	W	0.1452	0.0098	RMF
70	Zhangwu, China	F3, 4, 5	NG	rs	Ulmus pumila	Woody	P	W	-0.7409	0.0098	RMF
71	Maoxian, sichuna, China	F3	40	grh	Bauhinia faberi var．miChylla	Woody	P	W	0.1538	0.0392	RMF
71	Maoxian, sichuna, China	F3	40	grh	Bauhinia faberi var．miChylla	Woody	P	W	0.2893	0.0297	RMF
72	zhejiang University, China	F3.2	20	grh	Myrica rubra	Woody	P	W	0.165	0.0131	RMF
72	zhejiang University, China	F3.2	20	grh	Myrica rubra	Woody	P	W	0.2695	0.0413	RMF
72	zhejiang University, China	F3.2	20	grh	Myrica rubra	Woody	P	W	0.1872	0.0104	RMF
72	zhejiang University, China	F3.2	20	grh	Myrica rubra	Woody	P	W	0.3291	0.0155	RMF
72	zhejiang University, China	F3.2	20	grh	Myrica rubra	Woody	P	W	0.3977	0.0524	RMF
72	zhejiang University, China	F3.2	20	grh	Myrica rubra	Woody	P	W	0.3781	0.0099	RMF
73	Zhejiang Aggricultural and Forestry University, China	F3.2	56	grh	Camptotheca acuminata	Woody	P	W	0.0258	0.0069	RMF
73	Zhejiang Aggricultural and Forestry University, China	F3.2	56	grh	Camptotheca acuminata	Woody	P	W	0.0368	0.007	RMF
73	Zhejiang Aggricultural and Forestry University, China	F3.2	56	grh	Camptotheca acuminata	Woody	P	W	0.0203	0.0067	RMF
73	Zhejiang Aggricultural and Forestry University, China	F3.2	56	grh	Camptotheca acuminata	Woody	P	W	0.1649	0.0081	RMF
73	Zhejiang Aggricultural and Forestry University, China	F3.2	56	grh	Camptotheca acuminata	Woody	P	W	0.0969	0.0067	RMF
73	Zhejiang Aggricultural and Forestry University, China	F3.2	56	grh	Camptotheca acuminata	Woody	P	W	0.1947	0.0065	RMF
73	Zhejiang Aggricultural and Forestry University, China	F3.2	56	grh	Camptotheca acuminata	Woody	P	W	0.0995	0.0076	RMF
73	Zhejiang Aggricultural and Forestry University, China	F3.2	56	grh	Camptotheca acuminata	Woody	P	W	0.0636	0.0062	RMF
73	Zhejiang Aggricultural and Forestry University, China	F3.2	56	grh	Camptotheca acuminata	Woody	P	W	0.0838	0.007	RMF
73	Zhejiang Aggricultural and Forestry University, China	F3.2	56	grh	Camptotheca acuminata	Woody	P	W	0.1423	0.0066	RMF
73	Zhejiang Aggricultural and Forestry University, China	F3.2	56	grh	Camptotheca acuminata	Woody	P	W	0.4323	0.0069	RMF
73	Zhejiang Aggricultural and Forestry University, China	F3.2	56	grh	Camptotheca acuminata	Woody	P	W	0.5632	0.0087	RMF
73	Zhejiang Aggricultural and Forestry University, China	F3.2	56	grh	Camptotheca acuminata	Woody	P	W	0.1423	0.0064	RMF
73	Zhejiang Aggricultural and Forestry University, China	F3.2	56	grh	Camptotheca acuminata	Woody	P	W	0.2304	0.0062	RMF
73	Zhejiang Aggricultural and Forestry University, China	F3.2	56	grh	Camptotheca acuminata	Woody	P	W	0.3792	0.0082	RMF
73	Zhejiang Aggricultural and Forestry University, China	F3.2	56	grh	Camptotheca acuminata	Woody	P	W	0.4048	0.0068	RMF
74	Xiaolong mountain, Gansu, China	F1, 2, 3, 4	NG	grh	Hippophae gyantsensis	Woody	P	W	0.6283	0.0284	RMF
74	Xiaolong mountain, Gansu, China	F1, 2, 3, 4	NG	grh	Caragana sinica	Woody	P	W	1.0296	0.0653	RMF
74	Xiaolong mountain, Gansu, China	F1, 2, 3, 4	NG	grh	Sophora moorcroftiana	Woody	P	W	0.024	0.1543	RMF
74	Xiaolong mountain, Gansu, China	F1, 2, 3, 4	NG	grh	Caryopteris tangutica	Woody	P	W	0.3333	0.0086	RMF
75	Xi'an, China	F4-5, 4-6	75	rs	Polygalatenuifolia Willd.	Herb	P	W	-0.0364	0.0379	RMF
75	Xi'an, China	F4-5, 4-6	75	rs	Polygalatenuifolia Willd.	Herb	P	W	0.0503	0.0374	RMF
75	Baoding, China	F6, 8, 10, 20, 21	180	rs	Flaveria bidentis (L.) Kuntze.	Herb	A	W	0.0909	0.1173	RMF
75	Baoding, China	F6, 8, 10, 20, 21	180	rs	Flaveria bidentis (L.) Kuntze.	Herb	A	W	0.4523	0.1011	RMF
75	Baoding, China	F6, 8, 10, 20, 21	180	rs	Flaveria bidentis (L.) Kuntze.	Herb	A	W	0.0283	0.18639	RMF
75	Baoding, China	F6, 8, 10, 20, 21	180	rs	Flaveria bidentis (L.) Kuntze.	Herb	A	W	0.0708	0.1205	RMF
75	Baoding, China	F6, 8, 10, 20, 21	180	rs	Flaveria bidentis (L.) Kuntze.	Herb	A	W	-0.2903	0.0618	RMF
75	Baoding, China	F6, 8, 10, 20, 21	180	rs	Flaveria bidentis (L.) Kuntze.	Herb	A	W	-0.4188	0.2352	RMF
78	Jiangkasite Plateau, Guizhou, China	F5-1, 5-2, 5-3, 5-4, 5-5, 5-6	150	rs	Cupressus duclouxiana	Woody	P	W	0.0036	0.0511	RMF
78	Jiangkasite Plateau, Guizhou, China	F5-1, 5-2, 5-3, 5-4, 5-5, 5-6	150	rs	Catalpa bunger	Woody	P	W	0.052	0.0144	RMF
78	Jiangkasite Plateau, Guizhou, China	F5-1, 5-2, 5-3, 5-4, 5-5, 5-6	150	rs	Pteroceltis tatarinowii	Woody	P	W	-0.2016	0.0225	RMF
78	Jiangkasite Plateau, Guizhou, China	F5-1, 5-2, 5-3, 5-4, 5-5, 5-6	150	rs	Cupressus duclouxiana	Woody	P	W	-0.0375	0.0512	RMF
78	Jiangkasite Plateau, Guizhou, China	F5-1, 5-2, 5-3, 5-4, 5-5, 5-6	150	rs	Catalpa bunger	Woody	P	W	0.0263	0.0272	RMF
78	Jiangkasite Plateau, Guizhou, China	F5-1, 5-2, 5-3, 5-4, 5-5, 5-6	150	rs	Pteroceltis tatarinowii	Woody	P	W	0.0058	0.0478	RMF
78	Jiangkasite Plateau, Guizhou, China	F5-1, 5-2, 5-3, 5-4, 5-5, 5-6	150	rs	Cupressus duclouxiana	Woody	P	W	-0.0827	0.0296	RMF
78	Jiangkasite Plateau, Guizhou, China	F5-1, 5-2, 5-3, 5-4, 5-5, 5-6	150	rs	Catalpa bunger	Woody	P	W	0.0896	0.0297	RMF
78	Jiangkasite Plateau, Guizhou, China	F5-1, 5-2, 5-3, 5-4, 5-5, 5-6	150	rs	Pteroceltis tatarinowii	Woody	P	W	0.046	0.0684	RMF
78	Jiangkasite Plateau, Guizhou, China	F5-1, 5-2, 5-3, 5-4, 5-5, 5-6	150	rs	Cupressus duclouxiana	Woody	P	W	-0.4254	0.0778	RMF
78	Jiangkasite Plateau, Guizhou, China	F5-1, 5-2, 5-3, 5-4, 5-5, 5-6	150	rs	Catalpa bunger	Woody	P	W	-0.0538	0.0556	RMF
78	Jiangkasite Plateau, Guizhou, China	F5-1, 5-2, 5-3, 5-4, 5-5, 5-6	150	rs	Pteroceltis tatarinowii	Woody	P	W	0.0386	0.0915	RMF
79	Qin'an, China	F18	40	grh	Populus euramericana cv.	Woody	P	W	-0.0393	0.2298	RMF
79	Qin'an, China	F18	40	grh	Populus euramericana cv.	Woody	P	W	0.0563	0.2298	RMF
80	Inner Mongolia, China	F1, 2	34	rs	Populus euphratica	Woody	P	W	0.0916	0.0019	RMF
80	Inner Mongolia, China	F1, 2	34	rs	Populus euphratica	Woody	P	W	0.0097	0.0023	RMF
80	Inner Mongolia, China	F1, 2	34	rs	Populus euphratica	Woody	P	W	0.6935	0.0011	RMF
80	Inner Mongolia, China	F1, 2	34	rs	Populus euphratica	Woody	P	W	0.3098	0.0011	RMF
80	Inner Mongolia, China	F1, 2	34	rs	Populus euphratica	Woody	P	W	0.4187	0.0038	RMF
80	Inner Mongolia, China	F1, 2	34	rs	Populus euphratica	Woody	P	W	0.3571	0.003	RMF
81	Zhongliang Mountain Park, Chongqing, China	F3, 4	111	rs	Xanthium sibiricum	Herb	A	W	0.0691	0.0192	RMF
81	Zhongliang Mountain Park, Chongqing, China	F3, 4	111	rs	Xanthium sibiricum	Herb	A	W	0.1326	0.0168	RMF
81	Zhongliang Mountain Park, Chongqing, China	F3, 4	111	rs	Bidens pilosa	Herb	A	W	0.3599	0.0299	RMF
81	Zhongliang Mountain Park, Chongqing, China	F3, 4	111	rs	Bidens pilosa	Herb	A	W	0.3246	0.0072	RMF
81	Zhongliang Mountain Park, Chongqing, China	F3, 4	111	rs	Xanthium sibiricum	Herb	A	W	-0.0963	0.0331	RMF
81	Zhongliang Mountain Park, Chongqing, China	F3, 4	111	rs	Xanthium sibiricum	Herb	A	W	-0.0085	0.021	RMF
81	Zhongliang Mountain Park, Chongqing, China	F3, 4	111	rs	Bidens pilosa	Herb	A	W	0.0941	0.021	RMF
81	Zhongliang Mountain Park, Chongqing, China	F3, 4	111	rs	Bidens pilosa	Herb	A	W	-0.0771	0.0193	RMF
81	Zhongliang Mountain Park, Chongqing, China	F3, 4	111	rs	Xanthium sibiricum	Herb	A	W	-0.0561	0.0474	RMF
81	Zhongliang Mountain Park, Chongqing, China	F3, 4	111	rs	Xanthium sibiricum	Herb	A	W	0.0764	0.0268	RMF
81	Zhongliang Mountain Park, Chongqing, China	F3, 4	111	rs	Bidens pilosa	Herb	A	W	0.0459	0.0331	RMF
81	Zhongliang Mountain Park, Chongqing, China	F3, 4	111	rs	Bidens pilosa	Herb	A	W	-0.1746	0.0075	RMF
81	Zhongliang Mountain Park, Chongqing, China	F3, 4	111	rs	Xanthium sibiricum	Herb	A	W	0.2259	0.031	RMF
81	Zhongliang Mountain Park, Chongqing, China	F3, 4	111	rs	Xanthium sibiricum	Herb	A	W	0.025	0.0133	RMF
81	Zhongliang Mountain Park, Chongqing, China	F3, 4	111	rs	Bidens pilosa	Herb	A	W	0.1718	0.015	RMF
81	Zhongliang Mountain Park, Chongqing, China	F3, 4	111	rs	Bidens pilosa	Herb	A	W	-0.1911	0.0065	RMF
82	Shenyang, China	F3, 4	180	rs	Pinus sylvestris var. mongolica	Woody	P	W	0.1302	0.0102	RMF
82	Shenyang, China	F3, 4	180	rs	Pinus sylvestris var. mongolica	Woody	P	W	-0.0381	0.0093	RMF
83	Dingbian, shanxi, China	F5-4, 5-5, 5-6	120	rs	Hippophae rhamnoides L. subsp	Woody	P	W	0.1141	0.0345	RMF
83	Dingbian, shanxi, China	F5-4, 5-5, 5-6	120	rs	Hippophae rhamnoides L. subsp	Woody	P	W	-0.0201	0.0345	RMF
83	Dingbian, shanxi, China	F5-4, 5-5, 5-6	120	rs	Hippophae rhamnoides L. subsp	Woody	P	W	-0.0016	0.0345	RMF
83	Dingbian, shanxi, China	F5-4, 5-5, 5-6	120	rs	Hippophae rhamnoides L. subsp	Woody	P	W	0.0019	0.0345	RMF
83	Dingbian, shanxi, China	F5-4, 5-5, 5-6	120	rs	Hippophae rhamnoides L. subsp	Woody	P	W	-0.0295	0.0345	RMF
83	Dingbian, shanxi, China	F5-4, 5-5, 5-6	120	rs	Hippophae rhamnoides L. subsp	Woody	P	W	-0.1785	0.0345	RMF
83	Dingbian, shanxi, China	F5-4, 5-5, 5-6	120	rs	Hippophae rhamnoides L. subsp	Woody	P	W	0.2714	0.0345	RMF
83	Dingbian, shanxi, China	F5-4, 5-5, 5-6	120	rs	Hippophae rhamnoides L. subsp	Woody	P	W	-0.0298	0.0345	RMF
83	Dingbian, shanxi, China	F5-4, 5-5, 5-6	120	rs	Hippophae rhamnoides L. subsp	Woody	P	W	0.1162	0.0345	RMF
85	Lin Ze, gansu, China	F4-5, 4-6	140	rs	Reaumuria songarica	Woody	P	W	0.2919	0.1865	RMF
85	Lin Ze, gansu, China	F4-5, 4-6	140	rs	Reaumuria songarica	Woody	P	W	0.0602	0.1084	RMF
85	Lin Ze, gansu, China	F4-5, 4-6	140	rs	Reaumuria songarica	Woody	P	W	0.4041	0.0773	RMF
85	Lin Ze, gansu, China	F4-5, 4-6	140	rs	Reaumuria songarica	Woody	P	W	0.3484	0.0802	RMF
86	Jinan, Shandong, China	T3	50	rs	Robinia pseudoacacia	Woody	P	W	0.2276	0.0159	RMF
86	Jinan, Shandong, China	T3	50	rs	Robinia pseudoacacia	Woody	P	W	0.4306	0.0125	RMF
86	Jinan, Shandong, China	T3	50	rs	Robinia pseudoacacia	Woody	P	W	0.2023	0.012	RMF
87	Nanchong, Sichuan, China	T5, 8	30	grh	Humulus scandens	Herb	P	W	-0.0722	0.2298	RMF
87	Nanchong, Sichuan, China	T5, 8	30	grh	Humulus scandens	Herb	P	W	-0.1235	0.2298	RMF
87	Nanchong, Sichuan, China	T5, 8	30	grh	Humulus scandens	Herb	P	W	-0.0854	0.2298	RMF
87	Nanchong, Sichuan, China	T5, 8	30	grh	Humulus scandens	Herb	P	W	-0.1071	0.2298	RMF
87	Nanchong, Sichuan, China	T5, 8	30	grh	Humulus scandens	Herb	P	W	-0.1996	0.2298	RMF
87	Nanchong, Sichuan, China	T5, 8	30	grh	Humulus scandens	Herb	P	W	-0.1937	0.2298	RMF
88	Donglin Mountain, Beijing, China	T2	150	rs	Quercus liaotungensis	Woody	P	W	-0.0519	0.1149	RMF
88	Donglin Mountain, Beijing, China	T2	150	rs	Fraxinus thynchophylla	Woody	P	W	0.0195	0.1149	RMF
88	Donglin Mountain, Beijing, China	T2	150	rs	Spiraea pubescens	Woody	P	W	0.1835	0.1149	RMF
88	Donglin Mountain, Beijing, China	T2	150	rs	Lespedeza bicolor	Woody	P	W	0.151	0.1149	RMF
90	Maoer Mountain, China	T14	28	rs	Acer ginnala Maxim	Woody	P	C	0.3037	0.0033	RMF
90	Maoer Mountain, China	T14	28	rs	Malus baccata Linn.	Woody	P	C	-0.0435	0.006	RMF
90	Maoer Mountain, China	T14	28	rs	Pyrus ussuriensis Maxim.	Woody	P	C	0.1306	0.0065	RMF
90	Maoer Mountain, China	T14	28	rs	Amygdalus davidiana (Carrière) de Vos ex Henry	Woody	P	C	0.0834	0.0047	RMF
90	Maoer Mountain, China	T14	28	rs	Acer ginnala Maxim	Woody	P	C	0.3272	0.0032	RMF
90	Maoer Mountain, China	T14	28	rs	Malus baccata Linn.	Woody	P	C	0.1011	0.0056	RMF
90	Maoer Mountain, China	T14	28	rs	Pyrus ussuriensis Maxim.	Woody	P	C	0.2819	0.0052	RMF
90	Maoer Mountain, China	T14	28	rs	Amygdalus davidiana (Carrière) de Vos ex Henry	Woody	P	C	0.1967	0.0055	RMF
90	Maoer Mountain, China	T14	28	rs	Acer ginnala Maxim	Woody	P	C	0.478	0.0026	RMF
90	Maoer Mountain, China	T14	28	rs	Malus baccata Linn.	Woody	P	C	0.2274	0.0044	RMF
90	Maoer Mountain, China	T14	28	rs	Pyrus ussuriensis Maxim.	Woody	P	C	0.2992	0.0061	RMF
90	Maoer Mountain, China	T14	28	rs	Amygdalus davidiana (Carrière) de Vos ex Henry	Woody	P	C	0.2318	0.0054	RMF
91	Kunming, Yunnan, China	T1	83	rs	Eucalyptus grandis× E.urophylla	Woody	P	W	-0.0415	0.0301	RMF
91	Kunming, Yunnan, China	T1	83	rs	Eucalyptus grandis× E.urophylla	Woody	P	W	-0.0575	0.0236	RMF
92	Yangling, Shanxi, China	T1	7	rs	Pinus tabuliformis Carr.	Woody	P	W	-0.108	0.0127	RMF
92	Yangling, Shanxi, China	T1	7	rs	Robinia pseudoacacia	Woody	P	W	-0.0369	0.002	RMF
92	Yangling, Shanxi, China	T1	7	rs	Platycladus orientalis (L.) Franco	Woody	P	W	-0.0722	0.0059	RMF
92	Yangling, Shanxi, China	T1	7	rs	Hippophae rhamnoides L.	Woody	P	W	0.0005	0.0074	RMF
92	Yangling, Shanxi, China	T1	14	rs	Pinus tabuliformis Carr.	Woody	P	W	-0.0521	0.0201	RMF
92	Yangling, Shanxi, China	T1	14	rs	Robinia pseudoacacia	Woody	P	W	0.3151	0.0064	RMF
92	Yangling, Shanxi, China	T1	14	rs	Platycladus orientalis (L.) Franco	Woody	P	W	0.1272	0.0072	RMF
92	Yangling, Shanxi, China	T1	14	rs	Hippophae rhamnoides L.	Woody	P	W	-0.0585	0.0073	RMF
92	Yangling, Shanxi, China	T1	21	rs	Pinus tabuliformis Carr.	Woody	P	W	0.2393	0.0055	RMF
92	Yangling, Shanxi, China	T1	21	rs	Robinia pseudoacacia	Woody	P	W	0.1613	0.0171	RMF
92	Yangling, Shanxi, China	T1	21	rs	Platycladus orientalis (L.) Franco	Woody	P	W	0.0131	0.0019	RMF
92	Yangling, Shanxi, China	T1	21	rs	Hippophae rhamnoides L.	Woody	P	W	0.0145	0.0106	RMF
92	Yangling, Shanxi, China	T1	7	rs	Pinus tabuliformis Carr.	Woody	P	W	-0.2455	0.0235	RMF
92	Yangling, Shanxi, China	T1	7	rs	Robinia pseudoacacia	Woody	P	W	0.2166	0.0231	RMF
92	Yangling, Shanxi, China	T1	7	rs	Platycladus orientalis (L.) Franco	Woody	P	W	0.0591	0.0298	RMF
92	Yangling, Shanxi, China	T1	14	rs	Pinus tabuliformis Carr.	Woody	P	W	-0.0369	0.0147	RMF
92	Yangling, Shanxi, China	T1	14	rs	Robinia pseudoacacia	Woody	P	W	0.4274	0.0061	RMF
92	Yangling, Shanxi, China	T1	14	rs	Platycladus orientalis (L.) Franco	Woody	P	W	-0.1391	0.0316	RMF
92	Yangling, Shanxi, China	T1	21	rs	Pinus tabuliformis Carr.	Woody	P	W	0.0738	0.0131	RMF
92	Yangling, Shanxi, China	T1	21	rs	Robinia pseudoacacia	Woody	P	W	0.3172	0.0118	RMF
92	Yangling, Shanxi, China	T1	21	rs	Platycladus orientalis (L.) Franco	Woody	P	W	-0.1875	0.0099	RMF
93	Kunming, Yunnan, China	T2	60	grh	Itoa orientalis Hemsl.	Woody	P	W	0.2722	0.0103	RMF
93	Kunming, Yunnan, China	T2	60	grh	Itoa orientalis Hemsl.	Woody	P	W	0.1835	0.0058	RMF
94	Nanjing, Jiangsu, China	T2	35	rs	Sorbus folgneri (Schneid.) Rehd.	Woody	P	W	0.0796	0.0782	RMF
94	Nanjing, Jiangsu, China	T2	35	rs	Sorbus folgneri (Schneid.) Rehd.	Woody	P	W	0.2754	0.0997	RMF
94	Nanjing, Jiangsu, China	T2	35	rs	Sorbus folgneri (Schneid.) Rehd.	Woody	P	W	0.4608	0.0351	RMF
95	Hehaote, Inner Mongolia, China	T2	2	grh	Glycyrrhiza uralensis Fisch.	Herb	P	W	0.0067	0.046	RMF
95	Hehaote, Inner Mongolia, China	T2	2	grh	Glycyrrhiza uralensis Fisch.	Herb	P	W	0.0076	0.046	RMF
95	Hehaote, Inner Mongolia, China	T2	4	grh	Glycyrrhiza uralensis Fisch.	Herb	P	W	0.1348	0.046	RMF
95	Hehaote, Inner Mongolia, China	T2	6	grh	Glycyrrhiza uralensis Fisch.	Herb	P	W	0.1927	0.046	RMF
95	Hehaote, Inner Mongolia, China	T2	8	grh	Glycyrrhiza uralensis Fisch.	Herb	P	W	0.0848	0.046	RMF
95	Hehaote, Inner Mongolia, China	T2	10	grh	Glycyrrhiza uralensis Fisch.	Herb	P	W	0.0761	0.046	RMF
95	Hehaote, Inner Mongolia, China	T2	12	grh	Glycyrrhiza uralensis Fisch.	Herb	P	W	0.0652	0.046	RMF
95	Hehaote, Inner Mongolia, China	T2	14	grh	Glycyrrhiza uralensis Fisch.	Herb	P	W	0.0686	0.046	RMF
96	Kunming, yunnan, China	T1	5	grh	Solanum tuberosum L.	Herb	A	C	0.1111	0.0133	RMF
96	Kunming, yunnan, China	T1	5	grh	Solanum tuberosum L.	Herb	A	C	0.1228	0.0154	RMF
96	Kunming, yunnan, China	T1	5	grh	Solanum tuberosum L.	Herb	A	C	0.1581	0.0169	RMF
97	Shangzhi, Heilongjiang, China	T1, 2	120	grh	Populus alba Berolinensis L	Woody	P	W	0.075	0.0689	RMF
98	Lanzhou, Gansu, China	T1	120	rs	Reaumuria songarica (Pall.) Maxim.	Woody	P	W	0.7028	0.0314	RMF
98	Lanzhou, Gansu, China	T1	120	rs	Reaumuria songarica (Pall.) Maxim.	Woody	P	W	0.8338	0.018	RMF
99	Guangzhou, Guangdong, China	T1	80	grh	Tephrosia candida	Woody	P	W	0.1959	0.0027	RMF
99	Guangzhou, Guangdong, China	T1	80	grh	Cassia occidentalis Linn.	Woody	P	W	0.1456	0.0024	RMF
99	Guangzhou, Guangdong, China	T1	80	grh	Crotalaria pallida Ait.	Woody	P	W	0.1395	0.003	RMF
99	Guangzhou, Guangdong, China	T1	80	grh	Tephrosia candida	Woody	P	W	0.1349	0.0011	RMF
99	Guangzhou, Guangdong, China	T1	80	grh	Cassia occidentalis Linn.	Woody	P	W	0.4412	0.0042	RMF
99	Guangzhou, Guangdong, China	T1	80	grh	Crotalaria pallida Ait.	Woody	P	W	-0.0488	0.0038	RMF
99	Guangzhou, Guangdong, China	T1	80	grh	Tephrosia candida	Woody	P	W	0.2422	0.0037	RMF
99	Guangzhou, Guangdong, China	T1	80	grh	Cassia occidentalis Linn.	Woody	P	W	0.5936	0.0063	RMF
99	Guangzhou, Guangdong, China	T1	80	grh	Crotalaria pallida Ait.	Woody	P	W	1.0966	0.0017	RMF
100	Fuzhou, Jiangxi, China	T5	99	grh	Machilus pauhoi Kanehira	Woody	P	W	-0.069	0.0174	RMF
100	Fuzhou, Jiangxi, China	T5	99	grh	Machilus pauhoi Kanehira	Woody	P	W	0	0.0165	RMF
101	Yangling, shanxi, China	T3	150	grh	Platycladus orientalis (L.) Franco	Woody	P	W	0.2758	0.0001	RMF
101	Yangling, shanxi, China	T3	150	grh	Platycladus orientalis (L.) Franco	Woody	P	W	-0.0076	0	RMF
101	Yangling, shanxi, China	T3	150	grh	Platycladus orientalis (L.) Franco	Woody	P	W	0.1383	0.0004	RMF
101	Yangling, shanxi, China	T3	150	grh	Platycladus orientalis (L.) Franco	Woody	P	W	-0.0521	0.0001	RMF
101	Yangling, shanxi, China	T3	150	grh	Platycladus orientalis (L.) Franco	Woody	P	W	0.1653	0.0001	RMF
101	Yangling, shanxi, China	T3	150	grh	Platycladus orientalis (L.) Franco	Woody	P	W	0.526	0.0002	RMF
101	Yangling, shanxi, China	T3	150	grh	Platycladus orientalis (L.) Franco	Woody	P	W	0.2229	0.0002	RMF
101	Yangling, shanxi, China	T3	150	grh	Platycladus orientalis (L.) Franco	Woody	P	W	0.322	0.0001	RMF
101	Yangling, shanxi, China	T3	150	grh	Platycladus orientalis (L.) Franco	Woody	P	W	-0.0743	0.0005	RMF
101	Yangling, shanxi, China	T3	150	grh	Platycladus orientalis (L.) Franco	Woody	P	W	0.4956	0.0019	RMF
101	Yangling, shanxi, China	T3	150	grh	Platycladus orientalis (L.) Franco	Woody	P	W	0.7205	0.0009	RMF
101	Yangling, shanxi, China	T3	150	grh	Platycladus orientalis (L.) Franco	Woody	P	W	0.3541	0	RMF
101	Yangling, shanxi, China	T3	150	grh	Platycladus orientalis (L.) Franco	Woody	P	W	0.6962	0.0238	RMF
101	Yangling, shanxi, China	T3	150	grh	Platycladus orientalis (L.) Franco	Woody	P	W	0.6425	0.0006	RMF
101	Yangling, shanxi, China	T3	150	grh	Platycladus orientalis (L.) Franco	Woody	P	W	0.6353	0.0008	RMF
102	Yinquan, Ningxia, China	T1	130	rs	Lycium barbarum L.	Woody	P	W	0.1813	0.0378	RMF
102	Yinquan, Ningxia, China	T1	130	rs	Lycium barbarum L.	Woody	P	W	0.2422	0.0406	RMF
102	Yinquan, Ningxia, China	T1	130	rs	Lycium barbarum L.	Woody	P	W	0.3602	0.045	RMF
103	Tianjin, China	T2	35	rs	Achnatherum sibiricum (L.) Keng	Herb	P	W	0.3035	0.0214	RMF
104	Kunming, Yunnan, China	T1	60	grh	Protea cynaroides (L.) L.	Woody	P	W	0.2874	0.0943	RMF
105	Haerbin, Heilongjiang, China	T2	15	rs	Betula maximowicziana	Woody	P	W	0.0297	0.0689	RMF
105	Haerbin, Heilongjiang, China	T2	15	rs	Betula maximowicziana	Woody	P	W	0.2147	0.0689	RMF
105	Haerbin, Heilongjiang, China	T2	15	rs	Betula maximowicziana	Woody	P	W	0.2011	0.0689	RMF
106	Yaan, Sichuna, China	T3	60	rs	Camellia Sinensis	Woody	P	W	0.0811	0.0073	RMF
106	Yaan, Sichuna, China	T3	60	rs	Camellia Sinensis	Woody	P	W	0.24	0.0057	RMF
106	Yaan, Sichuna, China	T3	60	rs	Camellia Sinensis	Woody	P	W	0.3315	0.006	RMF
107	Chengdu, China	F1, 2, 3, 4, T2	42	rs	Angelica dahurica (Fisch. ex Hoffm.) Benth. et Hook. f. ex Franch. et Sav.	Herb	P	W	-0.0111	0.1379	RMF
107	Chengdu, China	F1, 2, 3, 4, T2	42	rs	Angelica dahurica (Fisch. ex Hoffm.) Benth. et Hook. f. ex Franch. et Sav.	Herb	P	W	0.3029	0.1379	RMF
107	Chengdu, China	F1, 2, 3, 4, T2	42	rs	Angelica dahurica (Fisch. ex Hoffm.) Benth. et Hook. f. ex Franch. et Sav.	Herb	P	W	0.1477	0.1379	RMF
108	Nanjing, China	T3-2	25	grh	Solanum nigrum L.	Herb	P	W	0.0384	0.0574	RMF
108	Nanjing, China	T3-2	25	grh	Solanum nigrum L.	Herb	P	W	0.095	0.0574	RMF
108	Nanjing, China	T3-2	25	grh	Solanum nigrum L.	Herb	P	W	0.3008	0.0574	RMF
109	Yongning, Ningxia, China	T4-1, 4-2, 4-3, F4-12, 4-13	135	rs	Lycium barbarum L.	Woody	P	W	0.1958	0.0025	RMF
109	Yongning, Ningxia, China	T4-1, 4-2, 4-3, F4-12, 4-13	135	rs	Lycium barbarum L.	Woody	P	W	0.2866	0.0248	RMF
109	Yongning, Ningxia, China	T4-1, 4-2, 4-3, F4-12, 4-13	135	rs	Lycium barbarum L.	Woody	P	W	0.3934	0.0014	RMF
109	Yongning, Ningxia, China	T4-1, 4-2, 4-3, F4-12, 4-13	135	rs	Lycium barbarum L.	Woody	P	W	0.5832	0.0191	RMF
110	lanzhou, gansu, xinijiang	T4-2, 4-3, 4-4	NG	rs	Triticum aestivum L.	Herb	A	C	0.0012	0.0054	RMF
111	chengdu, China	T3-2, 3-3	60	rs	Puelia sinese	Herb	P	W	0.2068	0.0264	RMF
112	Benxi, Liaoning, China	T6-1, 6-2	100	grh	Miscanthus sacchariflorus	Herb	P	W	0.0019	0.0018	RMF
112	Benxi, Liaoning, China	T6-1, 6-2	100	grh	Miscanthus sinensis Anderss.	Herb	P	W	0.0426	0.0052	RMF
112	Benxi, Liaoning, China	T6-1, 6-2	100	grh	Miscanthus sacchariflorus	Herb	P	W	0.0203	0.0018	RMF
112	Benxi, Liaoning, China	T6-1, 6-2	100	grh	Miscanthus sinensis Anderss.	Herb	P	W	0.0176	0.0038	RMF
112	Benxi, Liaoning, China	T6-1, 6-2	100	grh	Miscanthus sacchariflorus	Herb	P	W	0.0472	0.0019	RMF
112	Benxi, Liaoning, China	T6-1, 6-2	100	grh	Miscanthus sinensis Anderss.	Herb	P	W	0.0252	0.0065	RMF
113	Datong, Xining, Qinghai, China	T3-1, F3-3	90	rs	Hippophae rhamnoides L.	Woody	P	W	0.0438	0.1379	RMF
113	Datong, Xining, Qinghai, China	T3-1, F3-3	90	rs	Betula platyphylla Suk.	Woody	P	W	0.0808	0.1379	RMF
113	Datong, Xining, Qinghai, China	T3-1, F3-3	90	rs	Atraphaxis bracteata A. Los.	Woody	P	W	0.3292	0.1379	RMF
113	Datong, Xining, Qinghai, China	T3-1, F3-3	90	rs	Shepherdia argentea	Woody	P	W	0.1055	0.1379	RMF
113	Datong, Xining, Qinghai, China	T3-1, F3-3	90	rs	Hippophae rhamnoides L.	Woody	P	W	0.0719	0.1379	RMF
113	Datong, Xining, Qinghai, China	T3-1, F3-3	90	rs	Betula platyphylla Suk.	Woody	P	W	-0.0482	0.1379	RMF
113	Datong, Xining, Qinghai, China	T3-1, F3-3	90	rs	Atraphaxis bracteata A. Los.	Woody	P	W	0.0369	0.1379	RMF
113	Datong, Xining, Qinghai, China	T3-1, F3-3	90	rs	Shepherdia argentea	Woody	P	W	0	0.1379	RMF
113	Datong, Xining, Qinghai, China	T3-1, F3-3	90	rs	Hippophae rhamnoides L.	Woody	P	W	0.1114	0.1379	RMF
113	Datong, Xining, Qinghai, China	T3-1, F3-3	90	rs	Betula platyphylla Suk.	Woody	P	W	-0.0817	0.1379	RMF
113	Datong, Xining, Qinghai, China	T3-1, F3-3	90	rs	Atraphaxis bracteata A. Los.	Woody	P	W	-0.0603	0.1379	RMF
113	Datong, Xining, Qinghai, China	T3-1, F3-3	90	rs	Shepherdia argentea	Woody	P	W	-0.0101	0.0794	RMF
114	Wufeng, Hubei, China	T4-17	50	grh	Magnolia wufengensis	Woody	P	W	-0.0007	0.053	RMF
114	Wufeng, Hubei, China	T4-17	50	grh	Magnolia wufengensis	Woody	P	W	0.1135	0.0242	RMF
114	Wufeng, Hubei, China	T4-17	50	grh	Magnolia wufengensis	Woody	P	W	0.1269	0.05	RMF
115	Changchun, Jilin, China	T1-3, 1-4	90	grh	Scutellaria baicalensis Georgi	Herb	P	W	0.0738	0.0091	RMF
115	Changchun, Jilin, China	T1-3, 1-4	90	grh	Scutellaria baicalensis Georgi	Herb	P	W	0.0981	0.0092	RMF
115	Changchun, Jilin, China	T1-3, 1-4	90	grh	Scutellaria baicalensis Georgi	Herb	P	W	0.0711	0.0058	RMF
115	Changchun, Jilin, China	T1-3, 1-4	90	grh	Scutellaria baicalensis Georgi	Herb	P	W	0.1464	0.0044	RMF
115	Changchun, Jilin, China	T1-3, 1-4	90	grh	Scutellaria baicalensis Georgi	Herb	P	W	0.0668	0.0021	RMF
115	Changchun, Jilin, China	T1-3, 1-4	90	grh	Scutellaria baicalensis Georgi	Herb	P	W	-0.0073	0.0026	RMF
115	Changchun, Jilin, China	T1-3, 1-4	90	grh	Scutellaria baicalensis Georgi	Herb	P	W	0.0346	0.0078	RMF
115	Changchun, Jilin, China	T1-3, 1-4	90	grh	Scutellaria baicalensis Georgi	Herb	P	W	0.2066	0.0055	RMF
115	Changchun, Jilin, China	T1-3, 1-4	90	grh	Scutellaria baicalensis Georgi	Herb	P	W	0.231	0.0061	RMF
115	Changchun, Jilin, China	T1-3, 1-4	90	grh	Scutellaria baicalensis Georgi	Herb	P	W	0.2887	0.0038	RMF
115	Changchun, Jilin, China	T1-3, 1-4	90	grh	Scutellaria baicalensis Georgi	Herb	P	W	0.1399	0.0036	RMF
115	Changchun, Jilin, China	T1-3, 1-4	90	grh	Scutellaria baicalensis Georgi	Herb	P	W	0.2808	0.004	RMF
116	Shunchang, Nanping, China	T5, 7	90	grh	Machilus pauhoi Kanehira	Woody	P	W	0	0.0165	RMF
116	Shunchang, Nanping, China	T5, 7	90	grh	Machilus pauhoi Kanehira	Woody	P	W	-0.069	0.0174	RMF
117	Guangzhou, Guangdong, China	T1	NG	grh	Tephrosia candida	Woody	P	W	0.1959	0.0027	RMF
117	Guangzhou, Guangdong, China	T1	NG	grh	Cassia occidentalis Linn.	Woody	P	W	0.1456	0.0024	RMF
117	Guangzhou, Guangdong, China	T1	NG	grh	Crotalaria pallida Ait.	Woody	P	W	0.1395	0.003	RMF
117	Guangzhou, Guangdong, China	T1	NG	grh	Tephrosia candida	Woody	P	W	0.1349	0.0011	RMF
117	Guangzhou, Guangdong, China	T1	NG	grh	Cassia occidentalis Linn.	Woody	P	W	0.4412	0.0042	RMF
117	Guangzhou, Guangdong, China	T1	NG	grh	Crotalaria pallida Ait.	Woody	P	W	-0.0488	0.0038	RMF
117	Guangzhou, Guangdong, China	T1	NG	grh	Tephrosia candida	Woody	P	W	0.2422	0.0037	RMF
117	Guangzhou, Guangdong, China	T1	NG	grh	Cassia occidentalis Linn.	Woody	P	W	0.5936	0.0063	RMF
117	Guangzhou, Guangdong, China	T1	NG	grh	Crotalaria pallida Ait.	Woody	P	W	1.0966	0.0017	RMF
119	beijing, China	F2	6	grh	Leymus chinensis	Herb	P	W	-0.391	0.0268	RMF
119	beijing, China	F2	66	grh	Leymus chinensis	Herb	P	W	-0.0138	0.0329	RMF
119	beijing, China	F2	6	grh	Leymus chinensis	Herb	P	W	-0.3663	0.0218	RMF
119	beijing, China	F2	66	grh	Leymus chinensis	Herb	P	W	-0.0291	0.0078	RMF
119	beijing, China	F2	6	grh	Leymus chinensis	Herb	P	W	-0.5502	0.0293	RMF
119	beijing, China	F2	66	grh	Leymus chinensis	Herb	P	W	-0.0528	0.0059	RMF
119	beijing, China	F2	6	grh	Leymus chinensis	Herb	P	W	-0.4495	0.0509	RMF
119	beijing, China	F2	66	grh	Leymus chinensis	Herb	P	W	-0.3507	0.1522	RMF
120	Fushan, Fujian, China	F5, T2	360	grh	Carallia brachiata (Lour.) Merr.	Woody	P	W	0.0068	0.0055	RMF
120	Fushan, Fujian, China	F5, T2	360	grh	Carallia brachiata (Lour.) Merr.	Woody	P	W	-0.0261	0.0073	RMF
120	Fushan, Fujian, China	F5, T2	360	grh	Carallia brachiata (Lour.) Merr.	Woody	P	W	-0.1999	0.0144	RMF
121	Lower reaches of Tarim River, China	F5	90	glh	Tamarix ramosissima	Woody	P	W	0.6601	0.1723	RMF
121	Lower reaches of Tarim River, China	F5	90	glh	Tamarix ramosissima	Woody	P	W	0.2048	0.1723	RMF
121	Lower reaches of Tarim River, China	F5	90	glh	Tamarix ramosissima	Woody	P	W	0.8457	0.1723	RMF
122	Fushan, Guangdong, China	F5, T2	~365	grh	Carallia brachiata	Woody	P	W	0.0068	0.0127	RMF
122	Fushan, Guangdong, China	F5, T2	~365	grh	Carallia brachiata	Woody	P	W	-0.0261	0.0125	RMF
122	Fushan, Guangdong, China	F5, T2	~365	grh	Carallia brachiata	Woody	P	W	-0.1999	0.013	RMF
123	Abeizhoumao, Sichuan, China	F3	120	grh	Bauhinia faberi var. MiChylla	Woody	P	W	0.1969	0.0098	RMF
123	Abeizhoumao, Sichuan, China	F3	120	grh	Bauhinia faberi var. MiChylla	Woody	P	W	0.3222	0.01	RMF
124	Hangzhou, China	T1	15	rs	Acer palmatum	Woody	P	W	0.1266	0.0048	RMF
124	Hangzhou, China	T1	15	rs	Acer negundo	Woody	P	W	-0.2937	0.0018	RMF
124	Hangzhou, China	T1	15	rs	Acer palmatum ‘Dissectum’	Woody	P	W	-0.3156	0.0019	RMF
124	Hangzhou, China	T1	15	rs	Acer palmatum	Woody	P	W	-0.3185	0.0021	RMF
124	Hangzhou, China	T1	15	rs	Acer negundo	Woody	P	W	-0.1884	0.0043	RMF
124	Hangzhou, China	T1	15	rs	Acer palmatum ‘Dissectum’	Woody	P	W	-0.2582	0.0033	RMF
124	Hangzhou, China	T1	15	rs	Acer palmatum	Woody	P	W	-0.2809	0.0027	RMF
124	Hangzhou, China	T1	15	rs	Acer negundo	Woody	P	W	-0.1852	0.0032	RMF
124	Hangzhou, China	T1	15	rs	Acer palmatum ‘Dissectum’	Woody	P	W	-0.2127	0.0015	RMF
126	Qingdao, shandong, China	T1	~30	rs	Zea mays L.	Herb	A	C	0.6726	0.0136	RMF
126	Qingdao, shandong, China	T1	~30	rs	Zea mays L.	Herb	A	C	-0.0273	0.0025	RMF
126	Qingdao, shandong, China	T1	~40	rs	Zea mays L.	Herb	A	C	0.017	0.0023	RMF
126	Qingdao, shandong, China	T1	~40	rs	Zea mays L.	Herb	A	C	-0.0938	0.045	RMF
126	Qingdao, shandong, China	T1	~25	rs	Zea mays L.	Herb	A	C	0.6482	0.0037	RMF
126	Qingdao, shandong, China	T1	~25	rs	Zea mays L.	Herb	A	C	0.0412	0.0015	RMF
126	Qingdao, shandong, China	T1	~30	rs	Zea mays L.	Herb	A	C	0.1511	0.0011	RMF
126	Qingdao, shandong, China	T1	~30	rs	Zea mays L.	Herb	A	C	-0.047	0.0056	RMF
126	Qingdao, shandong, China	T1	~40	rs	Zea mays L.	Herb	A	C	0.813	0.0081	RMF
126	Qingdao, shandong, China	T1	~40	rs	Zea mays L.	Herb	A	C	0.1435	0.0022	RMF
126	Qingdao, shandong, China	T1	~25	rs	Zea mays L.	Herb	A	C	-0.0143	0.0006	RMF
126	Qingdao, shandong, China	T1	~25	rs	Zea mays L.	Herb	A	C	0.0364	0.0007	RMF
126	Qingdao, shandong, China	T1	~25	rs	Zea mays L.	Herb	A	C	0.8949	0.0007	RMF
126	Qingdao, shandong, China	T1	~25	rs	Zea mays L.	Herb	A	C	0.2552	0.0021	RMF
126	Qingdao, shandong, China	T1	~25	rs	Zea mays L.	Herb	A	C	-0.0032	0.0044	RMF
126	Qingdao, shandong, China	T1	~25	rs	Zea mays L.	Herb	A	C	-0.1941	0.0265	RMF
127	Angers cedex, France	F2	15	grch	Pisum sativum L. cv. Solara	Herb	A	C	0.1044	0.0411	RMF
127	Angers cedex, France	F2	15	grch	Pisum sativum L. cv. Solara	Herb	A	C	0.0964	0.0385	RMF
127	Angers cedex, France	F2	15	grch	Pisum sativum L. cv. Solara	Herb	A	C	-0.0936	0.0897	RMF
127	Angers cedex, France	F2	15	grch	Pisum sativum L. cv. Solara	Herb	A	C	0.3594	0.0897	RMF
127	Angers cedex, France	F2	15	grch	Pisum sativum L. cv. Solara	Herb	A	C	0.2006	0.0897	RMF
128	Mendoza, Argentina	T2, 3, 4	81	rs	Trichloris crinita	Herb	P	W	-0.0862	0.1055	RMF
128	Mendoza, Argentina	T2, 3, 4	81	rs	Trichloris crinita	Herb	P	W	0.1994	0.1055	RMF
128	Mendoza, Argentina	T2, 3, 4	81	rs	Trichloris crinita	Herb	P	W	-0.175	0.1055	RMF
128	Mendoza, Argentina	T2, 3, 4	81	rs	Trichloris crinita	Herb	P	W	0.2169	0.1055	RMF
128	Mendoza, Argentina	T2, 3, 4	81	rs	Trichloris crinita	Herb	P	W	0.0841	0.1055	RMF
128	Mendoza, Argentina	T2, 3, 4	81	rs	Trichloris crinita	Herb	P	W	0.1865	0.1055	RMF
128	Mendoza, Argentina	T2, 3, 4	81	rs	Trichloris crinita	Herb	P	W	0.0551	0.1055	RMF
128	Mendoza, Argentina	T2, 3, 4	81	rs	Trichloris crinita	Herb	P	W	0.484	0.1055	RMF
128	Mendoza, Argentina	T2, 3, 4	81	rs	Trichloris crinita	Herb	P	W	0.07	0.1055	RMF
130	Lynn East, Republic of South Africa	F1, 2, 3, 4, 5, 6, 7	15	glh	Anthephora pubescens	Herb	A	W	-0.093	0.0308	RMF
130	Lynn East, Republic of South Africa	F1, 2, 3, 4, 5, 6, 7	15	glh	Anthephora pubescens	Herb	A	W	-0.1195	0.0308	RMF
130	Lynn East, Republic of South Africa	F1, 2, 3, 4, 5, 6, 7	15	glh	Anthephora pubescens	Herb	A	W	-0.1278	0.0308	RMF
130	Lynn East, Republic of South Africa	F1, 2, 3, 4, 5, 6, 7	15	glh	Anthephora pubescens	Herb	A	W	0.5403	0.0308	RMF
130	Lynn East, Republic of South Africa	F1, 2, 3, 4, 5, 6, 7	15	glh	Anthephora pubescens	Herb	A	W	0.1708	0.0308	RMF
130	Lynn East, Republic of South Africa	F1, 2, 3, 4, 5, 6, 7	15	glh	Anthephora pubescens	Herb	A	W	0.2237	0.0308	RMF
130	Lynn East, Republic of South Africa	F1, 2, 3, 4, 5, 6, 7	15	glh	Anthephora pubescens	Herb	A	W	0.4776	0.0308	RMF
130	Lynn East, Republic of South Africa	F1, 2, 3, 4, 5, 6, 7	15	glh	Anthephora pubescens	Herb	A	W	0.5375	0.0308	RMF
130	Lynn East, Republic of South Africa	F1, 2, 3, 4, 5, 6, 7	15	glh	Anthephora pubescens	Herb	A	W	-0.0226	0.0308	RMF
130	Lynn East, Republic of South Africa	F1, 2, 3, 4, 5, 6, 7	15	glh	Anthephora pubescens	Herb	A	W	-0.0745	0.0308	RMF
130	Lynn East, Republic of South Africa	F1, 2, 3, 4, 5, 6, 7	15	glh	Anthephora pubescens	Herb	A	W	0.3413	0.0308	RMF
130	Lynn East, Republic of South Africa	F1, 2, 3, 4, 5, 6, 7	15	glh	Anthephora pubescens	Herb	A	W	0.0055	0.0308	RMF
130	Lynn East, Republic of South Africa	F1, 2, 3, 4, 5, 6, 7	15	glh	Anthephora pubescens	Herb	A	W	-0.0287	0.0308	RMF
131	Postbus, Netherland	F2, 4	210	glh	Aira caryophyllea	Herb	A	W	0.0233	0.00561534	RMF
131	Postbus, Netherland	F2, 4	210	glh	Aira caryophyllea	Herb	A	W	0.0156	0.000889284	RMF
131	Postbus, Netherland	F2, 4	210	glh	Aira caryophyllea	Herb	A	W	-0.0533	0.00961148	RMF
131	Postbus, Netherland	F2, 4	210	glh	Aira caryophyllea	Herb	A	W	0.028	0.00385516	RMF
131	Postbus, Netherland	F2, 4	210	glh	Aira caryophyllea	Herb	A	W	-0.0411	0.0026505	RMF
131	Postbus, Netherland	F2, 4	210	glh	Aira caryophyllea	Herb	A	W	-0.0319	0.00182794	RMF
131	Postbus, Netherland	F2, 4	210	glh	Aira caryophyllea	Herb	A	W	-0.024	0.032708	RMF
131	Postbus, Netherland	F2, 4	210	glh	Aira caryophyllea	Herb	A	W	-0.009	0.00372081	RMF
131	Postbus, Netherland	F2, 4	210	glh	Aira caryophyllea	Herb	A	W	-0.111	0.010017	RMF
131	Postbus, Netherland	F2, 4	210	glh	Aira caryophyllea	Herb	A	W	-0.0297	0.16632	RMF
131	Postbus, Netherland	F2, 4	210	glh	Aira caryophyllea	Herb	A	W	-0.0475	0.0509756	RMF
131	Postbus, Netherland	F2, 4	210	glh	Aira caryophyllea	Herb	A	W	-0.0401	0.00966416	RMF
131	Postbus, Netherland	F2, 4	210	glh	Aira caryophyllea	Herb	A	W	-0.2306	0.0131454	RMF
131	Postbus, Netherland	F2, 4	210	glh	Aira caryophyllea	Herb	A	W	-0.1728	0.0311607	RMF
131	Postbus, Netherland	F2, 4	210	glh	Aira caryophyllea	Herb	A	W	-0.0877	0.0120749	RMF
131	Postbus, Netherland	F2, 4	210	glh	Aira caryophyllea	Herb	A	W	-0.1354	0.00873183	RMF
131	Postbus, Netherland	F2, 4	210	glh	Aira caryophyllea	Herb	A	W	-0.1926	0.0110364	RMF
131	Postbus, Netherland	F2, 4	210	glh	Aira praecox	Herb	A	W	-0.0098	0.0133558	RMF
131	Postbus, Netherland	F2, 4	210	glh	Aira praecox	Herb	A	W	-0.0381	0.0157514	RMF
131	Postbus, Netherland	F2, 4	210	glh	Aira praecox	Herb	A	W	-0.019	0.00171462	RMF
131	Postbus, Netherland	F2, 4	210	glh	Aira praecox	Herb	A	W	-0.004	0.0224	RMF
131	Postbus, Netherland	F2, 4	210	glh	Aira praecox	Herb	A	W	0.0274	0.0294049	RMF
131	Postbus, Netherland	F2, 4	210	glh	Aira praecox	Herb	A	W	-0.0244	0.00588044	RMF
131	Postbus, Netherland	F2, 4	210	glh	Aira praecox	Herb	A	W	0.0219	0.00124842	RMF
131	Postbus, Netherland	F2, 4	210	glh	Aira praecox	Herb	A	W	0.024	0.00432787	RMF
131	Postbus, Netherland	F2, 4	210	glh	Aira praecox	Herb	A	W	-0.0738	0.0101611	RMF
131	Postbus, Netherland	F2, 4	210	glh	Aira praecox	Herb	A	W	0.0576	0.00371457	RMF
131	Postbus, Netherland	F2, 4	210	glh	Aira praecox	Herb	A	W	0.0512	0.00293388	RMF
131	Postbus, Netherland	F2, 4	210	glh	Aira praecox	Herb	A	W	0.024	0.032708	RMF
131	Postbus, Netherland	F2, 4	210	glh	Aira praecox	Herb	A	W	0.016	0.00661477	RMF
131	Postbus, Netherland	F2, 4	210	glh	Aira praecox	Herb	A	W	-0.0236	0.00212974	RMF
131	Postbus, Netherland	F2, 4	210	glh	Aira praecox	Herb	A	W	0.0749	0.41944	RMF
131	Postbus, Netherland	F2, 4	210	glh	Aira praecox	Herb	A	W	0.1478	0.158615	RMF
131	Postbus, Netherland	F2, 4	210	glh	Aira praecox	Herb	A	W	-0.0096	0.00231362	RMF
131	Postbus, Netherland	F2, 4	210	glh	Aira caryophyllea	Herb	A	W	0.0231	0.00131682	RMF
131	Postbus, Netherland	F2, 4	210	glh	Aira caryophyllea	Herb	A	W	-0.0416	0.00750164	RMF
131	Postbus, Netherland	F2, 4	210	glh	Aira caryophyllea	Herb	A	W	0.0438	0.00603058	RMF
131	Postbus, Netherland	F2, 4	210	glh	Aira caryophyllea	Herb	A	W	0.0818	0.00527521	RMF
131	Postbus, Netherland	F2, 4	210	glh	Aira caryophyllea	Herb	A	W	-0.1691	0.00968982	RMF
131	Postbus, Netherland	F2, 4	210	glh	Aira caryophyllea	Herb	A	W	-0.1261	0.171853	RMF
131	Postbus, Netherland	F2, 4	210	glh	Aira caryophyllea	Herb	A	W	-0.109	0.0450631	RMF
131	Postbus, Netherland	F2, 4	210	glh	Aira caryophyllea	Herb	A	W	-0.2237	0.0201874	RMF
131	Postbus, Netherland	F2, 4	210	glh	Aira caryophyllea	Herb	A	W	-0.3876	2.17056	RMF
131	Postbus, Netherland	F2, 4	210	glh	Aira caryophyllea	Herb	A	W	-0.2706	0.2904	RMF
131	Postbus, Netherland	F2, 4	210	glh	Aira caryophyllea	Herb	A	W	-0.3379	0.0814344	RMF
131	Postbus, Netherland	F2, 4	210	glh	Aira caryophyllea	Herb	A	W	-0.314	0.0178997	RMF
131	Postbus, Netherland	F2, 4	210	glh	Aira caryophyllea	Herb	A	W	-0.4489	0.0809492	RMF
131	Postbus, Netherland	F2, 4	210	glh	Aira caryophyllea	Herb	A	W	-0.7194	0.0990502	RMF
131	Postbus, Netherland	F2, 4	210	glh	Aira caryophyllea	Herb	A	W	-0.4084	0.0263374	RMF
131	Postbus, Netherland	F2, 4	210	glh	Aira caryophyllea	Herb	A	W	-0.507	0.0290523	RMF
131	Postbus, Netherland	F2, 4	210	glh	Aira caryophyllea	Herb	A	W	-0.5984	0.815519	RMF
131	Postbus, Netherland	F2, 4	210	glh	Aira praecox	Herb	A	W	0.0038	0.00157101	RMF
131	Postbus, Netherland	F2, 4	210	glh	Aira praecox	Herb	A	W	0.0278	0.00250876	RMF
131	Postbus, Netherland	F2, 4	210	glh	Aira praecox	Herb	A	W	0	0	RMF
131	Postbus, Netherland	F2, 4	210	glh	Aira praecox	Herb	A	W	0.0374	0.0401366	RMF
131	Postbus, Netherland	F2, 4	210	glh	Aira praecox	Herb	A	W	0.4127	0.0994613	RMF
131	Postbus, Netherland	F2, 4	210	glh	Aira praecox	Herb	A	W	0.4451	0.0253731	RMF
131	Postbus, Netherland	F2, 4	210	glh	Aira praecox	Herb	A	W	0.1908	0.0344066	RMF
131	Postbus, Netherland	F2, 4	210	glh	Aira praecox	Herb	A	W	-0.0628	0.00864658	RMF
131	Postbus, Netherland	F2, 4	210	glh	Aira praecox	Herb	A	W	-0.0417	0.0026892	RMF
131	Postbus, Netherland	F2, 4	210	glh	Aira praecox	Herb	A	W	0.2436	0.0139588	RMF
131	Postbus, Netherland	F2, 4	210	glh	Aira praecox	Herb	A	W	0.1512	0.20606	RMF
131	Postbus, Netherland	F2, 4	210	glh	Aira praecox	Herb	A	W	0.1288	0.0532489	RMF
131	Postbus, Netherland	F2, 4	210	glh	Aira praecox	Herb	A	W	0.0042	0.000379021	RMF
131	Postbus, Netherland	F2, 4	210	glh	Aira praecox	Herb	A	W	0.0176	0.0188878	RMF
131	Postbus, Netherland	F2, 4	210	glh	Aira praecox	Herb	A	W	0.1731	0.185766	RMF
131	Postbus, Netherland	F2, 4	210	glh	Aira praecox	Herb	A	W	0.101	0.0243412	RMF
131	Postbus, Netherland	F2, 4	210	glh	Aira praecox	Herb	A	W	0.2177	0.0124101	RMF
131	Postbus, Netherland	F2, 4	210	glh	Aira caryophyllea	Herb	A	W	0.0053	0.000955738	RMF
131	Postbus, Netherland	F2, 4	210	glh	Aira caryophyllea	Herb	A	W	-0.0172	0.00236817	RMF
131	Postbus, Netherland	F2, 4	210	glh	Aira caryophyllea	Herb	A	W	0.0373	0.00240544	RMF
131	Postbus, Netherland	F2, 4	210	glh	Aira caryophyllea	Herb	A	W	0.0344	0.0019712	RMF
131	Postbus, Netherland	F2, 4	210	glh	Aira caryophyllea	Herb	A	W	-0.1576	0.214782	RMF
131	Postbus, Netherland	F2, 4	210	glh	Aira caryophyllea	Herb	A	W	-0.1461	0.0604011	RMF
131	Postbus, Netherland	F2, 4	210	glh	Aira caryophyllea	Herb	A	W	-0.1091	0.00984553	RMF
131	Postbus, Netherland	F2, 4	210	glh	Aira caryophyllea	Herb	A	W	-0.2129	0.228478	RMF
131	Postbus, Netherland	F2, 4	210	glh	Aira caryophyllea	Herb	A	W	-0.1811	0.0194351	RMF
131	Postbus, Netherland	F2, 4	210	glh	Aira caryophyllea	Herb	A	W	-0.2756	0.06642	RMF
131	Postbus, Netherland	F2, 4	210	glh	Aira caryophyllea	Herb	A	W	-0.1308	0.0074563	RMF
131	Postbus, Netherland	F2, 4	210	glh	Aira caryophyllea	Herb	A	W	-0.2186	0.0394197	RMF
131	Postbus, Netherland	F2, 4	210	glh	Aira caryophyllea	Herb	A	W	-0.3519	0.0484511	RMF
131	Postbus, Netherland	F2, 4	210	glh	Aira caryophyllea	Herb	A	W	-0.3005	0.019379	RMF
131	Postbus, Netherland	F2, 4	210	glh	Aira caryophyllea	Herb	A	W	-0.2463	0.0141136	RMF
131	Postbus, Netherland	F2, 4	210	glh	Aira caryophyllea	Herb	A	W	-0.171	0.0123304	RMF
131	Postbus, Netherland	F2, 4	210	glh	Aira caryophyllea	Herb	A	W	-0.224	0.0926067	RMF
131	Postbus, Netherland	F2, 4	210	glh	Aira praecox	Herb	A	W	-0.0312	0.00281559	RMF
131	Postbus, Netherland	F2, 4	210	glh	Aira praecox	Herb	A	W	0.057	0.0611707	RMF
131	Postbus, Netherland	F2, 4	210	glh	Aira praecox	Herb	A	W	0.0488	0.0523707	RMF
131	Postbus, Netherland	F2, 4	210	glh	Aira praecox	Herb	A	W	0.0107	0.00257872	RMF
131	Postbus, Netherland	F2, 4	210	glh	Aira praecox	Herb	A	W	0.4716	0.0268837	RMF
131	Postbus, Netherland	F2, 4	210	glh	Aira praecox	Herb	A	W	0.4828	0.0870623	RMF
131	Postbus, Netherland	F2, 4	210	glh	Aira praecox	Herb	A	W	0.2452	0.0337602	RMF
131	Postbus, Netherland	F2, 4	210	glh	Aira praecox	Herb	A	W	-0.0128	0.000825461	RMF
131	Postbus, Netherland	F2, 4	210	glh	Aira praecox	Herb	A	W	0.2112	0.0121023	RMF
131	Postbus, Netherland	F2, 4	210	glh	Aira praecox	Herb	A	W	0.1571	0.0214101	RMF
131	Postbus, Netherland	F2, 4	210	glh	Aira praecox	Herb	A	W	0.2345	0.0969477	RMF
131	Postbus, Netherland	F2, 4	210	glh	Aira praecox	Herb	A	W	0.1811	0.016343	RMF
131	Postbus, Netherland	F2, 4	210	glh	Aira praecox	Herb	A	W	0.0974	0.0104527	RMF
131	Postbus, Netherland	F2, 4	210	glh	Aira praecox	Herb	A	W	0.0911	0.0977659	RMF
131	Postbus, Netherland	F2, 4	210	glh	Aira praecox	Herb	A	W	0.243	0.0585634	RMF
131	Postbus, Netherland	F2, 4	210	glh	Aira praecox	Herb	A	W	0.1542	0.00879023	RMF
131	Postbus, Netherland	F2, 4	210	glh	Aira praecox	Herb	A	W	0.1529	0.0275721	RMF
132	Canberra, AustraliaAustralia	F2	36	glh	Helianthus petiolaris	Herb	A	C	-0.7332	0.0348	RMF
132	Canberra, AustraliaAustralia	F2	36	glh	Helianthus petiolaris	Herb	A	C	0.9344	0.15715	RMF
132	Canberra, AustraliaAustralia	F2	36	glh	Helianthus petiolaris	Herb	A	C	1.231	0.1028	RMF
132	Canberra, AustraliaAustralia	F2	36	glh	Helianthus petiolaris	Herb	A	C	0.2551	0.038	RMF
132	Canberra, AustraliaAustralia	F2	36	glh	Helianthus petiolaris	Herb	A	C	0.1035	0.0038	RMF
132	Canberra, AustraliaAustralia	F2	36	glh	Helianthus annuus	Herb	A	C	-0.1321	0.0011	RMF
132	Canberra, AustraliaAustralia	F2	36	glh	Helianthus annuus	Herb	A	C	-0.2987	0.0138	RMF
132	Canberra, AustraliaAustralia	F2	36	glh	Helianthus annuus	Herb	A	C	-0.4208	0.005	RMF
132	Canberra, AustraliaAustralia	F2	36	glh	Helianthus annuus	Herb	A	C	-0.0555	0.0057	RMF
132	Canberra, AustraliaAustralia	F2	36	glh	Helianthus annuus	Herb	A	C	0.1718	0.0002	RMF
133	Nanchong, Sichuan, China	T1, F2, 3, 4	NG	grch	Humulus scandens	Herb	A	W	-0.1245	0.009	RMF
133	Nanchong, Sichuan, China	T1, F2, 3, 4	NG	grch	Humulus scandens	Herb	A	W	-0.1276	0.0081	RMF
133	Nanchong, Sichuan, China	T1, F2, 3, 4	NG	grch	Humulus scandens	Herb	A	W	-0.0819	0.0159	RMF
133	Nanchong, Sichuan, China	T1, F2, 3, 4	NG	grch	Humulus scandens	Herb	A	W	-0.0793	0.013	RMF
133	Nanchong, Sichuan, China	T1, F2, 3, 4	NG	grch	Humulus scandens	Herb	A	W	-0.1407	0.0511	RMF
133	Nanchong, Sichuan, China	T1, F2, 3, 4	NG	grh	Humulus scandens	Herb	A	W	-0.1769	0.0439	RMF
134	Lanzhou, China	T2, 3, 4, 5	60	rs	Avena nuda L.	Herb	A	C	-0.0356	0.0009	RMF
134	Lanzhou, China	T2, 3, 4, 5	60	rs	Avena nuda L.	Herb	A	C	0.1065	0.0009	RMF
134	Lanzhou, China	T2, 3, 4, 5	60	rs	Avena nuda L.	Herb	A	C	0.1959	0.002	RMF
134	Lanzhou, China	T2, 3, 4, 5	60	rs	Avena nuda L.	Herb	A	C	0.0319	0.0018	RMF
134	Lanzhou, China	T2, 3, 4, 5	60	rs	Avena nuda L.	Herb	A	C	-0.0231	0.0028	RMF
134	Lanzhou, China	T2, 3, 4, 5	60	rs	Avena nuda L.	Herb	A	C	0.1076	0.002	RMF
134	Lanzhou, China	T2, 3, 4, 5	60	rs	Avena nuda L.	Herb	A	C	0.0458	0.0008	RMF
134	Lanzhou, China	T2, 3, 4, 5	60	rs	Avena nuda L.	Herb	A	C	-0.1724	0.0023	RMF
134	Lanzhou, China	T2, 3, 4, 5	60	rs	Avena nuda L.	Herb	A	C	0.1615	0.0026	RMF
134	Lanzhou, China	T2, 3, 4, 5	60	rs	Avena nuda L.	Herb	A	C	0.1451	0.004	RMF
134	Lanzhou, China	T2, 3, 4, 5	60	rs	Avena nuda L.	Herb	A	C	0.0534	0.0056	RMF
134	Lanzhou, China	T2, 3, 4, 5	60	rs	Avena nuda L.	Herb	A	C	-0.0784	0.0013	RMF
134	Lanzhou, China	T2, 3, 4, 5	60	rs	Avena nuda L.	Herb	A	C	0.1485	0.001	RMF
134	Lanzhou, China	T2, 3, 4, 5	60	rs	Avena nuda L.	Herb	A	C	0.0029	0.003	RMF
134	Lanzhou, China	T2, 3, 4, 5	60	rs	Avena nuda L.	Herb	A	C	0.1933	0.003	RMF
134	Lanzhou, China	T2, 3, 4, 5	60	rs	Avena nuda L.	Herb	A	C	0.1325	0.0037	RMF
134	Lanzhou, China	T2, 3, 4, 5	60	rs	Avena nuda L.	Herb	A	C	0.1635	0.0048	RMF
134	Lanzhou, China	T2, 3, 4, 5	60	rs	Avena nuda L.	Herb	A	C	-0.0374	0.0015	RMF
135	Lanzhou, China	F4-1, T3-4A, B, C	30	rs	Lathyrus sativus	Herb	A	W	-0.215111	0.0001	RMF
135	Lanzhou, China	F4-1, T3-4A, B, C	30	rs	Lathyrus sativus	Herb	A	W	0.220671	0.0009	RMF
135	Lanzhou, China	F4-1, T3-4A, B, C	65	rs	Lathyrus sativus	Herb	A	W	0.0155042	0.0022	RMF
135	Lanzhou, China	F4-1, T3-4A, B, C	65	rs	Lathyrus sativus	Herb	A	W	-0.0830414	0.0023	RMF
135	Lanzhou, China	F4-1, T3-4A, B, C	95	rs	Lathyrus sativus	Herb	A	W	-0.571067	0.0001	RMF
135	Lanzhou, China	F4-1, T3-4A, B, C	95	rs	Lathyrus sativus	Herb	A	W	-0.274043	0.0004	RMF
135	Lanzhou, China	F4-1, T3-4A, B, C	30	rs	Lathyrus sativus	Herb	A	W	0.0630597	0.0213	RMF
135	Lanzhou, China	F4-1, T3-4A, B, C	65	rs	Lathyrus sativus	Herb	A	W	-0.205161	0.0209	RMF
135	Lanzhou, China	F4-1, T3-4A, B, C	95	rs	Lathyrus sativus	Herb	A	W	0.105361	0.0209	RMF
135	Lanzhou, China	F4-1, T3-4A, B, C	125	rs	Lathyrus sativus	Herb	A	W	0.746392	0.0272	RMF
135	Lanzhou, China	F4-1, T3-4A, B, C	30	rs	Lathyrus sativus	Herb	A	W	-0.177811	0.0213	RMF
135	Lanzhou, China	F4-1, T3-4A, B, C	65	rs	Lathyrus sativus	Herb	A	W	-0.401128	0.0209	RMF
135	Lanzhou, China	F4-1, T3-4A, B, C	95	rs	Lathyrus sativus	Herb	A	W	-0.165556	0.0209	RMF
135	Lanzhou, China	F4-1, T3-4A, B, C	125	rs	Lathyrus sativus	Herb	A	W	-1.4945	0.0272	RMF
136	Fujian Agricultural and forestry University, Fujian, China	T3-1	120	grh	Neyraudia reynaudiana	Herb	P	W	0.1097	0.0158	RMF
136	Fujian Agricultural and forestry University, Fujian, China	T3-1	120	grh	Neyraudia reynaudiana	Herb	P	W	0.2176	0.0259	RMF
136	Fujian Agricultural and forestry University, Fujian, China	T3-1	120	grh	Neyraudia reynaudiana	Herb	P	W	-0.0715	0.1604	RMF
137	Lanzhou, China	T2-2, 2-3, 2-5	81	grch	Triticum aestivum L.	Herb	A	C	0.1259	0.0031	RMF
137	Lanzhou, China	T2-2, 2-3, 2-5	81	grch	Triticum aestivum L.	Herb	A	C	-0.1715	0.0007	RMF
137	Lanzhou, China	T2-2, 2-3, 2-5	81	grch	Triticum aestivum L.	Herb	A	C	-0.0786	0.0012	RMF
137	Lanzhou, China	T2-2, 2-3, 2-5	81	grch	Triticum aestivum L.	Herb	A	C	0.2014	0.0024	RMF
137	Lanzhou, China	T2-2, 2-3, 2-5	81	grch	Triticum aestivum L.	Herb	A	C	0.2351	0.0032	RMF
137	Lanzhou, China	T2-2, 2-3, 2-5	81	grch	Triticum aestivum L.	Herb	A	C	0.159	0.0016	RMF
138	Lanzhou, China	T3-1, 3-2, 3-3	~90	grch	Lathyrus quinquenervius(Miq.) Litv.）	Herb	P	W	-0.0975	0.0045	RMF
138	Lanzhou, China	T3-1, 3-2, 3-3	~90	grch	Lathyrus quinquenervius(Miq.) Litv.）	Herb	P	W	-0.1584	0.0212	RMF
138	Lanzhou, China	T3-1, 3-2, 3-3	~90	grch	Lathyrus quinquenervius(Miq.) Litv.）	Herb	P	W	0.5368	0.0018	RMF
138	Lanzhou, China	T3-1, 3-2, 3-3	~90	grch	Lathyrus quinquenervius(Miq.) Litv.）	Herb	P	W	0.4306	0.0007	RMF
140	Inner Mongolia, China	F9-1, 9-2, 9-3, T9-1	90	rs	Artemisia frigida Willd. Sp. Pl.	Herb	P	W	0.2928	0.0723	RMF
140	Inner Mongolia, China	F9-1, 9-2, 9-3, T9-1	90	rs	Artemisia frigida Willd. Sp. Pl.	Herb	P	W	0.1456	0.0976	RMF
140	Inner Mongolia, China	F9-1, 9-2, 9-3, T9-1	90	rs	Artemisia frigida Willd. Sp. Pl.	Herb	P	W	0.0907	0.082	RMF
141	Zhejiang University, China	F3-1, 3-2, 3-3, 3-8	97	rs	Mosla hangchowensis Matsuda	Herb	A	W	-0.3187	0.0043	RMF
141	Zhejiang University, China	F3-1, 3-2, 3-3, 3-8	97	rs	Mosla hangchowensis Matsuda	Herb	A	W	0.1544	0.003	RMF
141	Zhejiang University, China	F3-1, 3-2, 3-3, 3-8	97	rs	Mosla hangchowensis Matsuda	Herb	A	W	0.0316	0.0048	RMF
141	Zhejiang University, China	F3-1, 3-2, 3-3, 3-8	97	rs	Mosla hangchowensis Matsuda	Herb	A	W	-0.0616	0.0031	RMF
141	Zhejiang University, China	F3-1, 3-2, 3-3, 3-8	97	rs	Mosla chinensis Maxim.	Herb	A	W	0.1163	0.002	RMF
141	Zhejiang University, China	F3-1, 3-2, 3-3, 3-8	97	rs	Mosla chinensis Maxim.	Herb	A	W	-0.0379	0.0018	RMF
141	Zhejiang University, China	F3-1, 3-2, 3-3, 3-8	97	rs	Mosla chinensis Maxim.	Herb	A	W	0.2341	0.0033	RMF
141	Zhejiang University, China	F3-1, 3-2, 3-3, 3-8	97	rs	Mosla chinensis Maxim.	Herb	A	W	-0.1993	0.0016	RMF
141	Zhejiang University, China	F3-1, 3-2, 3-3, 3-8	97	rs	Mosla scabra (Thunb.) C. Y. Wu et H. W. Li	Herb	A	W	-0.1955	0.0166	RMF
141	Zhejiang University, China	F3-1, 3-2, 3-3, 3-8	97	rs	Mosla scabra (Thunb.) C. Y. Wu et H. W. Li	Herb	A	W	0.211	0.0165	RMF
141	Zhejiang University, China	F3-1, 3-2, 3-3, 3-8	97	rs	Mosla scabra (Thunb.) C. Y. Wu et H. W. Li	Herb	A	W	-0.0357	0.0186	RMF
141	Zhejiang University, China	F3-1, 3-2, 3-3, 3-8	97	rs	Mosla scabra (Thunb.) C. Y. Wu et H. W. Li	Herb	A	W	-0.2583	0.0169	RMF
141	Zhejiang University, China	F3-1, 3-2, 3-3, 3-8	97	rs	Mosla dianthera (Buch.-Ham.) Maxim.	Herb	A	W	0.4126	0.0066	RMF
141	Zhejiang University, China	F3-1, 3-2, 3-3, 3-8	97	rs	Mosla dianthera (Buch.-Ham.) Maxim.	Herb	A	W	0.2214	0.0021	RMF
141	Zhejiang University, China	F3-1, 3-2, 3-3, 3-8	97	rs	Mosla dianthera (Buch.-Ham.) Maxim.	Herb	A	W	0.2672	0.0025	RMF
141	Zhejiang University, China	F3-1, 3-2, 3-3, 3-8	97	rs	Mosla dianthera (Buch.-Ham.) Maxim.	Herb	A	W	-0.1279	0.0021	RMF
142	Fudan University, Shanghai, China	F4-1	56	grh	Alternanthera philoxeroides (Mart.) Griseb.	Herb	P	W	0.4498	0.0122	RMF
142	Fudan University, Shanghai, China	F4-1	56	grh	Alternanthera philoxeroides (Mart.) Griseb.	Herb	P	W	0.391	0.0367	RMF
143	chengduChina	T4-1, 4-3, 4-5	90	rs	Campylotropis polyantha (Franch.) Schindl.	Woody	P	W	0.0008	0.0376	RMF
143	chengdu, China	T4-1, 4-3, 4-5	90	rs	Campylotropis polyantha (Franch.) Schindl.	Woody	P	W	0.3098	0.0356	RMF
143	chengdu, China	T4-1, 4-3, 4-5	90	rs	Campylotropis polyantha (Franch.) Schindl.	Woody	P	W	0.3264	0.0424	RMF
143	chengdu, China	T4-1, 4-3, 4-5	90	rs	Campylotropis polyantha (Franch.) Schindl.	Woody	P	W	0.1655	0.0487	RMF
143	chengdu, China	T4-1, 4-3, 4-5	90	rs	Nitraria tangutorum Bobr.	Woody	P	W	0.3567	0.0003	RMF
143	chengdu, China	T4-1, 4-3, 4-5	90	rs	Nitraria tangutorum Bobr.	Woody	P	W	0.6084	0.0001	RMF
143	chengdu, China	T4-1, 4-3, 4-5	90	rs	Nitraria tangutorum Bobr.	Woody	P	W	0.435	0.007	RMF
143	chengdu, China	T4-1, 4-3, 4-5	90	rs	Nitraria tangutorum Bobr.	Woody	P	W	0.6361	0.0033	RMF
143	chengdu, China	T4-1, 4-3, 4-5	90	rs	Bauhinia faberi var．MiChylla	Woody	P	W	0.2707	0.0769	RMF
143	chengdu, China	T4-1, 4-3, 4-5	90	rs	Bauhinia faberi var．MiChylla	Woody	P	W	0.2766	0.083	RMF
143	chengdu, China	T4-1, 4-3, 4-5	90	rs	Bauhinia faberi var．MiChylla	Woody	P	W	0.0992	0.0743	RMF
143	chengdu, China	T4-1, 4-3, 4-5	90	rs	Bauhinia faberi var．MiChylla	Woody	P	W	0.2446	0.08	RMF
145	Beijing, China	T5	79	rs	Triticum aestivum L.	Herb	A	C	0.0101	0.0159	RMF
145	Beijing, China	T5	79	rs	Triticum aestivum L.	Herb	A	C	-0.0403	0.0159	RMF
145	Beijing, China	T5	79	rs	Triticum aestivum L.	Herb	A	C	-0.0075	0.0159	RMF
145	Beijing, China	T5	79	rs	Triticum aestivum L.	Herb	A	C	0.0211	0.0159	RMF
145	Beijing, China	T5	79	rs	Triticum aestivum L.	Herb	A	C	-0.1744	0.0159	RMF
145	Beijing, China	T5	79	rs	Triticum aestivum L.	Herb	A	C	-0.2294	0.0159	RMF
145	Beijing, China	T5	79	rs	Triticum aestivum L.	Herb	A	C	0.7286	0.0152	RMF
145	Beijing, China	T5	79	rs	Triticum aestivum L.	Herb	A	C	0.5503	0.0187	RMF
146	Chongqing, China	T1, 2	180	rs	cajanus cajan(L) Millspaugh	Woody	P	C	-0.2142	0.0019	RMF
146	Chongqing, China	T1, 2	180	rs	cajanus cajan(L) Millspaugh	Woody	P	C	-0.2069	0.0042	RMF
146	Chongqing, China	T1, 2	180	rs	cajanus cajan(L) Millspaugh	Woody	P	C	-0.0711	0.0018	RMF
146	Chongqing, China	T1, 2	180	rs	cajanus cajan(L) Millspaugh	Woody	P	C	-0.2049	0.0192	RMF
147	Nanchong, Sichuan, China	F1, T2	90	rs	Mosla chinensis Maxim.	Herb	A	W	-0.1177	0.0327	RMF
147	Nanchong, Sichuan, China	F1, T2	90	rs	Mosla chinensis Maxim.	Herb	A	W	0.2448	0.0327	RMF
147	Nanchong, Sichuan, China	F1, T2	90	rs	Mosla chinensis Maxim.	Herb	A	W	0.2388	0.0327	RMF
147	Nanchong, Sichuan, China	F1, T2	90	rs	Mosla chinensis Maxim.	Herb	A	W	0.2276	0.0327	RMF
148	Lanzhou, China	T3-2, T3-3	45	rs	Glycine max (L.) Merr.	Herb	A	C	-0.2462	0.0191	RMF
148	Lanzhou, China	T3-2, T3-3	45	rs	Glycine max (L.) Merr.	Herb	A	C	-0.1051	0.0103	RMF
148	Lanzhou, China	T3-2, T3-3	45	rs	Glycine max (L.) Merr.	Herb	A	C	-0.0945	0.008	RMF
148	Lanzhou, China	T3-2, T3-3	45	rs	Glycine max (L.) Merr.	Herb	A	C	-0.3447	0.0241	RMF
148	Lanzhou, China	T3-2, T3-3	45	rs	Glycine max (L.) Merr.	Herb	A	C	-0.2992	0.0098	RMF
148	Lanzhou, China	T3-2, T3-3	45	rs	Glycine max (L.) Merr.	Herb	A	C	-0.0982	0.0099	RMF
148	Lanzhou, China	T3-2, T3-3	45	rs	Glycine max (L.) Merr.	Herb	A	C	0.3021	0.0047	RMF
148	Lanzhou, China	T3-2, T3-3	45	rs	Glycine max (L.) Merr.	Herb	A	C	0.1045	0.0114	RMF
149	Kaifeng, Henan, China	F1, 2	100	rs	Triticum aestivum L.	Herb	A	C	-0.0924	0.0015	RMF
149	Kaifeng, Henan, China	F1, 2	100	rs	Triticum aestivum L.	Herb	A	C	-0.4914	0.0015	RMF
149	Kaifeng, Henan, China	F1, 2	100	rs	Triticum aestivum L.	Herb	A	C	-0.4022	0.0015	RMF
149	Kaifeng, Henan, China	F1, 2	100	rs	Triticum aestivum L.	Herb	A	C	-0.4426	0.0016	RMF
149	Kaifeng, Henan, China	F1, 2	100	rs	Triticum aestivum L.	Herb	A	C	-0.0794	0.0014	RMF
149	Kaifeng, Henan, China	F1, 2	30	rs	Triticum aestivum L.	Herb	A	C	-0.0496	0.0015	RMF
149	Kaifeng, Henan, China	F1, 2	100	rs	Triticum aestivum L.	Herb	A	C	-0.0417	0.0015	RMF
149	Kaifeng, Henan, China	F1, 2	30	rs	Triticum aestivum L.	Herb	A	C	-0.1222	0.0015	RMF
149	Kaifeng, Henan, China	F1, 2	100	rs	Triticum aestivum L.	Herb	A	C	-0.3217	0.0014	RMF
149	Kaifeng, Henan, China	F1, 2	30	rs	Triticum aestivum L.	Herb	A	C	-0.0364	0.0014	RMF
149	Kaifeng, Henan, China	F1, 2	100	rs	Triticum aestivum L.	Herb	A	C	0.199	0.0014	RMF
149	Kaifeng, Henan, China	F1, 2	30	rs	Triticum aestivum L.	Herb	A	C	0.6325	0.0014	RMF
150	Lanzhou, China	F1	101	grh	Agriophyllum squarrosum	Herb	A	W	0.1353	0	RMF
151	Cabrils, Barcelona, Spain	F1, 3	98	grch	Phaseolus vulgaris L. cv	Herb	A	C	0.0372	0.007	RMF
151	Cabrils, Barcelona, Spain	F1, 3	98	grch	Phaseolus vulgaris L. cv	Herb	A	C	0.1252	0.0019	RMF
151	Cabrils, Barcelona, Spain	F1, 3	98	grch	Phaseolus vulgaris L. cv	Herb	A	C	0.1064	0.0015	RMF
151	Cabrils, Barcelona, Spain	F1, 3	122	grch	Capsicum annuum L	Herb	A	C	0.059	0.2258	RMF
152	Cambridge, Massachusetts, USA	F2, 3, 4, 5	63	glh	Polygonum persicaria	Herb	A	W	0.338	0.0165	RMF
152	Cambridge, Massachusetts, USA	F2, 3, 4, 5	63	glh	Polygonum persicaria	Herb	A	W	-0.0711	0.0175	RMF
152	Cambridge, Massachusetts, USA	F2, 3, 4, 5	63	glh	Polygonum persicaria	Herb	A	W	-0.0075	0.008	RMF
152	Cambridge, Massachusetts, USA	F2, 3, 4, 5	63	glh	Polygonum persicaria	Herb	A	W	0.1857	0.01	RMF
152	Cambridge, Massachusetts, USA	F2, 3, 4, 5	63	glh	Polygonum persicaria	Herb	A	W	0.0582	0.0064	RMF
152	Cambridge, Massachusetts, USA	F2, 3, 4, 5	63	glh	Polygonum persicaria	Herb	A	W	-0.0491	0.0083	RMF
152	Cambridge, Massachusetts, USA	F2, 3, 4, 5	63	glh	Polygonum persicaria	Herb	A	W	0.1413	0.0035	RMF
152	Cambridge, Massachusetts, USA	F2, 3, 4, 5	63	glh	Polygonum persicaria	Herb	A	W	-0.009	0.0047	RMF
152	Cambridge, Massachusetts, USA	F2, 3, 4, 5	63	glh	Polygonum persicaria	Herb	A	W	0.142	0.0078	RMF
152	Cambridge, Massachusetts, USA	F2, 3, 4, 5	63	glh	Polygonum persicaria	Herb	A	W	-0.1524	0.006	RMF
152	Cambridge, Massachusetts, USA	F2, 3, 4, 5	63	glh	Polygonum persicaria	Herb	A	W	0.2169	0.0032	RMF
152	Cambridge, Massachusetts, USA	F2, 3, 4, 5	63	glh	Polygonum persicaria	Herb	A	W	0.0028	0.0049	RMF
152	Cambridge, Massachusetts, USA	F2, 3, 4, 5	63	glh	Polygonum persicaria	Herb	A	W	0.0017	0.002	RMF
152	Cambridge, Massachusetts, USA	F2, 3, 4, 5	63	glh	Polygonum persicaria	Herb	A	W	-0.1361	0.004	RMF
152	Cambridge, Massachusetts, USA	F2, 3, 4, 5	63	glh	Polygonum persicaria	Herb	A	W	0.3364	0.0033	RMF
152	Cambridge, Massachusetts, USA	F2, 3, 4, 5	63	glh	Polygonum persicaria	Herb	A	W	0.1572	0.0034	RMF
152	Cambridge, Massachusetts, USA	F2, 3, 4, 5	63	glh	Polygonum persicaria	Herb	A	W	0.2085	0.0009	RMF
152	Cambridge, Massachusetts, USA	F2, 3, 4, 5	63	glh	Polygonum persicaria	Herb	A	W	-0.1574	0.0007	RMF
152	Cambridge, Massachusetts, USA	F2, 3, 4, 5	63	glh	Polygonum persicaria	Herb	A	W	0.0829	0.0167	RMF
152	Cambridge, Massachusetts, USA	F2, 3, 4, 5	63	glh	Polygonum persicaria	Herb	A	W	-0.2579	0.0154	RMF
152	Cambridge, Massachusetts, USA	F2, 3, 4, 5	63	glh	Polygonum persicaria	Herb	A	W	-0.0345	0.0167	RMF
152	Cambridge, Massachusetts, USA	F2, 3, 4, 5	63	glh	Polygonum persicaria	Herb	A	W	-0.1709	0.0089	RMF
152	Cambridge, Massachusetts, USA	F2, 3, 4, 5	63	glh	Polygonum persicaria	Herb	A	W	0.1161	0.0099	RMF
152	Cambridge, Massachusetts, USA	F2, 3, 4, 5	63	glh	Polygonum persicaria	Herb	A	W	-0.2469	0.0087	RMF
152	Cambridge, Massachusetts, USA	F2, 3, 4, 5	63	glh	Polygonum persicaria	Herb	A	W	-0.0046	0.0278	RMF
152	Cambridge, Massachusetts, USA	F2, 3, 4, 5	63	glh	Polygonum persicaria	Herb	A	W	0.0679	0.0345	RMF
152	Cambridge, Massachusetts, USA	F2, 3, 4, 5	63	glh	Polygonum persicaria	Herb	A	W	0.1887	0.0382	RMF
152	Cambridge, Massachusetts, USA	F2, 3, 4, 5	63	glh	Polygonum persicaria	Herb	A	W	-0.2339	0.0005	RMF
152	Cambridge, Massachusetts, USA	F2, 3, 4, 5	63	glh	Polygonum persicaria	Herb	A	W	0.1201	0.0003	RMF
152	Cambridge, Massachusetts, USA	F2, 3, 4, 5	63	glh	Polygonum persicaria	Herb	A	W	0.0206	0.0002	RMF
152	Cambridge, Massachusetts, USA	F2, 3, 4, 5	63	glh	Polygonum persicaria	Herb	A	W	0.1168	0.0071	RMF
152	Cambridge, Massachusetts, USA	F2, 3, 4, 5	63	glh	Polygonum persicaria	Herb	A	W	0.0693	0.007	RMF
152	Cambridge, Massachusetts, USA	F2, 3, 4, 5	63	glh	Polygonum persicaria	Herb	A	W	-0.0088	0.0087	RMF
152	Cambridge, Massachusetts, USA	F2, 3, 4, 5	63	glh	Polygonum persicaria	Herb	A	W	-0.0128	0.0039	RMF
152	Cambridge, Massachusetts, USA	F2, 3, 4, 5	63	glh	Polygonum persicaria	Herb	A	W	-0.2014	0.0024	RMF
152	Cambridge, Massachusetts, USA	F2, 3, 4, 5	63	glh	Polygonum persicaria	Herb	A	W	-0.054	0.0024	RMF
154	Raleigh, North Carolina, USA	F2, 3	24	grch	Glycine max (L.) Merr.	Herb	A	C	-0.0445	0.1723	RMF
154	Raleigh, North Carolina, USA	F2, 3	24	grch	Glycine max (L.) Merr.	Herb	A	C	-0.0206	0.1723	RMF
155	Chongqing, China.	T4	90	grh	Triticum aestivum L.	Herb	A	C	0.1071	0.0008	RMF
155	Chongqing, China.	T4	90	grh	Triticum aestivum L.	Herb	A	C	0.3599	0.0005	RMF
155	Chongqing, China.	T4	90	grh	Triticum aestivum L.	Herb	A	C	0.105	0.0019	RMF
155	Chongqing, China.	T4	90	grh	Triticum aestivum L.	Herb	A	C	0.21	0.0317	RMF
155	Chongqing, China.	T4	90	grh	Triticum aestivum L.	Herb	A	C	0.0345	0.0061	RMF
155	Chongqing, China.	T4	90	grh	Triticum aestivum L.	Herb	A	C	0.3782	0.0065	RMF
155	Chongqing, China.	T4	90	grh	Triticum aestivum L.	Herb	A	C	0.2565	0.0013	RMF
155	Chongqing, China.	T4	90	grh	Triticum aestivum L.	Herb	A	C	0.1439	0.0008	RMF
156	Pamplona, Spain	T2-3, F4	18	grh	Pisum sativum L.	Herb	A	C	0.282873	0.0002	RMF
156	Pamplona, Spain	T2-3, F4	18	grh	Pisum sativum L.	Herb	A	C	1.69696	0.002	RMF
156	Pamplona, Spain	T2-3, F4	18	grh	Pisum sativum L.	Herb	A	C	0.408216	0.000481116	RMF
156	Pamplona, Spain	T2-3, F4	18	grh	Pisum sativum L.	Herb	A	C	1.32426	0.00156075	RMF
157	Hisar, India	T2, 3	50	rs	Vigna radiata L.	Herb	A	C	1.3243	0.0017	RMF
157	Hisar, India	T2, 3	50	rs	Vigna radiata L.	Herb	A	C	0.0177	0.0134	RMF
157	Hisar, India	T2, 3	50	rs	Vigna radiata L.	Herb	A	C	0.0127	0.0134	RMF
157	Hisar, India	T2, 3	50	rs	Vigna radiata L.	Herb	A	C	0.0221	0.0134	RMF
157	Hisar, India	T2, 3	50	rs	Vigna radiata L.	Herb	A	C	0.0364	0.0134	RMF
157	Hisar, India	T2, 3	50	rs	Vigna radiata L.	Herb	A	C	0.021	0.0134	RMF
157	Hisar, India	T2, 3	20	rs	Vigna radiata L.	Herb	A	C	-0.0239	0.0134	RMF
157	Hisar, India	T2, 3	34	rs	Vigna radiata L.	Herb	A	C	0.0195	0.0134	RMF
157	Hisar, India	T2, 3	42	rs	Vigna radiata L.	Herb	A	C	0.0384	0.0134	RMF
158	Fayetteville, Arizona, USA	T2, 4	8	grh	Glycine max [L.] Merr.	Herb	A	C	0.1851	0.0751	RMF
158	Fayetteville, Arizona, USA	T2, 4	8	grh	Glycine max [L.] Merr.	Herb	A	C	0.2667	0.0751	RMF
159	Murcia, Spain	T1	60	grch	Pelargonium hortorum L.	Herb	P	W	0.3645	0.1364	RMF
159	Murcia, Spain	T1	60	grch	Pelargonium hortorum L.	Herb	P	W	0.5521	0.1364	RMF
159	Murcia, Spain	T1	45	grch	Pelargonium hortorum L.	Herb	P	W	0.2821	0.1364	RMF
159	Murcia, Spain	T1	45	grch	Pelargonium hortorum L.	Herb	P	W	0.3931	0.1364	RMF
160	Kaifeng, Henan, China	F1, T2	~135	rs	Triticum aestivum L.	Herb	A	C	0.2996	0.0507	RMF
160	Kaifeng, Henan, China	F1, 2, T2, 3	~135	rs	Triticum aestivum L.	Herb	A	C	-0.2144	0.1475	RMF
160	Kaifeng, Henan, China	F1, 2, T2, 3	~135	rs	Triticum aestivum L.	Herb	A	C	0.2163	0.011	RMF
160	Kaifeng, Henan, China	F1, 2, T2, 3	~135	rs	Triticum aestivum L.	Herb	A	C	0.2285	0.0159	RMF
160	Kaifeng, Henan, China	F1, 2, T2, 3	~135	rs	Triticum aestivum L.	Herb	A	C	-0.0777	0.2274	RMF
160	Kaifeng, Henan, China	F1, 2, T2, 3	~135	rs	Triticum aestivum L.	Herb	A	C	0.239	0.0369	RMF
160	Kaifeng, Henan, China	F1, 2, T2, 3	~135	rs	Triticum aestivum L.	Herb	A	C	-0.1009	0.0174	RMF
160	Kaifeng, Henan, China	F1, 2, T2, 3	~135	rs	Triticum aestivum L.	Herb	A	C	-0.0501	0.0082	RMF
160	Kaifeng, Henan, China	F1, 2, T2, 3	~135	rs	Triticum aestivum L.	Herb	A	C	0.2355	0.1726	RMF
160	Kaifeng, Henan, China	F1, 2, T2, 3	~135	rs	Triticum aestivum L.	Herb	A	C	-0.1344	0.2026	RMF
160	Kaifeng, Henan, China	F1, 2, T2, 3	~135	rs	Triticum aestivum L.	Herb	A	C	0.3242	0.0058	RMF
160	Kaifeng, Henan, China	F1, 2, T2, 3	~135	rs	Triticum aestivum L.	Herb	A	C	0.2514	0.0052	RMF
160	Kaifeng, Henan, China	F1, 2, T2, 3	~135	rs	Triticum aestivum L.	Herb	A	C	0.1342	0.1499	RMF
160	Kaifeng, Henan, China	F1, 2, T2, 3	~135	rs	Triticum aestivum L.	Herb	A	C	-0.081	0.2274	RMF
160	Kaifeng, Henan, China	F1, 2, T2, 3	~135	rs	Triticum aestivum L.	Herb	A	C	-0.1736	0.0492	RMF
160	Kaifeng, Henan, China	F1, 2, T2, 3	~135	rs	Triticum aestivum L.	Herb	A	C	0.2824	0.0038	RMF
160	Kaifeng, Henan, China	F1, 2, T2, 3	~135	rs	Triticum aestivum L.	Herb	A	C	-0.0557	0.0368	RMF
160	Kaifeng, Henan, China	F1, 2, T2, 3	~135	rs	Triticum aestivum L.	Herb	A	C	0.0691	0.0368	RMF
160	Kaifeng, Henan, China	F1, 2, T2, 3	~135	rs	Triticum aestivum L.	Herb	A	C	0.0841	0.1315	RMF
160	Kaifeng, Henan, China	F1, 2, T2, 3	~135	rs	Triticum aestivum L.	Herb	A	C	-0.4664	0.1315	RMF
163	zhengzhou, China	T2	80	rs	Triticum aestivum L.	Herb	A	C	0.0675	0.0153	RMF
163	zhengzhou, China	T2	80	rs	Triticum aestivum L.	Herb	A	C	0.1932	0.0153	RMF
164	Nanjing, Jiangsu, China	T2	36	rs	Triticum aestivum L.	Herb	A	C	0.2103	0.0003	RMF
164	Nanjing, Jiangsu, China	T2	36	rs	Triticum aestivum L.	Herb	A	C	0.1061	0.0063	RMF
164	Nanjing, Jiangsu, China	T2	98	rs	Triticum aestivum L.	Herb	A	C	0.1999	0.0007	RMF
164	Nanjing, Jiangsu, China	T2	98	rs	Triticum aestivum L.	Herb	A	C	0.1348	0.0064	RMF
164	Nanjing, Jiangsu, China	T2	114	rs	Triticum aestivum L.	Herb	A	C	0.2085	0.0022	RMF
1	Vila Real, Portugal	T1	112	glh	Olea europaea L.	woody	P	W	0.085	0.0676	SMF
1	Vila Real, Portugal	T1	112	glh	Olea europaea L.	woody	P	W	0.1712	0.0676	SMF
1	Vila Real, Portugal	T1	112	glh	Olea europaea L.	woody	P	W	-0.0296	0.0676	SMF
1	Vila Real, Portugal	T1	112	glh	Olea europaea L.	woody	P	W	0.0614	0.0676	SMF
2	Bukit Timah, Republic of Singapor	T3	53	glh	Antidesmcau spidatu	woody	P	W	0.1697	0.0263	SMF
2	Bukit Timah, Republic of Singapor	T3	53	glh	Hopea griffithii	woody	P	W	0.1455	0.0169	SMF
2	Bukit Timah, Republic of Singapor	T3	53	glh	Vatica maingayi	woody	P	W	0.0998	0.0051	SMF
5	Eberswalder Straße, Mu¨ncheberg, Germany	T1	35	grh	Populus tremula	woody	P	W	-0.0334408	0.0149	SMF
5	Eberswalder Straße, Mu¨ncheberg, Germany	T1	35	grh	Populus tremula × Populus tremula	woody	P	W	0.0318192	0.0214	SMF
5	Eberswalder Straße, Mu¨ncheberg, Germany	T1	35	grh	Populus maximowiczii × Populus trichocarpa	woody	P	W	0.00265604	0.0328	SMF
7	Diagonal, Barcelona, Spain	F3, F5, T3	~60	grh	Arundo donax L.	Herb	P	W	0.1214	0.1802	SMF
7	Diagonal, Barcelona, Spain	F3, F5, T3	~60	grh	Arundo donax L.	Herb	P	W	-0.1978	0.1802	SMF
7	Diagonal, Barcelona, Spain	F3, F5, T3	~60	grh	Arundo donax L.	Herb	P	W	0.1222	0.1802	SMF
7	Diagonal, Barcelona, Spain	F3, F5, T3	~60	grh	Arundo donax L.	Herb	P	W	-0.3168	0.1802	SMF
7	Diagonal, Barcelona, Spain	F3, F5, T3	~60	grh	Arundo donax L.	Herb	P	W	0.0332	0.1802	SMF
7	Diagonal, Barcelona, Spain	F3, F5, T3	~60	grh	Arundo donax L.	Herb	P	W	0.0167	0.1802	SMF
7	Diagonal, Barcelona, Spain	F3, F5, T3	~60	grh	Arundo donax L.	Herb	P	W	0.0146	0.1802	SMF
7	Diagonal, Barcelona, Spain	F3, F5, T3	~60	grh	Arundo donax L.	Herb	P	W	-0.2978	0.1802	SMF
9	Nakhon Pathom, Thailand	F7	8	grh	Eucalyptus camaldulensis Dehnh.	woody	P	W	0.0333138	0.0541	SMF
9	Nakhon Pathom, Thailand	F7	8	grh	Eucalyptus camaldulensis Dehnh.	woody	P	W	-0.075344	0.0066	SMF
9	Nakhon Pathom, Thailand	F7	8	grh	Eucalyptus camaldulensis Dehnh.	woody	P	W	-0.11897	0.0024	SMF
9	Nakhon Pathom, Thailand	F7	8	grh	Eucalyptus camaldulensis Dehnh.	woody	P	W	-0.12704	0.0073	SMF
9	Nakhon Pathom, Thailand	F7	8	grh	Eucalyptus camaldulensis Dehnh.	woody	P	W	-0.00392534	0.0065	SMF
9	Nakhon Pathom, Thailand	F7	8	grh	Eucalyptus camaldulensis Dehnh.	woody	P	W	0.113334	0.0041	SMF
9	Nakhon Pathom, Thailand	F7	8	grh	Eucalyptus camaldulensis Dehnh.	woody	P	W	0.0605952	0.00219212	SMF
9	Nakhon Pathom, Thailand	F7	8	grh	Eucalyptus camaldulensis Dehnh.	woody	P	W	0.0682348	0.00246849	SMF
10	Pullman, Washington, USA	F4	56	grh	Heteropogon contortus	Herb	P	W	-0.0723	0.03	SMF
10	Pullman, Washington, USA	F4	56	grh	Pennisetum setaceum	Herb	P	W	-0.0741	0.03	SMF
12	Vicosa, Brazil	T1	40	grh	coffee progenies	woody	P	C	0.0119	0.0014	SMF
12	Vicosa, Brazil	T1	40	grh	coffee progenies	woody	P	C	-0.0785	0.0018	SMF
13	Chengdu, China	T1	90	glh	Populus kangdingensis	woody	P	W	-0.4703	0.0002	SMF
13	Chengdu, China	T1	90	glh	Populus kangdingensis	woody	P	W	-1.5964	0.0411	SMF
16	Mangilao, Guam, USA	T1, T2	21	rs	Carica papaya	woody	P	W	0.2032	0.1518	SMF
16	Mangilao, Guam, USA	T1, T2	21	rs	Carica papaya	woody	P	W	0.0366	0.1518	SMF
17	Champenoux, France	T1, F1	NG	grh	pinus pinaster	woody	P	W	0	0.0541	SMF
17	Champenoux, France	T1, F1	NG	grh	pinus pinaster	woody	P	W	-0.4212	0.0541	SMF
21	Queensland, Australia	F2, 3	90	glh	Eucalyptus cloeziana	woody	P	W	-0.0129	0.1081	SMF
21	Queensland, Australia	F2, 3	90	glh	Eucalyptus argophloia	woody	P	W	0.2674	0.1081	SMF
21	Queensland, Australia	F2, 3	90	glh	Eucalyptus cloeziana	woody	P	W	-0.2072	0.1081	SMF
21	Queensland, Australia	F2, 3	90	glh	Eucalyptus cloeziana	woody	P	W	-0.115	0.1081	SMF
21	Queensland, Australia	F2, 3	90	glh	Eucalyptus argophloia	woody	P	W	-0.0263	0.1081	SMF
21	Queensland, Australia	F2, 3	90	glh	Eucalyptus cloeziana	woody	P	W	-0.4415	0.1081	SMF
22	Utrecht, The Netherlands	T1, F2	11	grch	Nicotiana tabacum var petit Havana	Herb	P	W	-0.1112	0.0528	SMF
22	Utrecht, The Netherlands	T1, F2	11	grch	Nicotiana tabacum var petit Havana	Herb	P	W	-0.0197	0.0336	SMF
22	Utrecht, The Netherlands	T1, F2	11	grch	Nicotiana tabacum var petit Havana	Herb	P	W	-0.1689	0.021	SMF
22	Utrecht, The Netherlands	T1, F2	11	grch	Nicotiana tabacum var petit Havana	Herb	P	W	-0.0221	0.0282	SMF
23	Aberdeen, U.K	F1	69	grh	Betula pendula Roth	woody	P	W	0.5876	0.1168	SMF
23	Aberdeen, U.K	F1	69	grh	Betula pendula Roth	woody	P	W	0.2033	0.0594	SMF
23	Aberdeen, U.K	F1	104	grh	Betula pendula Roth	woody	P	W	0.7018	0.0498	SMF
23	Aberdeen, U.K	F1	104	grh	Betula pendula Roth	woody	P	W	0.0962	0.058	SMF
23	Aberdeen, U.K	F1	144	grh	Betula pendula Roth	woody	P	W	0.5369	0.0493	SMF
23	Aberdeen, U.K	F1	144	grh	Betula pendula Roth	woody	P	W	0.3008	0.0494	SMF
24	Lisbon, Portugal	T1	49	grh	Eucalyptus globulus	woody	P	W	0.009	0.006	SMF
24	Lisbon, Portugal	T1	49	grh	Eucalyptus globulus	woody	P	W	0.235	0.0045	SMF
25	Texas, USA.	T1, 2, 3	25	grh	Hibiscus rosa-sinensis L. cv. Leprechaun (Hibiscus).	woody	P	W	-0.0246	0.0541	SMF
26	Boulder, Colorado, USA	T1	129	grh	Liquidambar styraciflua L	woody	P	W	-0.2055	0.0185	SMF
26	Boulder, Colorado, USA	T1	21	grh	Liquidambar styraciflua L	woody	P	W	-0.0644	0.0185	SMF
27	Sabie, South Africa	T1, F1	480	rs	Eucalyptus grandis	woody	P	W	0.1013	0.0293	SMF
27	Sabie, South Africa	T1, F1	480	rs	Eucalyptus grandis	woody	P	W	0.3469	0.0298	SMF
27	Sabie, South Africa	T1, F1	480	rs	Eucalyptus grandis	woody	P	W	0.064	0.0309	SMF
27	Sabie, South Africa	T1, F1	480	rs	Eucalyptus grandis	woody	P	W	0.4054	0.0302	SMF
27	Sabie, South Africa	T1, F1	480	rs	Eucalyptus grandis	woody	P	W	0.0247	0.0295	SMF
27	Sabie, South Africa	T1, F1	480	rs	Eucalyptus grandis	woody	P	W	0.1027	0.0309	SMF
29	Medford, Massachusetts, U.S.A.	T3	48	grh	Hybrid	woody	P	W	0.1954	0.0352	SMF
29	Medford, Massachusetts, U.S.A.	T3	48	grh	Salix sericea Marsh	woody	P	W	0.1502	0.1105	SMF
29	Medford, Massachusetts, U.S.A.	T3	48	grh	Salix eriocephala Michx	woody	P	W	0.2021	0.0809	SMF
29	Medford, Massachusetts, U.S.A.	T3	48	grh	Salix sericea Marsh	woody	P	W	0.0511	0.0485	SMF
29	Medford, Massachusetts, U.S.A.	T3	48	grh	Salix eriocephala Michx	woody	P	W	0.2423	0.0941	SMF
29	Medford, Massachusetts, U.S.A.	T3	48	grh	Hybrid	woody	P	W	0.3239	0.0687	SMF
29	Medford, Massachusetts, U.S.A.	T3	48	grh	Salix eriocephala Michx	woody	P	W	0.189	0.0369	SMF
29	Medford, Massachusetts, U.S.A.	T3	48	grh	Hybrid	woody	P	W	0.3809	0.132	SMF
29	Medford, Massachusetts, U.S.A.	T3	48	grh	Salix sericea Marsh	woody	P	W	0.2401	0.0501	SMF
31	Emei, China	T1	NG	rs	Abies fabri (Mast.) Craib	woody	P	W	-0.1952	0.1331	SMF
32	Vicosa, Brazil	T1	120	rs	Coffea canephora	woody	P	C	0.0351	0.006	SMF
32	Vicosa, Brazil	T1	120	rs	Coffea canephora	woody	P	C	0.0328	0.0022	SMF
32	Vicosa, Brazil	T1	120	rs	Coffea canephora	woody	P	C	0.0526	0.0034	SMF
32	Vicosa, Brazil	T1	120	rs	Coffea canephora	woody	P	C	-0.0556	0.0015	SMF
32	Vicosa, Brazil	T1	120	rs	Coffea canephora	woody	P	C	-0.1252	0.002	SMF
32	Vicosa, Brazil	T1	120	rs	Coffea canephora	woody	P	C	0.0953	0.0048	SMF
32	Vicosa, Brazil	T1	120	rs	Coffea canephora	woody	P	C	0.0896	0.0072	SMF
32	Vicosa, Brazil	T1	120	rs	Coffea canephora	woody	P	C	0.0606	0.0018	SMF
32	Vicosa, Brazil	T1	120	rs	Coffea canephora	woody	P	C	0.1411	0.0901	SMF
32	Vicosa, Brazil	T1	120	rs	Coffea canephora	woody	P	C	-0.1278	0.0085	SMF
33	Apartado, Maracay, Venezuela.	F1	21	grh	Brachiaria brizantha	Herb	P	W	0.0576	0.1399	SMF
33	Apartado, Maracay, Venezuela.	F1	21	grh	Brachiaria decumbens	Herb	P	W	0.0107	0.1138	SMF
33	Apartado, Maracay, Venezuela.	F1	21	grh	Brachiaria mutica	Herb	P	W	0.0393	0.1138	SMF
33	Apartado, Maracay, Venezuela.	F1	21	grh	Brachiaria humidicola	Herb	P	W	0.0305	0.1138	SMF
33	Apartado, Maracay, Venezuela.	F1	21	grh	Brachiaria dictyoneura	Herb	P	W	0.0631	0.1138	SMF
34	Maoxian county, Sichuan, China	T3, 4	180	grh	Sophora davidii	woody	P	W	-0.3215	0.186	SMF
34	Maoxian county, Sichuan, China	T3, 4	180	grh	Sophora davidii	woody	P	W	-0.5281	0.1747	SMF
35	Fuyang, Zhejiang, China	F3	21	rs	Toona ciliata var． pubescens	woody	P	W	-0.0507	0.0467	SMF
35	Fuyang, Zhejiang, China	F3	52	rs	Toona ciliata var． pubescens	woody	P	W	-0.0433	0.0605	SMF
35	Fuyang, Zhejiang, China	F3	83	rs	Toona ciliata var． pubescens	woody	P	W	0	0.0367	SMF
35	Fuyang, Zhejiang, China	F3	113	rs	Toona ciliata var． pubescens	woody	P	W	0.0537	0.0625	SMF
35	Fuyang, Zhejiang, China	F3	21	rs	Toona ciliata var． pubescens	woody	P	W	-0.092	0.0535	SMF
35	Fuyang, Zhejiang, China	F3	52	rs	Toona ciliata var． pubescens	woody	P	W	-0.0755	0.0705	SMF
35	Fuyang, Zhejiang, China	F3	83	rs	Toona ciliata var． pubescens	woody	P	W	-0.0795	0.0609	SMF
35	Fuyang, Zhejiang, China	F3	113	rs	Toona ciliata var． pubescens	woody	P	W	0.0386	0.0579	SMF
35	Fuyang, Zhejiang, China	F3	21	rs	Toona ciliata var． pubescens	woody	P	W	-0.1226	0.0637	SMF
35	Fuyang, Zhejiang, China	F3	52	rs	Toona ciliata var． pubescens	woody	P	W	-0.0308	0.0668	SMF
35	Fuyang, Zhejiang, China	F3	83	rs	Toona ciliata var． pubescens	woody	P	W	0	0.0391	SMF
35	Fuyang, Zhejiang, China	F3	113	rs	Toona ciliata var． pubescens	woody	P	W	0.0462	0.0572	SMF
36	Apartado, Caracas, Venezuela	T1	35	grh	Andropogon gayanus	Herb	P	W	-0.0883	0.1802	SMF
36	Apartado, Caracas, Venezuela	T1	35	grh	Brachiaria mutica.	Herb	P	W	-0.0896	0.1802	SMF
36	Apartado, Caracas, Venezuela	T1	35	grh	Hyparrhenia rufa	Herb	P	W	-0.1074	0.1802	SMF
36	Apartado, Caracas, Venezuela	T1	35	grh	Echinochloa polystachya	Herb	P	W	-0.1378	0.1802	SMF
37	Talca, Chile	T1	45	ns	Pinus radiata	woody	P	W	0.0837	0.0492	SMF
37	Talca, Chile	T1	45	ns	Pinus radiata	woody	P	W	0.0673	0.0492	SMF
39	Hannover, Germany	F2, 3	2	grh	Amaranthus tricolor	Herb	A	C	0.0913	0.2381	SMF
39	Hannover, Germany	F2, 3	10	grh	Amaranthus tricolor	Herb	A	C	0.0533	0.13561	SMF
39	Hannover, Germany	F2, 3	17	grh	Amaranthus tricolor	Herb	A	C	0.0981	0.13315	SMF
39	Hannover, Germany	F2, 3	21	grh	Amaranthus tricolor	Herb	A	C	0.095	0.13523	SMF
39	Hannover, Germany	F2, 3	28	grh	Amaranthus tricolor	Herb	A	C	-0.3746	0.13215	SMF
39	Hannover, Germany	F2, 3	2	grh	Amaranthus tricolor	Herb	A	C	0.0461	0.182	SMF
39	Hannover, Germany	F2, 3	7	grh	Amaranthus tricolor	Herb	A	C	-0.0002	0.203	SMF
39	Hannover, Germany	F2, 3	14	grh	Amaranthus tricolor	Herb	A	C	0.0929	0.2059	SMF
39	Hannover, Germany	F2, 3	17	grh	Amaranthus tricolor	Herb	A	C	-0.0811	0.2108	SMF
39	Hannover, Germany	F2, 3	24	grh	Amaranthus tricolor	Herb	A	C	-0.1632	0.1824	SMF
39	Hannover, Germany	F2, 3	2	grh	Amaranthus blitum	Herb	A	W	0.0264	0.2349	SMF
39	Hannover, Germany	F2, 3	7	grh	Amaranthus blitum	Herb	A	W	0.0529	0.13088	SMF
39	Hannover, Germany	F2, 3	15	grh	Amaranthus blitum	Herb	A	W	0	0.13039	SMF
39	Hannover, Germany	F2, 3	20	grh	Amaranthus blitum	Herb	A	W	-0.0563	0.2698	SMF
39	Hannover, Germany	F2, 3	27	grh	Amaranthus blitum	Herb	A	W	-0.2093	0.2296	SMF
39	Hannover, Germany	F2, 3	2	grh	Amaranthus cruentus	Herb	A	C	0.0328	0.13579	SMF
39	Hannover, Germany	F2, 3	7	grh	Amaranthus cruentus	Herb	A	C	-0.0286	0.2932	SMF
39	Hannover, Germany	F2, 3	13	grh	Amaranthus cruentus	Herb	A	C	-0.1367	0.1355	SMF
39	Hannover, Germany	F2, 3	17	grh	Amaranthus cruentus	Herb	A	C	-0.1825	0.1373	SMF
39	Hannover, Germany	F2, 3	24	grh	Amaranthus cruentus	Herb	A	C	-0.1132	0.13327	SMF
41	Maracaibo, Venezuela	T1	15	without rs/no rain	Panicum maximum Jacq.	Herb	P	W	-0.1336	0.0569	SMF
46	Pullman, Indiana, USA	T3, 4, F4	52	grh	Castanea dentata	woody	P	C	0.161	0.0676	SMF
49	Madryn, Chubut, Argentina	F1, T1	150	grh	Grindelia chiloensis	woody	P	W	-0.0995	0.1827	SMF
49	Madryn, Chubut, Argentina	F1, T1	150	grh	Prosopis alpataco	woody	P	W	0.0271	0.0875	SMF
49	Madryn, Chubut, Argentina	F1, T1	150	grh	Bougainvillea spinosa	woody	P	W	-0.0082	0.0013	SMF
49	Madryn, Chubut, Argentina	F1, T1	150	grh	Chuquiraga erinacea	woody	P	W	-0.2698	0.0074	SMF
49	Madryn, Chubut, Argentina	F1, T1	150	grh	Larrea divaricata	woody	P	W	-0.2517	0.0079	SMF
49	Madryn, Chubut, Argentina	F1, T1	150	grh	Grindelia chiloensis	woody	P	W	-0.3035	0.14738	SMF
49	Madryn, Chubut, Argentina	F1, T1	150	grh	Prosopis alpataco	woody	P	W	-0.0097	0.0012	SMF
49	Madryn, Chubut, Argentina	F1, T1	150	grh	Bougainvillea spinosa	woody	P	W	0.0911	0.0051	SMF
49	Madryn, Chubut, Argentina	F1, T1	150	grh	Chuquiraga erinacea	woody	P	W	-0.7123	0.0194	SMF
49	Madryn, Chubut, Argentina	F1, T1	150	grh	Larrea divaricata	woody	P	W	-0.1994	0.13135	SMF
49	Madryn, Chubut, Argentina	F1, T1	150	grh	Grindelia chiloensis	woody	P	W	-0.3331	0.14667	SMF
49	Madryn, Chubut, Argentina	F1, T1	150	grh	Prosopis alpataco	woody	P	W	0.1327	0.0071	SMF
49	Madryn, Chubut, Argentina	F1, T1	150	grh	Bougainvillea spinosa	woody	P	W	-0.1562	0.0008	SMF
49	Madryn, Chubut, Argentina	F1, T1	150	grh	Chuquiraga erinacea	woody	P	W	-0.4103	0.19601	SMF
49	Madryn, Chubut, Argentina	F1, T1	150	grh	Larrea divaricata	woody	P	W	-0.2342	0.1054	SMF
49	Madryn, Chubut, Argentina	F1, T1	150	grh	Grindelia chiloensis	woody	P	W	-0.6614	0.0554	SMF
49	Madryn, Chubut, Argentina	F1, T1	150	grh	Prosopis alpataco	woody	P	W	0.0777	0.0554	SMF
49	Madryn, Chubut, Argentina	F1, T1	150	grh	Bougainvillea spinosa	woody	P	W	-0.4148	0.0554	SMF
49	Madryn, Chubut, Argentina	F1, T1	150	grh	Larrea divaricata	woody	P	W	-0.3236	0.0554	SMF
50	Maoxian County, Sichuan, China	T1	120	grh	Bauhinia faberi var. miChylla	woody	P	W	-0.1132	0.0233	SMF
50	Maoxian County, Sichuan, China	T1	120	grh	Bauhinia faberi var. miChylla	woody	P	W	-0.5625	0.0241	SMF
50	Maoxian County, Sichuan, China	T1	120	grh	Bauhinia faberi var. miChylla	woody	P	W	-0.2752	0.013	SMF
50	Maoxian County, Sichuan, China	T1	120	grh	Bauhinia faberi var. miChylla	woody	P	W	-0.4082	0.0343	SMF
51	Caen, France	F2, 3, 4	7	grh	Medicago sativa L.	Herb	P	W	-0.0471	0.0257	SMF
51	Caen, France	F2, 3, 4	7	grh	Medicago sativa L.	Herb	P	W	0.0953	0.1352	SMF
51	Caen, France	F2, 3, 4	7	grh	Medicago sativa L.	Herb	P	W	0.2615	0.0177	SMF
51	Caen, France	F2, 3, 4	7	grh	Medicago sativa L.	Herb	P	W	0.2429	0.0692	SMF
51	Caen, France	F2, 3, 4	14	grh	Medicago sativa L.	Herb	P	W	-0.2149	0.0366	SMF
51	Caen, France	F2, 3, 4	14	grh	Medicago sativa L.	Herb	P	W	0.259	0.0337	SMF
51	Caen, France	F2, 3, 4	14	grh	Medicago sativa L.	Herb	P	W	-0.0866	0.0329	SMF
51	Caen, France	F2, 3, 4	14	grh	Medicago sativa L.	Herb	P	W	0.1276	0.0127	SMF
51	Caen, France	F2, 3, 4	21	grh	Medicago sativa L.	Herb	P	W	0.0477	0.0338	SMF
51	Caen, France	F2, 3, 4	21	grh	Medicago sativa L.	Herb	P	W	0.0427	0.0253	SMF
51	Caen, France	F2, 3, 4	21	grh	Medicago sativa L.	Herb	P	W	-0.2941	0.0257	SMF
51	Caen, France	F2, 3, 4	21	grh	Medicago sativa L.	Herb	P	W	-0.1749	0.0121	SMF
52	Madrid, Spain	F1	30	grh	Pinus pinaster	woody	P	W	-0.0969	0.003	SMF
52	Madrid, Spain	F1	30	grh	Pinus pinaster	woody	P	W	-0.1901	0.0037	SMF
52	Madrid, Spain	F1	30	grh	Pinus pinaster	woody	P	W	-0.1775	0.0009	SMF
52	Madrid, Spain	F1	30	grh	Pinus pinaster	woody	P	W	-0.0992	0.0019	SMF
52	Madrid, Spain	F1	30	grh	Pinus pinaster	woody	P	W	0.0543	0.005	SMF
52	Madrid, Spain	F1	30	grh	Pinus pinaster	woody	P	W	-0.1141	0.0055	SMF
52	Madrid, Spain	F1	30	grh	Pinus pinaster	woody	P	W	-0.1782	0.0064	SMF
52	Madrid, Spain	F1	30	grh	Pinus pinaster	woody	P	W	-0.0825	0.0115	SMF
53	Texas, USA	F1, 2, 3, 7	14	grch	Gossypium hirsutum L	Herb	A	C	0.3482	0.1352	SMF
54	West Lafayette, Texas, USA	F2, 4, 5	14	grch	Gossypium hirsutum L.	Herb	A	W	0.3076	0.1478	SMF
54	West Lafayette, Texas, USA	F2, 4, 5	14	grch	Gossypium hirsutum L.	Herb	A	W	0.1454	0.1478	SMF
55	Heverlee, Belgium	T2, F2	52	grh	Jatropha curcas L.	woody	P	W	0.0179	0.0018	SMF
55	Heverlee, Belgium	T2, F2	52	grh	Jatropha curcas L.	woody	P	W	0.1193	0.0018	SMF
57	Changbai Mountain National Nature Reserve, Jilin, China	F1	120	rs	Tilia amurensis	woody	P	W	0.0906	0.0117	SMF
57	Changbai Mountain National Nature Reserve, Jilin, China	F1	120	rs	Fraxinus mandshurica	woody	P	W	0	0.2158	SMF
57	Changbai Mountain National Nature Reserve, Jilin, China	F1	120	rs	Juglans mandshuria	woody	P	W	0.0619	0.0452	SMF
57	Changbai Mountain National Nature Reserve, Jilin, China	F1	120	rs	Pinus koraiensis	woody	P	W	-0.1616	0.0385	SMF
57	Changbai Mountain National Nature Reserve, Jilin, China	F1	120	rs	Quercus mongolica	woody	P	W	-0.0438	0.0366	SMF
57	Changbai Mountain National Nature Reserve, Jilin, China	F1	120	rs	Tilia amurensis	woody	P	W	0.0906	0.0099	SMF
57	Changbai Mountain National Nature Reserve, Jilin, China	F1	120	rs	Fraxinus mandshurica	woody	P	W	0.1054	0.158	SMF
57	Changbai Mountain National Nature Reserve, Jilin, China	F1	120	rs	Juglans mandshuria	woody	P	W	0.3496	0.0383	SMF
57	Changbai Mountain National Nature Reserve, Jilin, China	F1	120	rs	Pinus koraiensis	woody	P	W	0.0949	0.0394	SMF
57	Changbai Mountain National Nature Reserve, Jilin, China	F1	120	rs	Quercus mongolica	woody	P	W	-0.0948	0.0455	SMF
59	Kunming, China	F5-1, 5-2, 5-3	120	grh	Bombax ceiba	woody	P	W	-0.6877	0.0541	SMF
59	Kunming, China	F5-1, 5-2, 5-3	120	grh	Bombax ceiba	woody	P	W	-0.648	0.0541	SMF
59	Kunming, China	F5-1, 5-2, 5-3	120	grh	Bombax ceiba	woody	P	W	-0.8691	0.0541	SMF
59	Kunming, China	F5-1, 5-2, 5-3	120	grh	Bombax ceiba	woody	P	W	-0.2651	0.0541	SMF
59	Kunming, China	F5-1, 5-2, 5-3	120	grh	Bombax ceiba	woody	P	W	-0.158	0.0541	SMF
59	Kunming, China	F5-1, 5-2, 5-3	120	grh	Bombax ceiba	woody	P	W	-0.189	0.0541	SMF
59	Kunming, China	F5-1, 5-2, 5-3	120	grh	Bombax ceiba	woody	P	W	-0.3416	0.0541	SMF
59	Kunming, China	F5-1, 5-2, 5-3	120	grh	Bombax ceiba	woody	P	W	-0.4272	0.0541	SMF
59	Kunming, China	F5-1, 5-2, 5-3	120	grh	Bombax ceiba	woody	P	W	-0.2779	0.0541	SMF
59	Kunming, China	F5-1, 5-2, 5-3	240	grh	Bombax ceiba	woody	P	W	-0.4662	0.0541	SMF
59	Kunming, China	F5-1, 5-2, 5-3	240	grh	Bombax ceiba	woody	P	W	-0.6596	0.0541	SMF
59	Kunming, China	F5-1, 5-2, 5-3	240	grh	Bombax ceiba	woody	P	W	-0.2576	0.0541	SMF
59	Kunming, China	F5-1, 5-2, 5-3	240	grh	Bombax ceiba	woody	P	W	-0.3088	0.0541	SMF
59	Kunming, China	F5-1, 5-2, 5-3	240	grh	Bombax ceiba	woody	P	W	-0.5247	0.0541	SMF
59	Kunming, China	F5-1, 5-2, 5-3	240	grh	Bombax ceiba	woody	P	W	-0.0642	0.0541	SMF
59	Kunming, China	F5-1, 5-2, 5-3	240	grh	Bombax ceiba	woody	P	W	-0.2965	0.0541	SMF
59	Kunming, China	F5-1, 5-2, 5-3	240	grh	Bombax ceiba	woody	P	W	-0.5115	0.0541	SMF
59	Kunming, China	F5-1, 5-2, 5-3	240	grh	Bombax ceiba	woody	P	W	-0.7492	0.0541	SMF
59	Kunming, China	F5-1, 5-2, 5-3	120	grh	Bombax ceiba	woody	P	W	-0.1273	0.0133	SMF
59	Kunming, China	F5-1, 5-2, 5-3	120	grh	Bombax ceiba	woody	P	W	-0.1606	0.0105	SMF
59	Kunming, China	F5-1, 5-2, 5-3	120	grh	Bombax ceiba	woody	P	W	0.1396	0.013	SMF
59	Kunming, China	F5-1, 5-2, 5-3	120	grh	Bombax ceiba	woody	P	W	-0.2137	0.0092	SMF
59	Kunming, China	F5-1, 5-2, 5-3	120	grh	Bombax ceiba	woody	P	W	-0.2412	0.0063	SMF
59	Kunming, China	F5-1, 5-2, 5-3	120	grh	Bombax ceiba	woody	P	W	-0.1909	0.0116	SMF
59	Kunming, China	F5-1, 5-2, 5-3	120	grh	Bombax ceiba	woody	P	W	-0.1361	0.005	SMF
59	Kunming, China	F5-1, 5-2, 5-3	120	grh	Bombax ceiba	woody	P	W	-0.2978	0.0053	SMF
59	Kunming, China	F5-1, 5-2, 5-3	120	grh	Bombax ceiba	woody	P	W	-0.2113	0.0038	SMF
59	Kunming, China	F5-1, 5-2, 5-3	240	grh	Bombax ceiba	woody	P	W	-0.1144	0.0482	SMF
59	Kunming, China	F5-1, 5-2, 5-3	240	grh	Bombax ceiba	woody	P	W	-0.0328	0.0294	SMF
59	Kunming, China	F5-1, 5-2, 5-3	240	grh	Bombax ceiba	woody	P	W	0.097	0.0258	SMF
59	Kunming, China	F5-1, 5-2, 5-3	240	grh	Bombax ceiba	woody	P	W	-0.7485	0.0381	SMF
59	Kunming, China	F5-1, 5-2, 5-3	240	grh	Bombax ceiba	woody	P	W	-0.6959	0.0413	SMF
59	Kunming, China	F5-1, 5-2, 5-3	240	grh	Bombax ceiba	woody	P	W	-0.6217	0.0414	SMF
59	Kunming, China	F5-1, 5-2, 5-3	240	grh	Bombax ceiba	woody	P	W	-0.6061	0.0232	SMF
59	Kunming, China	F5-1, 5-2, 5-3	240	grh	Bombax ceiba	woody	P	W	-0.521	0.0486	SMF
59	Kunming, China	F5-1, 5-2, 5-3	240	grh	Bombax ceiba	woody	P	W	-0.3655	0.0354	SMF
61	Changsha, Hunan, China	F7.1, 7.2	45	rs	Cyclobalanopsis gilva	woody	P	W	-0.0753	0.0371	SMF
61	Changsha, Hunan, China	F7.1, 7.2	45	rs	Cyclobalanopsis gilva	woody	P	W	0.0317	0.0371	SMF
61	Changsha, Hunan, China	F7.1, 7.2	45	rs	Cyclobalanopsis gilva	woody	P	W	0.0994	0.0371	SMF
61	Changsha, Hunan, China	F7.1, 7.2	45	rs	Cyclobalanopsis gilva	woody	P	W	-0.0529	0.0371	SMF
61	Changsha, Hunan, China	F7.1, 7.2	45	rs	Cyclobalanopsis gilva	woody	P	W	0.0275	0.0371	SMF
61	Changsha, Hunan, China	F7.1, 7.2	45	rs	Cyclobalanopsis gilva	woody	P	W	-0.0763	0.0371	SMF
61	Changsha, Hunan, China	F7.1, 7.2	45	rs	Cyclobalanopsis gilva	woody	P	W	-0.0341	0.0371	SMF
61	Changsha, Hunan, China	F7.1, 7.2	45	rs	Cyclobalanopsis gilva	woody	P	W	-0.0676	0.0371	SMF
61	Changsha, Hunan, China	F7.1, 7.2	45	rs	Cyclobalanopsis gilva	woody	P	W	0.0088	0.0371	SMF
62	Yanglin, China	F3-4, T1	165	grh	Amorpha fruticosa	woody	P	W	0.1899	0.0095	SMF
62	Yanglin, China	F3-4, T1	165	grh	Amorpha fruticosa	woody	P	W	-0.0165	0.006	SMF
62	Yanglin, China	F3-4, T1	165	grh	Amorpha fruticosa	woody	P	W	0.3252	0.0091	SMF
62	Yanglin, China	F3-4, T1	165	grh	Platycladus orientalis	woody	P	W	-0.1583	0.0062	SMF
62	Yanglin, China	F3-4, T1	165	grh	Platycladus orientalis	woody	P	W	0.7729	0.0028	SMF
62	Yanglin, China	F3-4, T1	165	grh	Platycladus orientalis	woody	P	W	-0.0528	0.0004	SMF
63	Taian, Shandong, China	T1, F5	60	rs	Pinus tabulaeformis Carr．	woody	P	W	0.1225	0.0739	SMF
64	Chongqing, China	T1, F1, 2, 3, 4, 5	10	glh	Fagopyrum dibotrys	Herb	P	W	-0.007	0.0199	SMF
64	Chongqing, China	T1, F1, 2, 3, 4, 5	20	glh	Fagopyrum dibotrys	Herb	P	W	-0.099	0.0146	SMF
64	Chongqing, China	T1, F1, 2, 3, 4, 5	30	glh	Fagopyrum dibotrys	Herb	P	W	0.0129	0.0039	SMF
64	Chongqing, China	T1, F1, 2, 3, 4, 5	40	glh	Fagopyrum dibotrys	Herb	P	W	0.0578	0.0058	SMF
64	Chongqing, China	T1, F1, 2, 3, 4, 5	50	glh	Fagopyrum dibotrys	Herb	P	W	0.0153	0.0036	SMF
64	Chongqing, China	T1, F1, 2, 3, 4, 5	10	glh	Fagopyrum dibotrys	Herb	P	W	-0.0951	0.0648	SMF
64	Chongqing, China	T1, F1, 2, 3, 4, 5	20	glh	Fagopyrum dibotrys	Herb	P	W	-0.0133	0.0141	SMF
64	Chongqing, China	T1, F1, 2, 3, 4, 5	30	glh	Fagopyrum dibotrys	Herb	P	W	0.0063	0.0463	SMF
64	Chongqing, China	T1, F1, 2, 3, 4, 5	40	glh	Fagopyrum dibotrys	Herb	P	W	0.2596	0.0072	SMF
64	Chongqing, China	T1, F1, 2, 3, 4, 5	50	glh	Fagopyrum dibotrys	Herb	P	W	0.0283	0.0045	SMF
67	beijing, China	F1, 2, 3, 4, 5	60	rs	Cinnamomum camphora	woody	P	W	0.0243	0.0455	SMF
67	beijing, China	F1, 2, 3, 4, 5	60	rs	Cinnamomum camphora	woody	P	W	0.3431	0.087	SMF
67	beijing, China	F1, 2, 3, 4, 5	60	rs	Cinnamomum camphora	woody	P	W	-0.0445	0.0455	SMF
68	Yangling, China	F3.1, 3.2, 3.3	45	rs	Robinia pseudoacacia	woody	P	W	0.1119	0.0022	SMF
68	Yangling, China	F3.1, 3.2, 3.3	45	rs	Hippophae rhamnoides	woody	P	W	0.0221	0.0851	SMF
68	Yangling, China	F3.1, 3.2, 3.3	45	rs	Buddleia alternifolia	woody	P	W	-0.2583	0.0354	SMF
68	Yangling, China	F3.1, 3.2, 3.3	45	rs	Robinia pseudoacacia	woody	P	W	-0.0248	0.0007	SMF
68	Yangling, China	F3.1, 3.2, 3.3	45	rs	Hippophae rhamnoides	woody	P	W	-0.0517	0.0851	SMF
68	Yangling, China	F3.1, 3.2, 3.3	45	rs	Buddleia alternifolia	woody	P	W	-0.357	0.0419	SMF
70	Zhangwu, Fuxin, Liaoning, China	F3, 4, 5	NG	rs	Ulmus pumila	woody	P	W	-0.0034	0.05	SMF
70	Zhangwu, Fuxin, Liaoning, China	F3, 4, 5	NG	rs	Ulmus pumila	woody	P	W	-0.0593	0.0668	SMF
71	Maoxian, sichuna, China	F3	40	grh	Bauhinia faberi var．miChylla	woody	P	W	-0.0365	0.089	SMF
71	Maoxian, sichuna, China	F3	40	grh	Bauhinia faberi var．miChylla	woody	P	W	-0.1816	0.089	SMF
77	Yaan, Sichuan, China	F7-3	120	rs	Eucalyptus grandis	woody	P	W	-0.0126	0.0047	SMF
77	Yaan, Sichuan, China	F7-3	120	rs	Eucalyptus grandis	woody	P	W	0.0228	0.0079	SMF
79	Qin'an, China	F18	40	grh	Populus euramericana cv.	woody	P	W	0.018	0.1802	SMF
79	Qin'an, China	F18	40	grh	Populus euramericana cv.	woody	P	W	-0.0313	0.1802	SMF
82	Shenyang, China	F3, 4	180	rs	Pinus sylvestris var. mongolica	woody	P	W	-0.0223	0.0076	SMF
82	Qin'an, China	F3, 4	180	rs	Pinus sylvestris var. mongolica	woody	P	W	0.1123	0.0062	SMF
83	Dingbian, shanxi, China	F5-4, 5-5, 5-6	120	rs	Hippophae rhamnoides L. subsp	woody	P	W	0.0617	0.027	SMF
83	Dingbian, shanxi, China	F5-4, 5-5, 5-6	120	rs	Hippophae rhamnoides L. subsp	woody	P	W	0.0179	0.027	SMF
83	Dingbian, shanxi, China	F5-4, 5-5, 5-6	120	rs	Hippophae rhamnoides L. subsp	woody	P	W	0.0698	0.027	SMF
83	Dingbian, shanxi, China	F5-4, 5-5, 5-6	120	rs	Hippophae rhamnoides L. subsp	woody	P	W	0.0964	0.027	SMF
83	Dingbian, shanxi, China	F5-4, 5-5, 5-6	120	rs	Hippophae rhamnoides L. subsp	woody	P	W	0.0208	0.027	SMF
83	Dingbian, shanxi, China	F5-4, 5-5, 5-6	120	rs	Hippophae rhamnoides L. subsp	woody	P	W	0.1247	0.027	SMF
83	Dingbian, shanxi, China	F5-4, 5-5, 5-6	120	rs	Hippophae rhamnoides L. subsp	woody	P	W	0.5323	0.028	SMF
83	Dingbian, shanxi, China	F5-4, 5-5, 5-6	120	rs	Hippophae rhamnoides L. subsp	woody	P	W	0.2822	0.027	SMF
83	Dingbian, shanxi, China	F5-4, 5-5, 5-6	120	rs	Hippophae rhamnoides L. subsp	woody	P	W	-0.0261	0.027	SMF
84	Minle, Wuwei, Gansu, China	F-22, 23	138	rs	Triticum aestivuml.	Herb	A	C	0.0984	0.0012	SMF
84	Minle, Wuwei, Gansu, China	F-22, 23	138	rs	Triticum aestivuml.	Herb	A	C	-0.0185	0.0027	SMF
84	Minle, Wuwei, Gansu, China	F-22, 23	138	rs	Triticum aestivuml.	Herb	A	C	-0.0478	0.0193	SMF
86	Jinan, Shandong, China	T3	50	rs	Robinia pseudoacacia	woody	P	W	-0.0601	0.0022	SMF
86	Jinan, Shandong, China	T3	50	rs	Robinia pseudoacacia	woody	P	W	-0.0058	0.0017	SMF
86	Jinan, Shandong, China	T3	50	rs	Robinia pseudoacacia	woody	P	W	-0.0266	0.0032	SMF
87	Nanchong, Sichuan, China	T5, 8	30	grh	Humulus scandens	Herb	P	W	0.0562	0.1802	SMF
87	Nanchong, Sichuan, China	T5, 8	30	grh	Humulus scandens	Herb	P	W	0.0714	0.1802	SMF
87	Nanchong, Sichuan, China	T5, 8	30	grh	Humulus scandens	Herb	P	W	0.1289	0.1802	SMF
87	Nanchong, Sichuan, China	T5, 8	30	grh	Humulus scandens	Herb	P	W	0.1478	0.1802	SMF
87	Nanchong, Sichuan, China	T5, 8	30	grh	Humulus scandens	Herb	P	W	0.1639	0.1802	SMF
87	Nanchong, Sichuan, China	T5, 8	30	grh	Humulus scandens	Herb	P	W	0.1858	0.1802	SMF
89	Ansai, shanxi, China	F4, T1	160	rs	Periploca sepium Bunge	woody	P	W	0.1155	0.0901	SMF
89	Ansai, shanxi, China	F4, T1	160	rs	Periploca sepium Bunge	woody	P	W	-0.1782	0.0901	SMF
90	Maoer Mountain, China	T14	28	rs	Acer ginnala Maxim	woody	P	C	-0.1178	0.0031	SMF
90	Maoer Mountain, China	T14	28	rs	Malus baccata Linn.	woody	P	C	0	0.0062	SMF
90	Maoer Mountain, China	T14	28	rs	Pyrus ussuriensis Maxim.	woody	P	C	-0.087	0.009	SMF
90	Maoer Mountain, China	T14	28	rs	Amygdalus davidiana (Carrière) de Vos ex Henry	woody	P	C	-0.08	0.0077	SMF
90	Maoer Mountain, China	T14	28	rs	Acer ginnala Maxim	woody	P	C	-0.2513	0.0036	SMF
90	Maoer Mountain, China	T14	28	rs	Malus baccata Linn.	woody	P	C	0	0.0062	SMF
90	Maoer Mountain, China	T14	28	rs	Pyrus ussuriensis Maxim.	woody	P	C	-0.1335	0.0092	SMF
90	Maoer Mountain, China	T14	28	rs	Amygdalus davidiana (Carrière) de Vos ex Henry	woody	P	C	-0.1671	0.0142	SMF
90	Maoer Mountain, China	T14	28	rs	Acer ginnala Maxim	woody	P	C	-0.4055	0.0045	SMF
90	Maoer Mountain, China	T14	28	rs	Malus baccata Linn.	woody	P	C	0	0.0062	SMF
90	Maoer Mountain, China	T14	28	rs	Pyrus ussuriensis Maxim.	woody	P	C	-0.1335	0.0092	SMF
90	Maoer Mountain, China	T14	28	rs	Amygdalus davidiana (Carrière) de Vos ex Henry	woody	P	C	-0.2136	0.0082	SMF
91	Kunming, Yunnan, China	T1	83	rs	Eucalyptus grandis× E.urophylla	woody	P	W	0.0144	0.0649	SMF
91	Kunming, Yunnan, China	T1	83	rs	Eucalyptus grandis× E.urophylla	woody	P	W	0.0239	0.059	SMF
92	Yangling, Shanxi, China	T1	7	rs	Pinus tabuliformis Carr.	woody	P	W	0.0452	0.0069	SMF
92	Yangling, Shanxi, China	T1	7	rs	Robinia pseudoacacia	woody	P	W	0.0193	0.0036	SMF
92	Yangling, Shanxi, China	T1	7	rs	Platycladus orientalis (L.) Franco	woody	P	W	0.024	0.0003	SMF
92	Yangling, Shanxi, China	T1	7	rs	Hippophae rhamnoides L.	woody	P	W	-0.0005	0.0123	SMF
92	Yangling, Shanxi, China	T1	14	rs	Pinus tabuliformis Carr.	woody	P	W	0.019	0.0016	SMF
92	Yangling, Shanxi, China	T1	14	rs	Robinia pseudoacacia	woody	P	W	-0.1672	0.0025	SMF
92	Yangling, Shanxi, China	T1	14	rs	Platycladus orientalis (L.) Franco	woody	P	W	-0.0412	0.0007	SMF
92	Yangling, Shanxi, China	T1	14	rs	Hippophae rhamnoides L.	woody	P	W	0.0415	0.0033	SMF
92	Yangling, Shanxi, China	T1	21	rs	Pinus tabuliformis Carr.	woody	P	W	-0.1099	0.003	SMF
92	Yangling, Shanxi, China	T1	21	rs	Robinia pseudoacacia	woody	P	W	-0.0885	0.0043	SMF
92	Yangling, Shanxi, China	T1	21	rs	Platycladus orientalis (L.) Franco	woody	P	W	-0.0042	0.0024	SMF
92	Yangling, Shanxi, China	T1	21	rs	Hippophae rhamnoides L.	woody	P	W	-0.0093	0.0046	SMF
92	Yangling, Shanxi, China	T1	7	rs	Pinus tabuliformis Carr.	woody	P	W	0.0949	0.0027	SMF
92	Yangling, Shanxi, China	T1	7	rs	Robinia pseudoacacia	woody	P	W	-0.1403	0.0031	SMF
92	Yangling, Shanxi, China	T1	7	rs	Platycladus orientalis (L.) Franco	woody	P	W	-0.0217	0.0076	SMF
92	Yangling, Shanxi, China	T1	14	rs	Pinus tabuliformis Carr.	woody	P	W	0.0139	0.0024	SMF
92	Yangling, Shanxi, China	T1	14	rs	Robinia pseudoacacia	woody	P	W	-0.2509	0.011	SMF
92	Yangling, Shanxi, China	T1	14	rs	Platycladus orientalis (L.) Franco	woody	P	W	0.0379	0.0027	SMF
92	Yangling, Shanxi, China	T1	21	rs	Pinus tabuliformis Carr.	woody	P	W	-0.0299	0.0024	SMF
92	Yangling, Shanxi, China	T1	21	rs	Robinia pseudoacacia	woody	P	W	-0.1978	0.0067	SMF
92	Yangling, Shanxi, China	T1	21	rs	Platycladus orientalis (L.) Franco	woody	P	W	0.0526	0.0029	SMF
93	Kunming, Yunnan, China	T2	60	grh	Itoa orientalis Hemsl.	woody	P	W	0.2301	0.1398	SMF
93	Kunming, Yunnan, China	T2	60	grh	Itoa orientalis Hemsl.	woody	P	W	0.8328	0.1328	SMF
94	Nanjing, Jiangsu, China	T2	35	rs	Sorbus folgneri (Schneid.) Rehd.	woody	P	W	0.0053	0.0282	SMF
94	Nanjing, Jiangsu, China	T2	35	rs	Sorbus folgneri (Schneid.) Rehd.	woody	P	W	-0.1581	0.0229	SMF
94	Nanjing, Jiangsu, China	T2	35	rs	Sorbus folgneri (Schneid.) Rehd.	woody	P	W	-0.2323	0.0123	SMF
96	Kunming, yunnan, China	T1	5	grh	Solanum tuberosum L.	Herb	A	C	-0.0478	0.0064	SMF
96	Kunming, yunnan, China	T1	5	grh	Solanum tuberosum L.	Herb	A	C	-0.0757	0.0098	SMF
96	Kunming, yunnan, China	T1	5	grh	Solanum tuberosum L.	Herb	A	C	-0.4444	0.0188	SMF
100	Fuzhou, Jiangxi, China	T5	99	grh	Machilus pauhoi Kanehira	woody	P	W	0.3646	0.0213	SMF
100	Fuzhou, Jiangxi, China	T5	99	grh	Machilus pauhoi Kanehira	woody	P	W	0.3075	0.0202	SMF
101	Yangling, shanxi, China	T3	150	grh	Platycladus orientalis (L.) Franco	woody	P	W	0.0352	0.0001	SMF
101	Yangling, shanxi, China	T3	150	grh	Platycladus orientalis (L.) Franco	woody	P	W	-0.0333	0.0001	SMF
101	Yangling, shanxi, China	T3	150	grh	Platycladus orientalis (L.) Franco	woody	P	W	-0.1177	0.0002	SMF
101	Yangling, shanxi, China	T3	150	grh	Platycladus orientalis (L.) Franco	woody	P	W	-0.1901	0.0001	SMF
101	Yangling, shanxi, China	T3	150	grh	Platycladus orientalis (L.) Franco	woody	P	W	-0.215	0.0001	SMF
101	Yangling, shanxi, China	T3	150	grh	Platycladus orientalis (L.) Franco	woody	P	W	-0.007	0.0012	SMF
101	Yangling, shanxi, China	T3	150	grh	Platycladus orientalis (L.) Franco	woody	P	W	-0.1227	0.0005	SMF
101	Yangling, shanxi, China	T3	150	grh	Platycladus orientalis (L.) Franco	woody	P	W	-0.1338	0.0722	SMF
101	Yangling, shanxi, China	T3	150	grh	Platycladus orientalis (L.) Franco	woody	P	W	-0.2176	0.0011	SMF
101	Yangling, shanxi, China	T3	150	grh	Platycladus orientalis (L.) Franco	woody	P	W	0.2287	0.0014	SMF
101	Yangling, shanxi, China	T3	150	grh	Platycladus orientalis (L.) Franco	woody	P	W	0.0019	0.0004	SMF
101	Yangling, shanxi, China	T3	150	grh	Platycladus orientalis (L.) Franco	woody	P	W	0.1231	0.0002	SMF
101	Yangling, shanxi, China	T3	150	grh	Platycladus orientalis (L.) Franco	woody	P	W	0.1069	0.0004	SMF
101	Yangling, shanxi, China	T3	150	grh	Platycladus orientalis (L.) Franco	woody	P	W	-0.0516	0.0003	SMF
101	Yangling, shanxi, China	T3	150	grh	Platycladus orientalis (L.) Franco	woody	P	W	-0.0245	0.0021	SMF
102	Yinquan, Ningxia, China	T1	130	rs	Lycium barbarum L.	woody	P	W	0.1197	0.0167	SMF
102	Yinquan, Ningxia, China	T1	130	rs	Lycium barbarum L.	woody	P	W	0.148	0.0166	SMF
102	Yinquan, Ningxia, China	T1	130	rs	Lycium barbarum L.	woody	P	W	0.1718	0.0159	SMF
103	Kunming, Yunnan, China	T1	60	grh	Protea cynaroides (L.) L.	woody	P	W	-0.1954	0.0461	SMF
104	Yaan, Sichuna, China	T3	60	rs	Camellia Sinensis	woody	P	W	-0.1286	0.0036	SMF
106	Yaan, Sichuna, China	T3	60	rs	Camellia Sinensis	woody	P	W	-0.1542	0.0061	SMF
106	Yaan, Sichuna, China	T3	60	rs	Camellia Sinensis	woody	P	W	-0.0871	0.0086	SMF
108	Nanjing, China	T3-2	25	grh	Solanum nigrum L.	Herb	P	W	-0.0148	0.0451	SMF
108	Nanjing, China	T3-2	25	grh	Solanum nigrum L.	Herb	P	W	-0.0756	0.0451	SMF
108	Nanjing, China	T3-2	25	grh	Solanum nigrum L.	Herb	P	W	-0.0733	0.0451	SMF
109	Yongning, Ningxia, China	T4-1, 4-2, 4-3, F4-12, 4-13	135	grch	Lycium barbarum L.	woody	P	W	-0.0571	0.0086	SMF
109	Yongning, Ningxia, China	T4-1, 4-2, 4-3, F4-12, 4-13	135	grch	Lycium barbarum L.	woody	P	W	-0.029	0.0297	SMF
109	Yongning, Ningxia, China	T4-1, 4-2, 4-3, F4-12, 4-13	135	grch	Lycium barbarum L.	woody	P	W	-0.1705	0.0092	SMF
109	Yongning, Ningxia, China	T4-1, 4-2, 4-3, F4-12, 4-13	135	grch	Lycium barbarum L.	woody	P	W	-0.102	0.0297	SMF
110	Lanzhou, Gansu, China	T4-2, 4-3, 4-4	NG	rs	Triticum aestivum L.	Herb	A	C	-0.1075	0.0037	SMF
111	Chengdu, China	T3-2, 3-3	60	rs	Puelia sinese	Herb	P	W	-0.1471	0.0081	SMF
114	Wufeng, Hubei, China	T4-17	50	grh	Magnolia wufengensis	woody	P	W	-0.0196	0.0349	SMF
114	Wufeng, Hubei, China	T4-17	50	grh	Magnolia wufengensis	woody	P	W	-0.0503	0.0155	SMF
114	Wufeng, Hubei, China	T4-17	50	grh	Magnolia wufengensis	woody	P	W	-0.0426	0.0149	SMF
116	Shunchang, Nanping, China	T5, 7	90	grh	Machilus pauhoi Kanehira	woody	P	W	0.3075	0.0202	SMF
116	Shunchang, Nanping, China	T5, 7	90	grh	Machilus pauhoi Kanehira	woody	P	W	0.3646	0.0213	SMF
118	Streeter, North Dakota, USA	F1	75	grh	Poa pratensis L.	Herb	P	W	0.0562	0.0901	SMF
118	Streeter, North Dakota, USA	F1	75	grh	Bromus inermis Leyss	Herb	P	W	-0.0406	0.0901	SMF
118	Streeter, North Dakota, USA	F1	75	grh	Pascopyrum smithii (Rydb.) Á.Löve	Herb	P	W	-0.0575	0.0901	SMF
118	Streeter, North Dakota, USA	F1	75	grh	Stipa viridula Trin.	Herb	P	W	-0.0494	0.0901	SMF
119	beijing, China	F2	6	grh	Leymus chinensis	Herb	P	W	-0.391	0.0268	SMF
119	beijing, China	F2	66	grh	Leymus chinensis	Herb	P	W	-0.0138	0.0329	SMF
119	beijing, China	F2	6	grh	Leymus chinensis	Herb	P	W	-0.3663	0.0218	SMF
119	beijing, China	F2	66	grh	Leymus chinensis	Herb	P	W	-0.0291	0.0078	SMF
119	beijing, China	F2	6	grh	Leymus chinensis	Herb	P	W	-0.5502	0.0293	SMF
119	beijing, China	F2	66	grh	Leymus chinensis	Herb	P	W	-0.0528	0.0059	SMF
119	beijing, China	F2	6	grh	Leymus chinensis	Herb	P	W	-0.4495	0.0509	SMF
119	beijing, China	F2	66	grh	Leymus chinensis	Herb	P	W	-0.3507	0.1522	SMF
120	Fushan, Fujian, China	F5, T2	360	grh	Carallia brachiata (Lour.) Merr.	woody	P	W	0.0509	0	SMF
120	Fushan, Fujian, China	F5, T2	360	grh	Carallia brachiata (Lour.) Merr.	woody	P	W	-0.0185	0.0001	SMF
120	Fushan, Fujian, China	F5, T2	360	grh	Carallia brachiata (Lour.) Merr.	woody	P	W	0.0274	0	SMF
122	Fushan, Guangdong, China	F5, T2	365	grh	Carallia brachiata	woody	P	W	0.0509	0.0123	SMF
122	Fushan, Guangdong, China	F5, T2	365	grh	Carallia brachiata	woody	P	W	-0.0185	0.0128	SMF
122	Fushan, Guangdong, China	F5, T2	365	grh	Carallia brachiata	woody	P	W	0.0274	0.0118	SMF
123	Abeizhoumao, Sichuan, China	F3	120	grh	Bauhinia faberi var. MiChylla	woody	P	W	0.096	0.0654	SMF
123	Abeizhoumao, Sichuan, China	F3	120	grh	Bauhinia faberi var. MiChylla	woody	P	W	0.0093	0.0911	SMF
123	Abeizhoumao, Sichuan, China	F3	120	grh	Bauhinia faberi var. MiChylla	woody	P	W	-0.0237	0.0911	SMF
126	Qingdao, shandong, China	T1	~30	rs	Zea mays L.	Herb	A	C	0.2941	0.0123	SMF
126	Qingdao, shandong, China	T1	~30	rs	Zea mays L.	Herb	A	C	0.0601	0.008	SMF
126	Qingdao, shandong, China	T1	~40	rs	Zea mays L.	Herb	A	C	-0.1858	0.0032	SMF
126	Qingdao, shandong, China	T1	~40	rs	Zea mays L.	Herb	A	C	0.1018	0.0064	SMF
126	Qingdao, shandong, China	T1	~25	rs	Zea mays L.	Herb	A	C	0.2882	0.0006	SMF
126	Qingdao, shandong, China	T1	~25	rs	Zea mays L.	Herb	A	C	0.0792	0.0001	SMF
126	Qingdao, shandong, China	T1	~30	rs	Zea mays L.	Herb	A	C	-0.1854	0.0008	SMF
126	Qingdao, shandong, China	T1	~30	rs	Zea mays L.	Herb	A	C	0.083	0.0022	SMF
126	Qingdao, shandong, China	T1	~40	rs	Zea mays L.	Herb	A	C	-0.3136	0.0255	SMF
126	Qingdao, shandong, China	T1	~40	rs	Zea mays L.	Herb	A	C	-0.1638	0.0029	SMF
126	Qingdao, shandong, China	T1	~25	rs	Zea mays L.	Herb	A	C	-0.1305	0.0003	SMF
126	Qingdao, shandong, China	T1	~25	rs	Zea mays L.	Herb	A	C	0.4859	0.001	SMF
126	Qingdao, shandong, China	T1	~25	rs	Zea mays L.	Herb	A	C	-0.2523	0.001	SMF
126	Qingdao, shandong, China	T1	~25	rs	Zea mays L.	Herb	A	C	-0.1038	0.001	SMF
126	Qingdao, shandong, China	T1	~25	rs	Zea mays L.	Herb	A	C	-0.1458	0.001	SMF
126	Qingdao, shandong, China	T1	~25	rs	Zea mays L.	Herb	A	C	0.5013	0.001	SMF
128	Mendoza, Argentina	T2, 3, 4	81	rs	Trichloris crinita	Herb	P	W	0.0392	0.057	SMF
128	Mendoza, Argentina	T2, 3, 4	81	rs	Trichloris crinita	Herb	P	W	-0.1122	0.057	SMF
128	Mendoza, Argentina	T2, 3, 4	81	rs	Trichloris crinita	Herb	P	W	0.2162	0.057	SMF
128	Mendoza, Argentina	T2, 3, 4	81	rs	Trichloris crinita	Herb	P	W	-0.0843	0.057	SMF
128	Mendoza, Argentina	T2, 3, 4	81	rs	Trichloris crinita	Herb	P	W	-0.0136	0.057	SMF
128	Mendoza, Argentina	T2, 3, 4	81	rs	Trichloris crinita	Herb	P	W	-0.124	0.057	SMF
128	Mendoza, Argentina	T2, 3, 4	81	rs	Trichloris crinita	Herb	P	W	0.0126	0.057	SMF
128	Mendoza, Argentina	T2, 3, 4	81	rs	Trichloris crinita	Herb	P	W	-0.1893	0.057	SMF
128	Mendoza, Argentina	T2, 3, 4	81	rs	Trichloris crinita	Herb	P	W	-0.0344	0.057	SMF
130	Lynn East, Republic of South Africa	F1, 2, 3, 4, 5, 6, 7	15	glh	Anthephora pubescens	Herb	A	W	0.1243	0.0163	SMF
130	Lynn East, Republic of South Africa	F1, 2, 3, 4, 5, 6, 7	15	glh	Anthephora pubescens	Herb	A	W	0.1374	0.0163	SMF
130	Lynn East, Republic of South Africa	F1, 2, 3, 4, 5, 6, 7	15	glh	Anthephora pubescens	Herb	A	W	0.2729	0.0163	SMF
130	Lynn East, Republic of South Africa	F1, 2, 3, 4, 5, 6, 7	15	glh	Anthephora pubescens	Herb	A	W	0.0666	0.0163	SMF
130	Lynn East, Republic of South Africa	F1, 2, 3, 4, 5, 6, 7	15	glh	Anthephora pubescens	Herb	A	W	0.1638	0.0163	SMF
130	Lynn East, Republic of South Africa	F1, 2, 3, 4, 5, 6, 7	15	glh	Anthephora pubescens	Herb	A	W	0.163	0.0163	SMF
130	Lynn East, Republic of South Africa	F1, 2, 3, 4, 5, 6, 7	15	glh	Anthephora pubescens	Herb	A	W	0.1382	0.0163	SMF
130	Lynn East, Republic of South Africa	F1, 2, 3, 4, 5, 6, 7	15	glh	Anthephora pubescens	Herb	A	W	0.048	0.0163	SMF
130	Lynn East, Republic of South Africa	F1, 2, 3, 4, 5, 6, 7	15	glh	Anthephora pubescens	Herb	A	W	0.0525	0.0163	SMF
130	Lynn East, Republic of South Africa	F1, 2, 3, 4, 5, 6, 7	15	glh	Anthephora pubescens	Herb	A	W	0.0271	0.0163	SMF
130	Lynn East, Republic of South Africa	F1, 2, 3, 4, 5, 6, 7	15	glh	Anthephora pubescens	Herb	A	W	0.0359	0.0163	SMF
130	Lynn East, Republic of South Africa	F1, 2, 3, 4, 5, 6, 7	15	glh	Anthephora pubescens	Herb	A	W	0.2159	0.0163	SMF
130	Lynn East, Republic of South Africa	F2, 4	15	glh	Anthephora pubescens	Herb	A	W	0.088	0.0163	SMF
131	Postbus, Netherland	F2, 4	210	glh	Aira praecox	Herb	A	W	-0.074	0.089	SMF
131	Postbus, Netherland	F2, 4	210	glh	Aira praecox	Herb	A	W	0.4315	0.089	SMF
131	Postbus, Netherland	F2, 4	210	glh	Aira praecox	Herb	A	W	-0.1206	0.089	SMF
131	Postbus, Netherland	F2, 4	210	glh	Aira praecox	Herb	A	W	-0.519	0.089	SMF
131	Postbus, Netherland	F2, 4	210	glh	Aira praecox	Herb	A	W	-0.3479	0.089	SMF
131	Postbus, Netherland	F2, 4	210	glh	Aira praecox	Herb	A	W	-0.4951	0.089	SMF
131	Postbus, Netherland	F2, 4	210	glh	Aira praecox	Herb	A	W	0.1853	0.089	SMF
131	Postbus, Netherland	F2, 4	210	glh	Aira praecox	Herb	A	W	0.1156	0.089	SMF
131	Postbus, Netherland	F2, 4	210	glh	Aira praecox	Herb	A	W	-0.4204	0.089	SMF
131	Postbus, Netherland	F2, 4	210	glh	Aira praecox	Herb	A	W	-0.714	0.089	SMF
131	Postbus, Netherland	F2, 4	210	glh	Aira praecox	Herb	A	W	0.0187	0.089	SMF
131	Postbus, Netherland	F2, 4	210	glh	Aira praecox	Herb	A	W	0.2469	0.089	SMF
131	Postbus, Netherland	F2, 4	210	glh	Aira praecox	Herb	A	W	-0.0799	0.089	SMF
131	Postbus, Netherland	F2, 4	210	glh	Aira praecox	Herb	A	W	-0.1985	0.089	SMF
131	Postbus, Netherland	F2, 4	210	glh	Aira praecox	Herb	A	W	-0.2661	0.089	SMF
131	Postbus, Netherland	F2, 4	210	glh	Aira caryophyllea	Herb	A	W	-0.0473	0.089	SMF
131	Postbus, Netherland	F2, 4	210	glh	Aira caryophyllea	Herb	A	W	-0.0262	0.089	SMF
131	Postbus, Netherland	F2, 4	210	glh	Aira caryophyllea	Herb	A	W	-0.0624	0.089	SMF
131	Postbus, Netherland	F2, 4	210	glh	Aira caryophyllea	Herb	A	W	-0.1104	0.089	SMF
131	Postbus, Netherland	F2, 4	210	glh	Aira caryophyllea	Herb	A	W	-0.0352	0.089	SMF
131	Postbus, Netherland	F2, 4	210	glh	Aira caryophyllea	Herb	A	W	0.1263	0.089	SMF
131	Postbus, Netherland	F2, 4	210	glh	Aira caryophyllea	Herb	A	W	0.1345	0.089	SMF
131	Postbus, Netherland	F2, 4	210	glh	Aira caryophyllea	Herb	A	W	0.0554	0.089	SMF
131	Postbus, Netherland	F2, 4	210	glh	Aira caryophyllea	Herb	A	W	0.0173	0.089	SMF
131	Postbus, Netherland	F2, 4	210	glh	Aira caryophyllea	Herb	A	W	0.1205	0.0487	SMF
131	Postbus, Netherland	F2, 4	210	glh	Aira caryophyllea	Herb	A	W	0.1662	0.089	SMF
131	Postbus, Netherland	F2, 4	210	glh	Aira caryophyllea	Herb	A	W	0.1312	0.089	SMF
131	Postbus, Netherland	F2, 4	210	glh	Aira caryophyllea	Herb	A	W	0.0754	0.089	SMF
131	Postbus, Netherland	F2, 4	210	glh	Aira caryophyllea	Herb	A	W	0.0343	0.089	SMF
131	Postbus, Netherland	F2, 4	210	glh	Aira caryophyllea	Herb	A	W	0.0893	0.089	SMF
132	Canberra, AustraliaAustralia	F2	36	glh	Helianthus petiolaris	Herb	A	C	0.6075	0.0187	SMF
132	Canberra, AustraliaAustralia	F2	36	glh	Helianthus petiolaris	Herb	A	C	0.0001	0.0533	SMF
132	Canberra, AustraliaAustralia	F2	36	glh	Helianthus petiolaris	Herb	A	C	-0.1224	0.0062	SMF
132	Canberra, AustraliaAustralia	F2	36	glh	Helianthus petiolaris	Herb	A	C	-0.1075	0.0086	SMF
132	Canberra, AustraliaAustralia	F2	36	glh	Helianthus petiolaris	Herb	A	C	-0.0184	0.0005	SMF
132	Canberra, AustraliaAustralia	F2	36	glh	Helianthus annuus	Herb	A	C	0.0867	0.074	SMF
132	Canberra, AustraliaAustralia	F2	36	glh	Helianthus annuus	Herb	A	C	0.0431	0.026	SMF
132	Canberra, AustraliaAustralia	F2	36	glh	Helianthus annuus	Herb	A	C	-0.0188	0.0084	SMF
132	Canberra, AustraliaAustralia	F2	36	glh	Helianthus annuus	Herb	A	C	-0.1884	0.0087	SMF
132	Canberra, AustraliaAustralia	F2	36	glh	Helianthus annuus	Herb	A	C	-0.378	0.0004	SMF
133	Nanchong, Sichuan, China	T1, F2, 3, 4	NG	grch	Humulus scandens	Herb	A	W	0.0703	0.009	SMF
133	Nanchong, Sichuan, China	T1, F2, 3, 4	NG	grch	Humulus scandens	Herb	A	W	0.0006	0.0081	SMF
133	Nanchong, Sichuan, China	T1, F2, 3, 4	NG	grch	Humulus scandens	Herb	A	W	0.173	0.0159	SMF
133	Nanchong, Sichuan, China	T1, F2, 3, 4	NG	grch	Humulus scandens	Herb	A	W	0.135	0.013	SMF
133	Nanchong, Sichuan, China	T1, F2, 3, 4	NG	grch	Humulus scandens	Herb	A	W	0.2391	0.0511	SMF
133	Nanchong, Sichuan, China	T1, F2, 3, 4	NG	grh	Humulus scandens	Herb	A	W	0.1866	0.0439	SMF
134	Lanzhou, China	T2, 3, 4, 5	60	rs	Avena nuda L.	Herb	A	C	-0.1117	0.0004	SMF
134	Lanzhou, China	T2, 3, 4, 5	60	rs	Avena nuda L.	Herb	A	C	-0.1011	0.0007	SMF
134	Lanzhou, China	T2, 3, 4, 5	60	rs	Avena nuda L.	Herb	A	C	-0.0967	0.001	SMF
134	Lanzhou, China	T2, 3, 4, 5	60	rs	Avena nuda L.	Herb	A	C	-0.0992	0.0001	SMF
134	Lanzhou, China	T2, 3, 4, 5	60	rs	Avena nuda L.	Herb	A	C	-0.1345	0.0003	SMF
134	Lanzhou, China	T2, 3, 4, 5	60	rs	Avena nuda L.	Herb	A	C	-0.1574	0.0007	SMF
134	Lanzhou, China	T2, 3, 4, 5	60	rs	Avena nuda L.	Herb	A	C	-0.1112	0.0002	SMF
134	Lanzhou, China	T2, 3, 4, 5	60	rs	Avena nuda L.	Herb	A	C	-0.2142	0.0006	SMF
134	Lanzhou, China	T2, 3, 4, 5	60	rs	Avena nuda L.	Herb	A	C	-0.2166	0.0003	SMF
134	Lanzhou, China	T2, 3, 4, 5	60	rs	Avena nuda L.	Herb	A	C	-0.2367	0.0001	SMF
134	Lanzhou, China	T2, 3, 4, 5	60	rs	Avena nuda L.	Herb	A	C	-0.3051	0.0005	SMF
134	Lanzhou, China	T2, 3, 4, 5	60	rs	Avena nuda L.	Herb	A	C	-0.2111	0.0004	SMF
134	Lanzhou, China	T2, 3, 4, 5	60	rs	Avena nuda L.	Herb	A	C	-0.1559	0.0002	SMF
134	Lanzhou, China	T2, 3, 4, 5	60	rs	Avena nuda L.	Herb	A	C	-0.2936	0.0008	SMF
134	Lanzhou, China	T2, 3, 4, 5	60	rs	Avena nuda L.	Herb	A	C	-0.364	0	SMF
134	Lanzhou, China	T2, 3, 4, 5	60	rs	Avena nuda L.	Herb	A	C	-0.4253	0.0001	SMF
134	Lanzhou, China	T2, 3, 4, 5	60	rs	Avena nuda L.	Herb	A	C	-0.3812	0.0008	SMF
134	Lanzhou, China	T2, 3, 4, 5	60	rs	Avena nuda L.	Herb	A	C	-0.3367	0.0008	SMF
135	Lanzhou, China	F4-1, T3-4A, B, C	30	rs	Lathyrus sativus	Herb	A	W	-0.03297	0.0003	SMF
135	Lanzhou, China	F4-1, T3-4A, B, C	30	rs	Lathyrus sativus	Herb	A	W	-0.116339	0.0011	SMF
135	Lanzhou, China	F4-1, T3-4A, B, C	65	rs	Lathyrus sativus	Herb	A	W	-0.161843	0.0037	SMF
135	Lanzhou, China	F4-1, T3-4A, B, C	65	rs	Lathyrus sativus	Herb	A	W	-0.283245	0.0002	SMF
135	Lanzhou, China	F4-1, T3-4A, B, C	95	rs	Lathyrus sativus	Herb	A	W	-0.601907	0.0021	SMF
135	Lanzhou, China	F4-1, T3-4A, B, C	95	rs	Lathyrus sativus	Herb	A	W	-0.464519	0.0007	SMF
135	Lanzhou, China	F4-1, T3-4A, B, C	30	rs	Lathyrus sativus	Herb	A	W	-0.0440053	0.0146	SMF
135	Lanzhou, China	F4-1, T3-4A, B, C	65	rs	Lathyrus sativus	Herb	A	W	0.0423344	0.0005	SMF
135	Lanzhou, China	F4-1, T3-4A, B, C	95	rs	Lathyrus sativus	Herb	A	W	-0.00579712	0.0002	SMF
135	Lanzhou, China	F4-1, T3-4A, B, C	125	rs	Lathyrus sativus	Herb	A	W	0.206921	0.0001	SMF
135	Lanzhou, China	F4-1, T3-4A, B, C	30	rs	Lathyrus sativus	Herb	A	W	-0.0426014	0.0007	SMF
135	Lanzhou, China	F4-1, T3-4A, B, C	65	rs	Lathyrus sativus	Herb	A	W	-0.719638	0	SMF
135	Lanzhou, China	F4-1, T3-4A, B, C	95	rs	Lathyrus sativus	Herb	A	W	-0.561983	0.0002	SMF
135	Lanzhou, China	F4-1, T3-4A, B, C	125	rs	Lathyrus sativus	Herb	A	W	-0.2032	0	SMF
136	Fujian Agricultural and forestry University, Fujian, China	T3-1	120	grh	Neyraudia reynaudiana	Herb	P	W	0.2006	0.0088	SMF
136	Fujian Agricultural and forestry University, Fujian, China	T3-1	120	grh	Neyraudia reynaudiana	Herb	P	W	0.2022	0.0027	SMF
136	Fujian Agricultural and forestry University, Fujian, China	T3-1	120	grh	Neyraudia reynaudiana	Herb	P	W	0.2585	0.017	SMF
137	Lanzhou, China	T2-2, 2-3, 2-5	81	grch	Triticum aestivum L.	Herb	A	C	-0.0649	0.0008	SMF
137	Lanzhou, China	T2-2, 2-3, 2-5	81	grch	Triticum aestivum L.	Herb	A	C	-0.0339	0.0005	SMF
137	Lanzhou, China	T2-2, 2-3, 2-5	81	grch	Triticum aestivum L.	Herb	A	C	-0.1011	0.0005	SMF
137	Lanzhou, China	T2-2, 2-3, 2-5	81	grch	Triticum aestivum L.	Herb	A	C	0.1288	0.0006	SMF
137	Lanzhou, China	T2-2, 2-3, 2-5	81	grch	Triticum aestivum L.	Herb	A	C	-0.0052	0.0007	SMF
137	Lanzhou, China	T2-2, 2-3, 2-5	81	grch	Triticum aestivum L.	Herb	A	C	-0.1324	0.0004	SMF
138	Lanzhou, China	T3-1, 3-2, 3-3	~90	grch	Lathyrus quinquenervius(Miq.) Litv.）	Herb	P	W	-0.406	0.0019	SMF
138	Lanzhou, China	T3-1, 3-2, 3-3	~90	grch	Lathyrus quinquenervius(Miq.) Litv.）	Herb	P	W	-0.365	0.0012	SMF
138	Lanzhou, China	T3-1, 3-2, 3-3	~90	grch	Lathyrus quinquenervius(Miq.) Litv.）	Herb	P	W	0.0473	0.0001	SMF
138	Lanzhou, China	T3-1, 3-2, 3-3	~90	grch	Lathyrus quinquenervius(Miq.) Litv.）	Herb	P	W	-0.0345	0.0039	SMF
140	Inner Mongolia, China	F9-1, 9-2, 9-3, T9-1	90	rs	Artemisia frigida Willd. Sp. Pl.	Herb	P	W	-0.0997	0.007	SMF
140	Inner Mongolia, China	F9-1, 9-2, 9-3, T9-1	90	rs	Artemisia frigida Willd. Sp. Pl.	Herb	P	W	-0.0575	0.0033	SMF
140	Inner Mongolia, China	F3-1, 3-2, 3-3, 3-8	90	rs	Artemisia frigida Willd. Sp. Pl.	Herb	P	W	-0.004	0.0023	SMF
141	Zhejiang University, China	F3-1, 3-2, 3-3, 3-8	97	rs	Mosla hangchowensis Matsuda	Herb	A	W	0.1098	0.0043	SMF
141	Zhejiang University, China	F3-1, 3-2, 3-3, 3-8	97	rs	Mosla hangchowensis Matsuda	Herb	A	W	-0.2622	0.003	SMF
141	Zhejiang University, China	F3-1, 3-2, 3-3, 3-8	97	rs	Mosla hangchowensis Matsuda	Herb	A	W	-0.1793	0.0048	SMF
141	Zhejiang University, China	F3-1, 3-2, 3-3, 3-8	97	rs	Mosla hangchowensis Matsuda	Herb	A	W	-0.1981	0.0031	SMF
141	Zhejiang University, China	F3-1, 3-2, 3-3, 3-8	97	rs	Mosla chinensis Maxim.	Herb	A	W	-0.4245	0.002	SMF
141	Zhejiang University, China	F3-1, 3-2, 3-3, 3-8	97	rs	Mosla chinensis Maxim.	Herb	A	W	-0.4072	0.0018	SMF
141	Zhejiang University, China	F3-1, 3-2, 3-3, 3-8	97	rs	Mosla chinensis Maxim.	Herb	A	W	-0.3335	0.0033	SMF
141	Zhejiang University, China	F3-1, 3-2, 3-3, 3-8	97	rs	Mosla chinensis Maxim.	Herb	A	W	-0.1668	0.0016	SMF
141	Zhejiang University, China	F3-1, 3-2, 3-3, 3-8	97	rs	Mosla scabra (Thunb.) C. Y. Wu et H. W. Li	Herb	A	W	0.0159	0.0166	SMF
141	Zhejiang University, China	F3-1, 3-2, 3-3, 3-8	97	rs	Mosla scabra (Thunb.) C. Y. Wu et H. W. Li	Herb	A	W	0.0102	0.0165	SMF
141	Zhejiang University, China	F3-1, 3-2, 3-3, 3-8	97	rs	Mosla scabra (Thunb.) C. Y. Wu et H. W. Li	Herb	A	W	0.0745	0.0186	SMF
141	Zhejiang University, China	F3-1, 3-2, 3-3, 3-8	97	rs	Mosla scabra (Thunb.) C. Y. Wu et H. W. Li	Herb	A	W	0.1299	0.0169	SMF
141	Zhejiang University, China	F3-1, 3-2, 3-3, 3-8	97	rs	Mosla dianthera (Buch.-Ham.) Maxim.	Herb	A	W	-0.4787	0.0066	SMF
141	Zhejiang University, China	F3-1, 3-2, 3-3, 3-8	97	rs	Mosla dianthera (Buch.-Ham.) Maxim.	Herb	A	W	0.0038	0.0021	SMF
141	Zhejiang University, China	F3-1, 3-2, 3-3, 3-8	97	rs	Mosla dianthera (Buch.-Ham.) Maxim.	Herb	A	W	0.0714	0.0025	SMF
141	Zhejiang University, China	F3-1, 3-2, 3-3, 3-8	97	rs	Mosla dianthera (Buch.-Ham.) Maxim.	Herb	A	W	0.1016	0.0021	SMF
142	Fudan University, Shanghai, China	F4-1	56	grh	Alternanthera philoxeroides (Mart.) Griseb.	Herb	P	W	-0.8076	0.0042	SMF
142	Fudan University, Shanghai, China	F4-1	56	grh	Alternanthera philoxeroides (Mart.) Griseb.	Herb	P	W	-0.12	0.0062	SMF
143	chengdu, China	T4-1, 4-3, 4-5	90	rs	Campylotropis polyantha (Franch.) Schindl.	woody	P	W	-0.0522	0.0217	SMF
143	chengdu, China	T4-1, 4-3, 4-5	90	rs	Campylotropis polyantha (Franch.) Schindl.	woody	P	W	-0.5705	0.0216	SMF
143	chengdu, China	T4-1, 4-3, 4-5	90	rs	Campylotropis polyantha (Franch.) Schindl.	woody	P	W	-0.6241	0.0211	SMF
143	chengdu, China	T4-1, 4-3, 4-5	90	rs	Campylotropis polyantha (Franch.) Schindl.	woody	P	W	-0.8065	0.0266	SMF
143	chengdu, China	T4-1, 4-3, 4-5	90	rs	Nitraria tangutorum Bobr.	woody	P	W	-0.1974	0.018	SMF
143	chengdu, China	T4-1, 4-3, 4-5	90	rs	Nitraria tangutorum Bobr.	woody	P	W	-0.512	0.0173	SMF
143	chengdu, China	T4-1, 4-3, 4-5	90	rs	Nitraria tangutorum Bobr.	woody	P	W	-0.3193	0.0185	SMF
143	chengdu, China	T4-1, 4-3, 4-5	90	rs	Nitraria tangutorum Bobr.	woody	P	W	-0.1971	0.0118	SMF
143	chengdu, China	T4-1, 4-3, 4-5	90	rs	Bauhinia faberi var．MiChylla	woody	P	W	-0.1122	0.0097	SMF
143	chengdu, China	T4-1, 4-3, 4-5	90	rs	Bauhinia faberi var．MiChylla	woody	P	W	-0.702	0.0101	SMF
143	chengdu, China	T4-1, 4-3, 4-5	90	rs	Bauhinia faberi var．MiChylla	woody	P	W	-0.3569	0.0114	SMF
143	chengdu, China	T4-1, 4-3, 4-5	90	rs	Bauhinia faberi var．MiChylla	woody	P	W	-0.4082	0.0125	SMF
144	Chongqing, China.	F3-3, 3-4	50	grh	Triticum aestivum L.	Herb	A	C	0.18	0.0187	SMF
144	Chongqing, China.	F3-3, 3-4	50	grh	Triticum aestivum L.	Herb	A	C	0.1994	0.0193	SMF
144	Chongqing, China.	F3-3, 3-4	50	grh	Triticum aestivum L.	Herb	A	C	0.2655	0.0386	SMF
144	Chongqing, China.	F3-3, 3-4	50	grh	Triticum aestivum L.	Herb	A	C	0.0594	0.027	SMF
144	Chongqing, China.	F3-3, 3-4	50	grh	Triticum aestivum L.	Herb	A	C	0.0969	0.0177	SMF
144	Chongqing, China.	F3-3, 3-4	50	grh	Triticum aestivum L.	Herb	A	C	0.1805	0.0185	SMF
144	Chongqing, China.	F3-3, 3-4	50	grh	Triticum aestivum L.	Herb	A	C	0.037	0.0175	SMF
144	Chongqing, China.	F3-3, 3-4	50	grh	Triticum aestivum L.	Herb	A	C	0.1003	0.0297	SMF
144	Chongqing, China.	F3-3, 3-4	50	grh	Triticum aestivum L.	Herb	A	C	0.0572	0.0187	SMF
144	Chongqing, China.	F3-3, 3-4	50	grh	Triticum aestivum L.	Herb	A	C	0.1921	0.0232	SMF
144	Chongqing, China.	F3-3, 3-4	50	grh	Triticum aestivum L.	Herb	A	C	0.1753	0.0219	SMF
144	Chongqing, China.	F3-3, 3-4	50	grh	Triticum aestivum L.	Herb	A	C	0.3584	0.0171	SMF
144	Chongqing, China.	F3-3, 3-4	50	grh	Triticum aestivum L.	Herb	A	C	0.1574	0.0297	SMF
144	Chongqing, China.	F3-3, 3-4	50	grh	Triticum aestivum L.	Herb	A	C	0.1416	0.0187	SMF
145	Beijing, China	T5	79	rs	Triticum aestivum L.	Herb	A	C	-0.0291	0.0057	SMF
145	Beijing, China	T5	79	rs	Triticum aestivum L.	Herb	A	C	-0.0297	0.0057	SMF
145	Beijing, China	T5	79	rs	Triticum aestivum L.	Herb	A	C	-0.096	0.0057	SMF
145	Beijing, China	T5	79	rs	Triticum aestivum L.	Herb	A	C	-0.1823	0.0057	SMF
145	Beijing, China	T5	79	rs	Triticum aestivum L.	Herb	A	C	-0.0776	0.0057	SMF
145	Beijing, China	T5	79	rs	Triticum aestivum L.	Herb	A	C	-0.1894	0.0057	SMF
145	Beijing, China	T5	78	rs	Triticum aestivum L.	Herb	A	C	-0.3977	0.0045	SMF
145	Beijing, China	T5	79	rs	Triticum aestivum L.	Herb	A	C	-0.18	0.0045	SMF
146	Chongqing, China	T1, 2	180	rs	cajanus cajan(L) Millspaugh	woody	P	C	0.0322	0.0068	SMF
146	Chongqing, China	T1, 2	180	rs	cajanus cajan(L) Millspaugh	woody	P	C	0.0526	0.0102	SMF
146	Chongqing, China	T1, 2	180	rs	cajanus cajan(L) Millspaugh	woody	P	C	0.0685	0.0024	SMF
146	Chongqing, China	T1, 2	180	rs	cajanus cajan(L) Millspaugh	woody	P	C	0.0467	0.0036	SMF
147	Hangzhou, China	F1, T2	90	rs	Mosla chinensis Maxim.	Herb	A	W	-0.7224	0.0188	SMF
147	Hangzhou, China	F1, T2	90	rs	Mosla chinensis Maxim.	Herb	A	W	-0.503	0.0188	SMF
147	Hangzhou, China	F1, T2	90	rs	Mosla chinensis Maxim.	Herb	A	W	-0.094	0.0188	SMF
147	Hangzhou, China	F1, T2	90	rs	Mosla chinensis Maxim.	Herb	A	W	0.1337	0.0188	SMF
148	Lanzhou, China	T3-2, T3-3	45	rs	Glycine max (L.) Merr.	Herb	A	C	-0.03	0.0107	SMF
148	Lanzhou, China	T3-2, T3-3	45	rs	Glycine max (L.) Merr.	Herb	A	C	-0.1027	0.0033	SMF
148	Lanzhou, China	T3-2, T3-3	45	rs	Glycine max (L.) Merr.	Herb	A	C	0.1859	0.0039	SMF
148	Lanzhou, China	T3-2, T3-3	45	rs	Glycine max (L.) Merr.	Herb	A	C	-0.3499	0.0146	SMF
148	Lanzhou, China	T3-2, T3-3	45	rs	Glycine max (L.) Merr.	Herb	A	C	-0.1886	0.0107	SMF
148	Lanzhou, China	T3-2, T3-3	45	rs	Glycine max (L.) Merr.	Herb	A	C	-0.2408	0.0059	SMF
148	Lanzhou, China	T3-2, T3-3	45	rs	Glycine max (L.) Merr.	Herb	A	C	0.4497	0.0038	SMF
148	Lanzhou, China	T3-2, T3-3	45	rs	Glycine max (L.) Merr.	Herb	A	C	0.1262	0.0069	SMF
149	Kaifeng, Henan, China	F1, 2	100	rs	Triticum aestivum L.	Herb	A	C	-0.5341	0.0006	SMF
149	Kaifeng, Henan, China	F1, 2	100	rs	Triticum aestivum L.	Herb	A	C	-0.1863	0.0006	SMF
149	Kaifeng, Henan, China	F1, 2	100	rs	Triticum aestivum L.	Herb	A	C	-0.2812	0.0006	SMF
149	Kaifeng, Henan, China	F1, 2	100	rs	Triticum aestivum L.	Herb	A	C	-0.4116	0.0007	SMF
149	Kaifeng, Henan, China	F1, 2	100	rs	Triticum aestivum L.	Herb	A	C	0.1349	0.0006	SMF
149	Kaifeng, Henan, China	F1, 2	30	rs	Triticum aestivum L.	Herb	A	C	-0.0539	0.0006	SMF
149	Kaifeng, Henan, China	F1, 2	100	rs	Triticum aestivum L.	Herb	A	C	0.0791	0.0006	SMF
149	Kaifeng, Henan, China	F1, 2	30	rs	Triticum aestivum L.	Herb	A	C	0.1315	0.0006	SMF
149	Kaifeng, Henan, China	F1, 2	100	rs	Triticum aestivum L.	Herb	A	C	0.1761	0.0006	SMF
149	Kaifeng, Henan, China	F1, 2	30	rs	Triticum aestivum L.	Herb	A	C	0.1313	0.0006	SMF
149	Kaifeng, Henan, China	F1, 2	100	rs	Triticum aestivum L.	Herb	A	C	0.1351	0.0006	SMF
149	Kaifeng, Henan, China	F1, 2	30	rs	Triticum aestivum L.	Herb	A	C	0.1182	0.0005	SMF
150	Lanzhou, China	F1	101	grh	Agriophyllum squarrosum	Herb	A	W	-0.0408	0	SMF
151	Cabrils, Barcelona, Spain	F1, 3	98	grch	Phaseolus vulgaris L. cv	Herb	A	C	-0.2947	0.1489	SMF
151	Cabrils, Barcelona, Spain	F1, 3	98	grch	Phaseolus vulgaris L. cv	Herb	A	C	-0.1611	0.0712	SMF
151	Cabrils, Barcelona, Spain	F1, 3	98	grch	Phaseolus vulgaris L. cv	Herb	A	C	-0.0121	0.0961	SMF
151	Cabrils, Barcelona, Spain	F1, 3	122	grch	Capsicum annuum L	Herb	A	C	-0.182	0.036	SMF
152	Cambridge, Massachusetts, USA	F2, 3, 4, 5	63	glh	Polygonum persicaria	Herb	A	W	-0.248	0.1942	SMF
152	Cambridge, Massachusetts, USA	F2, 3, 4, 5	63	glh	Polygonum persicaria	Herb	A	W	-0.0336	0.058	SMF
152	Cambridge, Massachusetts, USA	F2, 3, 4, 5	63	glh	Polygonum persicaria	Herb	A	W	-0.2604	0.2919	SMF
152	Cambridge, Massachusetts, USA	F2, 3, 4, 5	63	glh	Polygonum persicaria	Herb	A	W	-0.0443	0.0387	SMF
152	Cambridge, Massachusetts, USA	F2, 3, 4, 5	63	glh	Polygonum persicaria	Herb	A	W	-0.1954	0.1926	SMF
152	Cambridge, Massachusetts, USA	F2, 3, 4, 5	63	glh	Polygonum persicaria	Herb	A	W	-0.1744	0.1213	SMF
152	Cambridge, Massachusetts, USA	F2, 3, 4, 5	63	glh	Polygonum persicaria	Herb	A	W	0.1685	0.1211	SMF
152	Cambridge, Massachusetts, USA	F2, 3, 4, 5	63	glh	Polygonum persicaria	Herb	A	W	-0.2349	0.0373	SMF
152	Cambridge, Massachusetts, USA	F2, 3, 4, 5	63	glh	Polygonum persicaria	Herb	A	W	-0.2874	0.2568	SMF
152	Cambridge, Massachusetts, USA	F2, 3, 4, 5	63	glh	Polygonum persicaria	Herb	A	W	-0.3565	0.0266	SMF
152	Cambridge, Massachusetts, USA	F2, 3, 4, 5	63	glh	Polygonum persicaria	Herb	A	W	0.1335	0.1202	SMF
152	Cambridge, Massachusetts, USA	F2, 3, 4, 5	63	glh	Polygonum persicaria	Herb	A	W	-0.1482	0.0418	SMF
152	Cambridge, Massachusetts, USA	F2, 3, 4, 5	63	glh	Polygonum persicaria	Herb	A	W	-0.4058	0.0984	SMF
152	Cambridge, Massachusetts, USA	F2, 3, 4, 5	63	glh	Polygonum persicaria	Herb	A	W	-0.8026	0.051	SMF
152	Cambridge, Massachusetts, USA	F2, 3, 4, 5	63	glh	Polygonum persicaria	Herb	A	W	-0.2621	0.2113	SMF
152	Cambridge, Massachusetts, USA	F2, 3, 4, 5	63	glh	Polygonum persicaria	Herb	A	W	-0.3328	0.0154	SMF
152	Cambridge, Massachusetts, USA	F2, 3, 4, 5	63	glh	Polygonum persicaria	Herb	A	W	0.0649	0.0472	SMF
152	Cambridge, Massachusetts, USA	F2, 3, 4, 5	63	glh	Polygonum persicaria	Herb	A	W	-0.2184	0.032	SMF
152	Cambridge, Massachusetts, USA	F2, 3, 4, 5	63	glh	Polygonum persicaria	Herb	A	W	-0.4663	0.1849	SMF
152	Cambridge, Massachusetts, USA	F2, 3, 4, 5	63	glh	Polygonum persicaria	Herb	A	W	-0.1203	0.0598	SMF
152	Cambridge, Massachusetts, USA	F2, 3, 4, 5	63	glh	Polygonum persicaria	Herb	A	W	0.0639	0.13052	SMF
152	Cambridge, Massachusetts, USA	F2, 3, 4, 5	63	glh	Polygonum persicaria	Herb	A	W	-0.1976	0.0599	SMF
152	Cambridge, Massachusetts, USA	F2, 3, 4, 5	63	glh	Polygonum persicaria	Herb	A	W	-0.5594	0.2642	SMF
152	Cambridge, Massachusetts, USA	F2, 3, 4, 5	63	glh	Polygonum persicaria	Herb	A	W	-0.2925	0.1023	SMF
152	Cambridge, Massachusetts, USA	F2, 3, 4, 5	63	glh	Polygonum persicaria	Herb	A	W	0.0618	0.13572	SMF
152	Cambridge, Massachusetts, USA	F2, 3, 4, 5	63	glh	Polygonum persicaria	Herb	A	W	-0.4056	0.0635	SMF
152	Cambridge, Massachusetts, USA	F2, 3, 4, 5	63	glh	Polygonum persicaria	Herb	A	W	0.2306	0.15781	SMF
152	Cambridge, Massachusetts, USA	F2, 3, 4, 5	63	glh	Polygonum persicaria	Herb	A	W	-0.2184	0.0051	SMF
152	Cambridge, Massachusetts, USA	F2, 3, 4, 5	63	glh	Polygonum persicaria	Herb	A	W	-0.0665	0.0676	SMF
152	Cambridge, Massachusetts, USA	F2, 3, 4, 5	63	glh	Polygonum persicaria	Herb	A	W	-0.3312	0.0531	SMF
152	Cambridge, Massachusetts, USA	F2, 3, 4, 5	63	glh	Polygonum persicaria	Herb	A	W	-0.2586	0.0618	SMF
152	Cambridge, Massachusetts, USA	F2, 3, 4, 5	63	glh	Polygonum persicaria	Herb	A	W	-0.3607	0.0156	SMF
152	Cambridge, Massachusetts, USA	F2, 3, 4, 5	63	glh	Polygonum persicaria	Herb	A	W	-0.2514	0.14127	SMF
152	Cambridge, Massachusetts, USA	F2, 3, 4, 5	63	glh	Polygonum persicaria	Herb	A	W	-0.177	0.0104	SMF
152	Cambridge, Massachusetts, USA	F2, 3, 4, 5	63	glh	Polygonum persicaria	Herb	A	W	-0.2073	0.0722	SMF
152	Cambridge, Massachusetts, USA	F2, 3, 4, 5	63	glh	Polygonum persicaria	Herb	A	W	-0.2386	0.0394	SMF
156	Pamplona, Spain	T2-3, F4	18	grh	Pisum sativum L.	Herb	A	C	-0.8105	0.0053	SMF
156	Pamplona, Spain	T2-3, F4	18	grh	Pisum sativum L.	Herb	A	C	-0.2431	0.0076	SMF
157	Hisar, India	T2, 3	50	rs	Vigna radiata L.	Herb	A	C	0.0113	0.0146	SMF
157	Hisar, India	T2, 3	50	rs	Vigna radiata L.	Herb	A	C	0.0177	0.0121	SMF
157	Hisar, India	T2, 3	50	rs	Vigna radiata L.	Herb	A	C	0.0127	0.0044	SMF
157	Hisar, India	T2, 3	50	rs	Vigna radiata L.	Herb	A	C	0.0221	0.0059	SMF
157	Hisar, India	T2, 3	50	rs	Vigna radiata L.	Herb	A	C	0.0364	0.0083	SMF
157	Hisar, India	T2, 3	50	rs	Vigna radiata L.	Herb	A	C	0.021	0.0074	SMF
157	Hisar, India	T2, 3	20	rs	Vigna radiata L.	Herb	A	C	-0.0239	0.0027	SMF
157	Hisar, India	T2, 3	34	rs	Vigna radiata L.	Herb	A	C	0.0195	0.012	SMF
157	Hisar, India	T2, 3	42	rs	Vigna radiata L.	Herb	A	C	0.0384	0.0145	SMF
160	Kaifeng, Henan, China	F1, 2, T2, 3	135	rs	Triticum aestivum L.	Herb	A	C	-0.0884	0.1518	SMF
160	Kaifeng, Henan, China	F1, 2, T2, 3	135	rs	Triticum aestivum L.	Herb	A	C	0.218	0.1248	SMF
160	Kaifeng, Henan, China	F1, 2, T2, 3	135	rs	Triticum aestivum L.	Herb	A	C	-0.0876	0.0134	SMF
160	Kaifeng, Henan, China	F1, 2, T2, 3	135	rs	Triticum aestivum L.	Herb	A	C	-0.0801	0.0028	SMF
160	Kaifeng, Henan, China	F1, 2, T2, 3	135	rs	Triticum aestivum L.	Herb	A	C	-0.0418	0.0618	SMF
160	Kaifeng, Henan, China	F1, 2, T2, 3	135	rs	Triticum aestivum L.	Herb	A	C	-0.8477	0.1518	SMF
160	Kaifeng, Henan, China	F1, 2, T2, 3	135	rs	Triticum aestivum L.	Herb	A	C	0.1254	0.0203	SMF
160	Kaifeng, Henan, China	F1, 2, T2, 3	135	rs	Triticum aestivum L.	Herb	A	C	0.0259	0.0037	SMF
160	Kaifeng, Henan, China	F1, 2, T2, 3	135	rs	Triticum aestivum L.	Herb	A	C	0.0047	0.0112	SMF
160	Kaifeng, Henan, China	F1, 2, T2, 3	135	rs	Triticum aestivum L.	Herb	A	C	-0.0359	0.1456	SMF
160	Kaifeng, Henan, China	F1, 2, T2, 3	135	rs	Triticum aestivum L.	Herb	A	C	-0.7128	0.1323	SMF
160	Kaifeng, Henan, China	F1, 2, T2, 3	135	rs	Triticum aestivum L.	Herb	A	C	-0.0086	0.0323	SMF
160	Kaifeng, Henan, China	F1, 2, T2, 3	135	rs	Triticum aestivum L.	Herb	A	C	-0.0384	0.0035	SMF
160	Kaifeng, Henan, China	F1, 2, T2, 3	135	rs	Triticum aestivum L.	Herb	A	C	0.1401	0.0719	SMF
160	Kaifeng, Henan, China	F1, 2, T2, 3	135	rs	Triticum aestivum L.	Herb	A	C	0.1035	0.0446	SMF
160	Kaifeng, Henan, China	F1, 2, T2, 3	135	rs	Triticum aestivum L.	Herb	A	C	-1.4628	0.1518	SMF
160	Kaifeng, Henan, China	F1, 2, T2, 3	135	rs	Triticum aestivum L.	Herb	A	C	0.1896	0.051	SMF
160	Kaifeng, Henan, China	F1, 2, T2, 3	135	rs	Triticum aestivum L.	Herb	A	C	0.0531	0.051	SMF
160	Kaifeng, Henan, China	F1, 2, T2, 3	135	rs	Triticum aestivum L.	Herb	A	C	0.2588	0.051	SMF
160	Kaifeng, Henan, China	F1, 2, T2, 3	135	rs	Triticum aestivum L.	Herb	A	C	0.1977	0.051	SMF
163	zhengzhou, China	T2	80	rs	Triticum aestivum L.	Herb	A	C	-0.0594	0.0152	SMF
163	zhengzhou, China	T2	80	rs	Triticum aestivum L.	Herb	A	C	-0.3253	0.0152	SMF
164	Nanjing, Jiangsu, China	T2	36	rs	Triticum aestivum L.	Herb	A	C	-0.0597	0.0011	SMF
164	Nanjing, Jiangsu, China	T2	36	rs	Triticum aestivum L.	Herb	A	C	-0.1466	0.0003	SMF
164	Nanjing, Jiangsu, China	T2	98	rs	Triticum aestivum L.	Herb	A	C	0.012	0.0003	SMF
164	Nanjing, Jiangsu, China	T2	98	rs	Triticum aestivum L.	Herb	A	C	-0.0935	0.0004	SMF
164	Nanjing, Jiangsu, China	T2	114	rs	Triticum aestivum L.	Herb	A	C	0.1383	0.0004	SMF
1	Vila Real, Portugal	T1	112	glh	Olea europaea L.	Woody	P	W	-0.1022	0.0704	LMF
1	Vila Real, Portugal	T1	112	glh	Olea europaea L.	Woody	P	W	-0.2066	0.0704	LMF
1	Vila Real, Portugal	T1	112	glh	Olea europaea L.	Woody	P	W	-0.1696	0.0704	LMF
1	Vila Real, Portugal	T1	112	glh	Olea europaea L.	Woody	P	W	0.0545	0.0704	LMF
2	Bukit Timah, Republic of Singapor	T3	53	glh	Antidesmcau spidatu	Woody	P	W	-0.232	0.0309	LMF
2	Bukit Timah, Republic of Singapor	T3	53	glh	Hopea griffithii	Woody	P	W	-0.0966	0.0017	LMF
2	Bukit Timah, Republic of Singapor	T3	53	glh	Vatica maingayi	Woody	P	W	-0.1581	0.0027	LMF
5	Eberswalder Straße, Mu¨ncheberg, Germany	T1	35	grh	Populus tremula	Woody	P	W	-0.0495367	0.009	LMF
5	Eberswalder Straße, Mu¨ncheberg, Germany	T1	35	grh	Populus tremula × Populus tremula	Woody	P	W	0.0162764	0.0129	LMF
5	Eberswalder Straße, Mu¨ncheberg, Germany	T1	35	grh	Populus maximowiczii × Populus trichocarpa	Woody	P	W	0.0631378	0.0451	LMF
7	Diagonal, Barcelona, Spain	F3, F5, T3	~60	grh	Arundo donax L.	Herb	P	W	-0.8183	0.1114	LMF
7	Diagonal, Barcelona, Spain	F3, F5, T3	~60	grh	Arundo donax L.	Herb	P	W	-0.2624	0.0115	LMF
7	Diagonal, Barcelona, Spain	F3, F5, T3	~60	grh	Arundo donax L.	Herb	P	W	-0.5306	0.0435	LMF
7	Diagonal, Barcelona, Spain	F3, F5, T3	~60	grh	Arundo donax L.	Herb	P	W	-0.4177	0.0177	LMF
7	Diagonal, Barcelona, Spain	F3, F5, T3	~60	grh	Arundo donax L.	Herb	P	W	-0.7259	0.0086	LMF
7	Diagonal, Barcelona, Spain	F3, F5, T3	~60	grh	Arundo donax L.	Herb	P	W	-0.5436	0.0134	LMF
7	Diagonal, Barcelona, Spain	F3, F5, T3	~60	grh	Arundo donax L.	Herb	P	W	-0.4895	0.026	LMF
7	Diagonal, Barcelona, Spain	F3, F5, T3	~60	grh	Arundo donax L.	Herb	P	W	-0.5108	0.0824	LMF
9	Nakhon Pathom, Thailand	F7	8	grh	Eucalyptus camaldulensis Dehnh.	Woody	P	W	0.0333138	0.1142	LMF
9	Nakhon Pathom, Thailand	F7	8	grh	Eucalyptus camaldulensis Dehnh.	Woody	P	W	-0.075344	0.112	LMF
9	Nakhon Pathom, Thailand	F7	8	grh	Eucalyptus camaldulensis Dehnh.	Woody	P	W	-0.11897	0.1126	LMF
9	Nakhon Pathom, Thailand	F7	8	grh	Eucalyptus camaldulensis Dehnh.	Woody	P	W	-0.12704	0.1152	LMF
9	Nakhon Pathom, Thailand	F7	8	grh	Eucalyptus camaldulensis Dehnh.	Woody	P	W	-0.00392534	0.1076	LMF
9	Nakhon Pathom, Thailand	F7	8	grh	Eucalyptus camaldulensis Dehnh.	Woody	P	W	0.113334	0.1191	LMF
9	Nakhon Pathom, Thailand	F7	8	grh	Eucalyptus camaldulensis Dehnh.	Woody	P	W	0.0605952	0.0636783	LMF
9	Nakhon Pathom, Thailand	F7	8	grh	Eucalyptus camaldulensis Dehnh.	Woody	P	W	0.0682348	0.0717065	LMF
10	Pullman, Washington, USA	F4	56	grh	Heteropogon contortus	Herb	P	W	-0.1018	0.0041	LMF
10	Pullman, Washington, USA	F4	56	grh	Pennisetum setaceum	Herb	P	W	0	0.0018	LMF
12	Vicosa, Brazil	T1	40	grh	coffee progenies	Woody	P	C	-0.0567	0.0011	LMF
12	Vicosa, Brazil	T1	40	grh	coffee progenies	Woody	P	C	0.008	0.0016	LMF
13	Chengdu, China	T1	90	glh	Populus kangdingensis	Woody	P	W	0.0249	0.0186	LMF
13	Chengdu, China	T1	90	glh	Populus kangdingensis	Woody	P	W	-0.1874	0.0104	LMF
16	Mangilao, Guam, USA	T1, T2	21	rs	Carica papaya	Woody	P	W	-0.1546	0.1845	LMF
16	Mangilao, Guam, USA	T1, T2	21	rs	Carica papaya	Woody	P	W	-0.0509	0.1845	LMF
17	Champenoux, France	T1, F1	NG	grh	pinus pinaster	Woody	P	W	-0.0504	0.0563	LMF
17	Champenoux, France	T1, F1	NG	grh	pinus pinaster	Woody	P	W	-0.1226	0.0563	LMF
19	Aberystwyt Dhy, UK	T4, 5, F3, 4, 5, 6	NG	glh	Veronic montana	Herb	P	W	-0.0236	0.0583	LMF
19	Aberystwyt Dhy, UK	T4, 5, F3, 4, 5, 6	NG	glh	Veronic chamaedrys	Herb	P	W	-0.0151	0.0625	LMF
19	Aberystwyt Dhy, UK	T4, 5, F3, 4, 5, 6	NG	glh	Veronic officinalis	Herb	P	W	-0.0587	0.0556	LMF
20	Canberra, Australia.	F1	~200	glh	ALL	Woody	P	W	-0.0518	0.1107	LMF
20	Canberra, Australia.	F1	~200	glh	ALL	Woody	P	W	0.0155	0.1107	LMF
20	Canberra, Australia.	F1	~200	glh	ALL	Woody	P	W	0	0.1107	LMF
20	Canberra, Australia.	F1	~200	glh	ALL	Woody	P	W	0	0.1107	LMF
20	Canberra, Australia.	F1	~200	glh	Eucalyptus sieberi	Woody	P	W	0.1318	0.1107	LMF
20	Canberra, Australia.	F1	~200	glh	Eucalyptus fastigata	Woody	P	W	0.0131	0.1107	LMF
20	Canberra, Australia.	F1	~200	glh	Pittosporum undulatum	Woody	P	W	0.0225	0.1107	LMF
20	Canberra, Australia.	F1	~200	glh	Callicoma serratifolia	Woody	P	W	0.0824	0.1107	LMF
20	Canberra, Australia.	F1	~200	glh	Elaeocarpus reticulatus	Woody	P	W	0.1204	0.1107	LMF
20	Canberra, Australia.	F1	~200	glh	Backhousia myrtifolia	Woody	P	W	0.0422	0.1107	LMF
20	Canberra, Australia.	F1	~200	glh	Ceratopetalum apetalum	Woody	P	W	-0.0663	0.1107	LMF
21	Queensland, Australia	F2, 3	90	glh	Eucalyptus cloeziana	Woody	P	W	-0.1421	0.0112	LMF
21	Queensland, Australia	F2, 3	90	glh	Eucalyptus argophloia	Woody	P	W	-0.1018	0.0181	LMF
21	Queensland, Australia	F2, 3	90	glh	Eucalyptus cloeziana	Woody	P	W	0.2231	0.0095	LMF
21	Queensland, Australia	F2, 3	90	glh	Eucalyptus cloeziana	Woody	P	W	-0.2051	0.0156	LMF
21	Queensland, Australia	F2, 3	90	glh	Eucalyptus argophloia	Woody	P	W	0.008	0.0127	LMF
21	Queensland, Australia	F2, 3	90	glh	Eucalyptus cloeziana	Woody	P	W	0.0606	0.0144	LMF
22	Utrecht, The Netherlands	F1	11	grch	Nicotiana tabacum var petit Havana	Herb	P	W	-0.0049	0.0286	LMF
22	Utrecht, The Netherlands	F1	11	grch	Nicotiana tabacum var petit Havana	Herb	P	W	-0.0323	0.0266	LMF
22	Utrecht, The Netherlands	F1	11	grch	Nicotiana tabacum var petit Havana	Herb	P	W	-0.0662	0.0264	LMF
22	Utrecht, The Netherlands	F1	11	grch	Nicotiana tabacum var petit Havana	Herb	P	W	-0.1025	0.0334	LMF
23	Aberdeen, U.K	F1	69	grh	Betula pendula Roth	Woody	P	W	-0.274	0.0003	LMF
23	Aberdeen, U.K	F1	69	grh	Betula pendula Roth	Woody	P	W	-0.2059	0.0105	LMF
23	Aberdeen, U.K	F1	104	grh	Betula pendula Roth	Woody	P	W	-0.0415	0.0122	LMF
23	Aberdeen, U.K	F1	104	grh	Betula pendula Roth	Woody	P	W	-0.3715	0.0108	LMF
23	Aberdeen, U.K	F1	144	grh	Betula pendula Roth	Woody	P	W	-0.3361	0.0008	LMF
24	Lisbon, Portugal	T1	49	grh	Eucalyptus globulus	Woody	P	W	-0.0938	0.0034	LMF
24	Lisbon, Portugal	T1	49	grh	Eucalyptus globulus	Woody	P	W	-0.1459	0.0011	LMF
25	Texas, USA.	T1, 2, 3	25	grh	Hibiscus rosa-sinensis L. cv. Leprechaun (Hibiscus).	Woody	P	W	-0.0833	0.0028	LMF
26	Boulder, Colorado, USA	T1	129	grh	Liquidambar styraciflua L	Woody	P	W	-0.1115	0.0045	LMF
26	Boulder, Colorado, USA	T1	21	grh	Liquidambar styraciflua L	Woody	P	W	0.0912	0.0066	LMF
27	Sabie, South Africa	F1, T1	480	rs	Eucalyptus grandis	Woody	P	W	0.1633	0.0324	LMF
27	Sabie, South Africa	F1, T1	480	rs	Eucalyptus grandis	Woody	P	W	0.1529	0.0329	LMF
27	Sabie, South Africa	F1, T1	480	rs	Eucalyptus grandis	Woody	P	W	0.0911	0.031	LMF
27	Sabie, South Africa	F1, T1	480	rs	Eucalyptus grandis	Woody	P	W	-0.0204	0.0331	LMF
27	Sabie, South Africa	F1, T1	480	rs	Eucalyptus grandis	Woody	P	W	0.1976	0.0316	LMF
27	Sabie, South Africa	F1, T1	480	rs	Eucalyptus grandis	Woody	P	W	0.1683	0.0302	LMF
29	Medford, Massachusetts, U.S.A.	T3	48	grh	Hybrid	Woody	P	W	0.1527	0.0228	LMF
29	Medford, Massachusetts, U.S.A.	T3	48	grh	Salix sericea Marsh	Woody	P	W	0.1175	0.0765	LMF
29	Medford, Massachusetts, U.S.A.	T3	48	grh	Salix eriocephala Michx	Woody	P	W	0.0358	0.0293	LMF
29	Medford, Massachusetts, U.S.A.	T3	48	grh	Salix sericea Marsh	Woody	P	W	0.132	0.0362	LMF
29	Medford, Massachusetts, U.S.A.	T3	48	grh	Salix eriocephala Michx	Woody	P	W	0.2337	0.0667	LMF
29	Medford, Massachusetts, U.S.A.	T3	48	grh	Hybrid	Woody	P	W	0.2609	0.0266	LMF
29	Medford, Massachusetts, U.S.A.	T3	48	grh	Salix eriocephala Michx	Woody	P	W	0.3391	0.0168	LMF
29	Medford, Massachusetts, U.S.A.	T3	48	grh	Hybrid	Woody	P	W	0.3602	0.1819	LMF
29	Medford, Massachusetts, U.S.A.	T3	48	grh	Salix sericea Marsh	Woody	P	W	0.1847	0.0294	LMF
31	Emei, China	T1	NG	rs	Abies fabri (Mast.) Craib	Woody	P	W	-0.1261	0.02141	LMF
32	Vicosa, Brazil	T1	120	rs	Coffea canephora	Woody	P	C	-0.0513	0.0034	LMF
32	Vicosa, Brazil	T1	120	rs	Coffea canephora	Woody	P	C	-0.4055	0.003	LMF
32	Vicosa, Brazil	T1	120	rs	Coffea canephora	Woody	P	C	-0.3102	0.0042	LMF
32	Vicosa, Brazil	T1	120	rs	Coffea canephora	Woody	P	C	-0.087	0.0477	LMF
32	Vicosa, Brazil	T1	120	rs	Coffea canephora	Woody	P	C	0	0.0012	LMF
32	Vicosa, Brazil	T1	120	rs	Coffea canephora	Woody	P	C	-0.1076	0.0022	LMF
32	Vicosa, Brazil	T1	120	rs	Coffea canephora	Woody	P	C	-0.3209	0.0011	LMF
32	Vicosa, Brazil	T1	120	rs	Coffea canephora	Woody	P	C	-0.2485	0.0011	LMF
32	Vicosa, Brazil	T1	120	rs	Coffea canephora	Woody	P	C	-0.3365	0.0477	LMF
32	Vicosa, Brazil	T1	120	rs	Coffea canephora	Woody	P	C	0.0572	0.0018	LMF
33	Apartado, Maracay, Venezuela.	F1	21	grh	Brachiaria brizantha	Herb	P	W	-0.0812	0.1408	LMF
33	Apartado, Maracay, Venezuela.	F1	21	grh	Brachiaria decumbens	Herb	P	W	-0.1487	0.1408	LMF
33	Apartado, Maracay, Venezuela.	F1	21	grh	Brachiaria mutica	Herb	P	W	-0.3086	0.1408	LMF
33	Apartado, Maracay, Venezuela.	F1	21	grh	Brachiaria humidicola	Herb	P	W	-0.5465	0.1408	LMF
33	Apartado, Maracay, Venezuela.	F1	21	grh	Brachiaria dictyoneura	Herb	P	W	-0.3044	0.1408	LMF
34	Maoxian county, Sichuan, China	T3, 4	180	grh	Sophora davidii	Woody	P	W	0.1172	0.1355	LMF
34	Maoxian county, Sichuan, China	T3, 4	180	grh	Sophora davidii	Woody	P	W	0.0991	0.1649	LMF
35	Fuyang, Zhejiang, China	F3	21	rs	Toona ciliata var． pubescens	Woody	P	W	-0.0127	0.0118	LMF
35	Fuyang, Zhejiang, China	F3	52	rs	Toona ciliata var． pubescens	Woody	P	W	-0.0936	0.0072	LMF
35	Fuyang, Zhejiang, China	F3	83	rs	Toona ciliata var． pubescens	Woody	P	W	-0.0478	0.0104	LMF
35	Fuyang, Zhejiang, China	F3	113	rs	Toona ciliata var． pubescens	Woody	P	W	-0.1054	0.0127	LMF
35	Fuyang, Zhejiang, China	F3	21	rs	Toona ciliata var． pubescens	Woody	P	W	-0.0998	0.0158	LMF
35	Fuyang, Zhejiang, China	F3	52	rs	Toona ciliata var． pubescens	Woody	P	W	-0.1569	0.0081	LMF
35	Fuyang, Zhejiang, China	F3	83	rs	Toona ciliata var． pubescens	Woody	P	W	-0.0834	0.0087	LMF
35	Fuyang, Zhejiang, China	F3	113	rs	Toona ciliata var． pubescens	Woody	P	W	-0.1459	0.0701	LMF
35	Fuyang, Zhejiang, China	F3	21	rs	Toona ciliata var． pubescens	Woody	P	W	-0.2106	0.0122	LMF
35	Fuyang, Zhejiang, China	F3	52	rs	Toona ciliata var． pubescens	Woody	P	W	-0.0936	0.0387	LMF
35	Fuyang, Zhejiang, China	F3	83	rs	Toona ciliata var． pubescens	Woody	P	W	-0.0478	0.0154	LMF
35	Fuyang, Zhejiang, China	F3	113	rs	Toona ciliata var． pubescens	Woody	P	W	-0.2321	0.0321	LMF
36	Apartado, Caracas, Venezuela	T1	35	grh	Andropogon gayanus	Herb	P	W	0.313	0.1878	LMF
36	Apartado, Caracas, Venezuela	T1	35	grh	Brachiaria mutica.	Herb	P	W	0.1014	0.1878	LMF
36	Apartado, Caracas, Venezuela	T1	35	grh	Hyparrhenia rufa	Herb	P	W	0.1134	0.1878	LMF
36	Apartado, Caracas, Venezuela	T1	35	grh	Echinochloa polystachya	Herb	P	W	0.1667	0.1878	LMF
37	Talca, Chile	T1	45	ns	Pinus radiata	Woody	P	W	0.0293	0.0257	LMF
37	Talca, Chile	T1	45	ns	Pinus radiata	Woody	P	W	0.0219	0.0512	LMF
39	Hannover, Germany	F2, F3	2	grh	Amaranthus tricolor	Herb	A	C	-0.0314	0.1384	LMF
39	Hannover, Germany	F2, F3	10	grh	Amaranthus tricolor	Herb	A	C	-0.0076	0.1384	LMF
39	Hannover, Germany	F2, F3	17	grh	Amaranthus tricolor	Herb	A	C	-0.04	0.1497	LMF
39	Hannover, Germany	F2, F3	21	grh	Amaranthus tricolor	Herb	A	C	-0.0634	0.1474	LMF
39	Hannover, Germany	F2, F3	28	grh	Amaranthus tricolor	Herb	A	C	0.1051	0.1274	LMF
39	Hannover, Germany	F2, F3	2	grh	Amaranthus tricolor	Herb	A	C	-0.0286	0.145	LMF
39	Hannover, Germany	F2, F3	7	grh	Amaranthus tricolor	Herb	A	C	-0.0318	0.1456	LMF
39	Hannover, Germany	F2, F3	14	grh	Amaranthus tricolor	Herb	A	C	-0.1179	0.1508	LMF
39	Hannover, Germany	F2, F3	17	grh	Amaranthus tricolor	Herb	A	C	-0.1175	0.1544	LMF
39	Hannover, Germany	F2, F3	24	grh	Amaranthus tricolor	Herb	A	C	0.1192	0.1366	LMF
39	Hannover, Germany	F2, F3	2	grh	Amaranthus blitum	Herb	A	W	-0.0092	0.1384	LMF
39	Hannover, Germany	F2, F3	7	grh	Amaranthus blitum	Herb	A	W	-0.0397	0.1384	LMF
39	Hannover, Germany	F2, F3	15	grh	Amaranthus blitum	Herb	A	W	-0.0002	0.0271	LMF
39	Hannover, Germany	F2, F3	20	grh	Amaranthus blitum	Herb	A	W	-0.0182	0.03791	LMF
39	Hannover, Germany	F2, F3	27	grh	Amaranthus blitum	Herb	A	W	0.1575	0.03602	LMF
39	Hannover, Germany	F2, F3	2	grh	Amaranthus cruentus	Herb	A	C	-0.0094	0.1244	LMF
39	Hannover, Germany	F2, F3	7	grh	Amaranthus cruentus	Herb	A	C	-0.0003	0.1028	LMF
39	Hannover, Germany	F2, F3	13	grh	Amaranthus cruentus	Herb	A	C	0.0113	0.0873	LMF
39	Hannover, Germany	F2, F3	17	grh	Amaranthus cruentus	Herb	A	C	-0.0656	0.0882	LMF
41	Maracaibo, Venezuela	T1	15	without rs/no rain	Panicum maximum Jacq.	Herb	P	W	-0.0099	0.0692	LMF
41	Maracaibo, Venezuela	T1	15	without rs/no rain	Panicum maximum Jacq.	Herb	P	W	0.1143	0.0692	LMF
41	Maracaibo, Venezuela	T1	15	without rs/no rain	Panicum maximum Jacq.	Herb	P	W	0.0654	0.0692	LMF
46	Pullman, Indiana, USA	T3, 4, F4	52	grh	Castanea dentata	Woody	P	C	-0.3463	0.0071	LMF
49	Madryn, Chubut, Argentina	F1, T1	150	grh	Jarava speciosa	Herb	P	W	0.0606	0.0053	LMF
49	Madryn, Chubut, Argentina	F1, T1	150	grh	Grindelia chiloensis	Woody	P	W	-0.0631	0.0088	LMF
49	Madryn, Chubut, Argentina	F1, T1	150	grh	Prosopis alpataco	Woody	P	W	0.1277	0.057	LMF
49	Madryn, Chubut, Argentina	F1, T1	150	grh	Bougainvillea spinosa	Woody	P	W	0.0475	0.0083	LMF
49	Madryn, Chubut, Argentina	F1, T1	150	grh	Chuquiraga erinacea	Woody	P	W	0.1442	0.0618	LMF
49	Madryn, Chubut, Argentina	F1, T1	150	grh	Larrea divaricata	Woody	P	W	-0.0575	0.0095	LMF
49	Madryn, Chubut, Argentina	F1, T1	150	grh	Jarava speciosa	Herb	P	W	0.0026	0.0156	LMF
49	Madryn, Chubut, Argentina	F1, T1	150	grh	Grindelia chiloensis	Woody	P	W	-0.0255	0.0128	LMF
49	Madryn, Chubut, Argentina	F1, T1	150	grh	Prosopis alpataco	Woody	P	W	-0.1467	0.0677	LMF
49	Madryn, Chubut, Argentina	F1, T1	150	grh	Bougainvillea spinosa	Woody	P	W	0.0291	0.026	LMF
49	Madryn, Chubut, Argentina	F1, T1	150	grh	Chuquiraga erinacea	Woody	P	W	-0.0375	0.1167	LMF
49	Madryn, Chubut, Argentina	F1, T1	150	grh	Larrea divaricata	Woody	P	W	0.007	0.0057	LMF
49	Madryn, Chubut, Argentina	F1, T1	150	grh	Jarava speciosa	Herb	P	W	-0.0475	0.0042	LMF
49	Madryn, Chubut, Argentina	F1, T1	150	grh	Grindelia chiloensis	Woody	P	W	0.1418	0.0135	LMF
49	Madryn, Chubut, Argentina	F1, T1	150	grh	Prosopis alpataco	Woody	P	W	-0.3254	0.0735	LMF
49	Madryn, Chubut, Argentina	F1, T1	150	grh	Bougainvillea spinosa	Woody	P	W	0.1102	0.0191	LMF
49	Madryn, Chubut, Argentina	F1, T1	150	grh	Chuquiraga erinacea	Woody	P	W	-0.0765	0.0231	LMF
49	Madryn, Chubut, Argentina	F1, T1	150	grh	Larrea divaricata	Woody	P	W	0.0936	0.0139	LMF
49	Madryn, Chubut, Argentina	F1, T1	150	grh	Jarava speciosa	Herb	P	W	-0.014	0.075	LMF
49	Madryn, Chubut, Argentina	F1, T1	150	grh	Grindelia chiloensis	Woody	P	W	0.0692	0.0903	LMF
49	Madryn, Chubut, Argentina	F1, T1	150	grh	Prosopis alpataco	Woody	P	W	-0.2911	0.0329	LMF
49	Madryn, Chubut, Argentina	F1, T1	150	grh	Bougainvillea spinosa	Woody	P	W	0.3583	0.0222	LMF
49	Madryn, Chubut, Argentina	F1, T1	150	grh	Larrea divaricata	Woody	P	W	0.1282	0.0675	LMF
50	Maoxian County, Sichuan, China	T1	120	grh	Bauhinia faberi var. miChylla	Woody	P	W	-0.2208	0.0223	LMF
50	Maoxian County, Sichuan, China	T1	120	grh	Bauhinia faberi var. miChylla	Woody	P	W	0.1083	0.0145	LMF
50	Maoxian County, Sichuan, China	T1	120	grh	Bauhinia faberi var. miChylla	Woody	P	W	0.1129	0.0179	LMF
50	Maoxian County, Sichuan, China	T1	120	grh	Bauhinia faberi var. miChylla	Woody	P	W	0.2084	0.0049	LMF
51	Caen, France	F2, 3, 4	7	grh	Medicago sativa L.	Herb	P	W	-0.0279	0.0022	LMF
51	Caen, France	F2, 3, 4	7	grh	Medicago sativa L.	Herb	P	W	0.0841	0.0133	LMF
51	Caen, France	F2, 3, 4	7	grh	Medicago sativa L.	Herb	P	W	0.123	0.0067	LMF
51	Caen, France	F2, 3, 4	7	grh	Medicago sativa L.	Herb	P	W	0.076	0.0161	LMF
51	Caen, France	F2, 3, 4	14	grh	Medicago sativa L.	Herb	P	W	-0.0413	0.0045	LMF
51	Caen, France	F2, 3, 4	14	grh	Medicago sativa L.	Herb	P	W	-0.0285	0.0055	LMF
51	Caen, France	F2, 3, 4	14	grh	Medicago sativa L.	Herb	P	W	-0.1531	0.0045	LMF
51	Caen, France	F2, 3, 4	14	grh	Medicago sativa L.	Herb	P	W	-0.0912	0.0015	LMF
51	Caen, France	F2, 3, 4	21	grh	Medicago sativa L.	Herb	P	W	-0.9591	0.0084	LMF
51	Caen, France	F2, 3, 4	21	grh	Medicago sativa L.	Herb	P	W	-0.9967	0.0251	LMF
51	Caen, France	F2, 3, 4	21	grh	Medicago sativa L.	Herb	P	W	-0.6906	0.003	LMF
51	Caen, France	F2, 3, 4	21	grh	Medicago sativa L.	Herb	P	W	-0.849	0.0091	LMF
52	Madrid, Spain	F1	30	grh	Pinus pinaster	Woody	P	W	0.0562	0.0136	LMF
52	Madrid, Spain	F1	30	grh	Pinus pinaster	Woody	P	W	0.0689	0.0173	LMF
52	Madrid, Spain	F1	30	grh	Pinus pinaster	Woody	P	W	-0.0116	0.0132	LMF
52	Madrid, Spain	F1	30	grh	Pinus pinaster	Woody	P	W	0.039	0.0101	LMF
52	Madrid, Spain	F1	30	grh	Pinus pinaster	Woody	P	W	-0.0185	0.0194	LMF
52	Madrid, Spain	F1	30	grh	Pinus pinaster	Woody	P	W	0.0025	0.0148	LMF
52	Madrid, Spain	F1	30	grh	Pinus pinaster	Woody	P	W	0.0157	0.0044	LMF
52	Madrid, Spain	F1	30	grh	Pinus pinaster	Woody	P	W	0.012	0.0067	LMF
53	Texas, USA	F1, 2, 3, 7	14	grch	Gossypium hirsutum L	Herb	A	C	-0.3004	0.1408	LMF
54	West Lafayette, Texas, USA	F2, 4, 5	14	grch	Gossypium hirsutum L.	Herb	A	W	-0.2857	0.1799	LMF
54	West Lafayette, Texas, USA	F2, 4, 5	14	grch	Gossypium hirsutum L.	Herb	A	W	-0.0042	0.1799	LMF
55	Heverlee, Belgium	T2, F2	52	grh	Jatropha curcas L.	Woody	P	W	-0.0642	0.0088	LMF
55	Heverlee, Belgium	T2, F2	52	grh	Jatropha curcas L.	Woody	P	W	-0.3241	0.0093	LMF
56	Naimanqi, Inner Mongolia, China	F1, T2	NG	rs	Pennisetum centrasiaticum Tzvel.	Herb	P	W	0.0584	0.0245	LMF
56	Naimanqi, Inner Mongolia, China	F1, T2	NG	rs	Leymus secalinus (Georgi) Tzvel.	Herb	P	W	0.0398	0.0188	LMF
56	Naimanqi, Inner Mongolia, China	F1, T2	NG	rs	Pennisetum centrasiaticum Tzvel.	Herb	P	W	0.022	0.0245	LMF
56	Naimanqi, Inner Mongolia, China	F1, T2	NG	rs	Leymus secalinus (Georgi) Tzvel.	Herb	P	W	0.094	0.0188	LMF
56	Naimanqi, Inner Mongolia, China	F1, T2	NG	rs	Pennisetum centrasiaticum Tzvel.	Herb	P	W	0.0833	0.0245	LMF
56	Naimanqi, Inner Mongolia, China	F1, T2	NG	rs	Leymus secalinus (Georgi) Tzvel.	Herb	P	W	0.0953	0.0188	LMF
57	Changbai Mountain National Nature Reserve, Jilin, China	F1	120	rs	Tilia amurensis	Woody	P	W	-0.1043	0.1079	LMF
57	Changbai Mountain National Nature Reserve, Jilin, China	F1	120	rs	Fraxinus mandshurica	Woody	P	W	-0.0645	0.0772	LMF
57	Changbai Mountain National Nature Reserve, Jilin, China	F1	120	rs	Juglans mandshuria	Woody	P	W	0.1264	0.0342	LMF
57	Changbai Mountain National Nature Reserve, Jilin, China	F1	120	rs	Pinus koraiensis	Woody	P	W	0.1233	0.0118	LMF
57	Changbai Mountain National Nature Reserve, Jilin, China	F1	120	rs	Quercus mongolica	Woody	P	W	0.2097	0.0674	LMF
57	Changbai Mountain National Nature Reserve, Jilin, China	F1	120	rs	Tilia amurensis	Woody	P	W	-0.6833	0.0684	LMF
57	Changbai Mountain National Nature Reserve, Jilin, China	F1	120	rs	Fraxinus mandshurica	Woody	P	W	-0.2	0.0701	LMF
57	Changbai Mountain National Nature Reserve, Jilin, China	F1	120	rs	Juglans mandshuria	Woody	P	W	-0.3436	0.0647	LMF
57	Changbai Mountain National Nature Reserve, Jilin, China	F1	120	rs	Pinus koraiensis	Woody	P	W	0.0998	0.0132	LMF
57	Changbai Mountain National Nature Reserve, Jilin, China	F1	120	rs	Quercus mongolica	Woody	P	W	-0.3889	0.0686	LMF
58	Hangzhou, China	F3-3, 3-4, 3-9, 4-4, 4-5, 4-9, 4-10, 5-5, 5-6, 6-3, 6-5, 6-10, 6-11	180	rs	Changium smyrnioides	Herb	P	W	0.2454	0.0957	LMF
58	Hangzhou, China	F3-3, 3-4, 3-9, 4-4, 4-5, 4-9, 4-10, 5-5, 5-6, 6-3, 6-5, 6-10, 6-11	180	rs	Anthriscus sylvestris	Herb	P	W	-0.303	0.13092	LMF
58	Hangzhou, China	F3-3, 3-4, 3-9, 4-4, 4-5, 4-9, 4-10, 5-5, 5-6, 6-3, 6-5, 6-10, 6-11	180	rs	Chuanminshen violaceum	Herb	P	W	-0.332	0.12147	LMF
58	Hangzhou, China	F3-3, 3-4, 3-9, 4-4, 4-5, 4-9, 4-10, 5-5, 5-6, 6-3, 6-5, 6-10, 6-11	180	rs	Changium smyrnioides	Herb	P	W	0.2011	0.0944	LMF
58	Hangzhou, China	F3-3, 3-4, 3-9, 4-4, 4-5, 4-9, 4-10, 5-5, 5-6, 6-3, 6-5, 6-10, 6-11	180	rs	Anthriscus sylvestris	Herb	P	W	0.4568	0.1845	LMF
58	Hangzhou, China	F3-3, 3-4, 3-9, 4-4, 4-5, 4-9, 4-10, 5-5, 5-6, 6-3, 6-5, 6-10, 6-11	180	rs	Chuanminshen violaceum	Herb	P	W	-0.3031	0.14396	LMF
58	Hangzhou, China	F3-3, 3-4, 3-9, 4-4, 4-5, 4-9, 4-10, 5-5, 5-6, 6-3, 6-5, 6-10, 6-11	180	rs	Changium smyrnioides	Herb	P	W	0.2498	0.04	LMF
58	Hangzhou, China	F3-3, 3-4, 3-9, 4-4, 4-5, 4-9, 4-10, 5-5, 5-6, 6-3, 6-5, 6-10, 6-11	180	rs	Anthriscus sylvestris	Herb	P	W	0.2601	0.0061	LMF
58	Hangzhou, China	F3-3, 3-4, 3-9, 4-4, 4-5, 4-9, 4-10, 5-5, 5-6, 6-3, 6-5, 6-10, 6-11	180	rs	Changium smyrnioides	Herb	P	W	-0.0279	0.06546	LMF
58	Hangzhou, China	F3-3, 3-4, 3-9, 4-4, 4-5, 4-9, 4-10, 5-5, 5-6, 6-3, 6-5, 6-10, 6-11	180	rs	Anthriscus sylvestris	Herb	P	W	0.0769	0.0976	LMF
58	Hangzhou, China	F3-3, 3-4, 3-9, 4-4, 4-5, 4-9, 4-10, 5-5, 5-6, 6-3, 6-5, 6-10, 6-11	180	rs	Anthriscus sylvestris	Herb	P	W	-0.1936	0.0802	LMF
58	Hangzhou, China	F3-3, 3-4, 3-9, 4-4, 4-5, 4-9, 4-10, 5-5, 5-6, 6-3, 6-5, 6-10, 6-11	180	rs	Anthriscus sylvestris	Herb	P	W	0.2888	0.0943	LMF
58	Hangzhou, China	F3-3, 3-4, 3-9, 4-4, 4-5, 4-9, 4-10, 5-5, 5-6, 6-3, 6-5, 6-10, 6-11	180	rs	Anthriscus sylvestris	Herb	P	W	-0.378	0.12506	LMF
58	Hangzhou, China	F3-3, 3-4, 3-9, 4-4, 4-5, 4-9, 4-10, 5-5, 5-6, 6-3, 6-5, 6-10, 6-11	180	rs	Anthriscus sylvestris	Herb	P	W	0.2762	0.1473	LMF
58	Hangzhou, China	F3-3, 3-4, 3-9, 4-4, 4-5, 4-9, 4-10, 5-5, 5-6, 6-3, 6-5, 6-10, 6-11	180	rs	Chuanminshen violaceum	Herb	P	W	0.0442	0.0944	LMF
58	Hangzhou, China	F3-3, 3-4, 3-9, 4-4, 4-5, 4-9, 4-10, 5-5, 5-6, 6-3, 6-5, 6-10, 6-11	180	rs	Chuanminshen violaceum	Herb	P	W	0.0222	0.1845	LMF
58	Hangzhou, China	F3-3, 3-4, 3-9, 4-4, 4-5, 4-9, 4-10, 5-5, 5-6, 6-3, 6-5, 6-10, 6-11	180	rs	Chuanminshen violaceum	Herb	P	W	-0.2797	0.1761	LMF
58	Hangzhou, China	F3-3, 3-4, 3-9, 4-4, 4-5, 4-9, 4-10, 5-5, 5-6, 6-3, 6-5, 6-10, 6-11	180	rs	Chuanminshen violaceum	Herb	P	W	-0.3552	0.0522	LMF
58	Hangzhou, China	F3-3, 3-4, 3-9, 4-4, 4-5, 4-9, 4-10, 5-5, 5-6, 6-3, 6-5, 6-10, 6-11	180	rs	Chuanminshen violaceum	Herb	P	W	-0.1499	0.2241	LMF
58	Hangzhou, China	F3-3, 3-4, 3-9, 4-4, 4-5, 4-9, 4-10, 5-5, 5-6, 6-3, 6-5, 6-10, 6-11	180	rs	Chuanminshen violaceum	Herb	P	W	-0.0596	0.012923	LMF
[truncated: 919 more rows]

## Sheet: Data set 2
Ref# No.	Place name	Data Source	Treatmentduration(days)	Experiemntal setting	Species name	Life forms	P/A	W/C	Treatment	Root (g)	Leaf (g)	organ pair
5	Eberswalder Straße , Mu¨ncheberg, Germany	T1	35	grh	Populus tremula	Woody	P	W	control	17	16.2	Root vs. Leaf
5	Eberswalder Straße , Mu¨ncheberg, Germany	T1	35	grh	Populus tremula × Populus tremula	Woody	P	W	control	21.7	16.1	Root vs. Leaf
5	Eberswalder Straße , Mu¨ncheberg, Germany	T1	35	grh	Populus maximowiczii × Populus trichocarpa	Woody	P	W	control	8.7	11.4	Root vs. Leaf
7	Diagonal, Barcelona, Spain	F3, F5, T3	~60	grh	Arundo donax L.	Herb	P	W	control	6.04123	10.8041	Root vs. Leaf
7	Diagonal, Barcelona, Spain	F3, F5, T3	~60	grh	Arundo donax L.	Herb	P	W	control	4.48138	6.48994	Root vs. Leaf
7	Diagonal, Barcelona, Spain	F3, F5, T3	~60	grh	Arundo donax L.	Herb	P	W	control	5.20335	7.53653	Root vs. Leaf
7	Diagonal, Barcelona, Spain	F3, F5, T3	~60	grh	Arundo donax L.	Herb	P	W	control	4.93038	10.2084	Root vs. Leaf
7	Diagonal, Barcelona, Spain	F3, F5, T3	~60	grh	Arundo donax L.	Herb	P	W	control	10.2412	13.2388	Root vs. Leaf
7	Diagonal, Barcelona, Spain	F3, F5, T3	~60	grh	Arundo donax L.	Herb	P	W	control	7.14054	10.5809	Root vs. Leaf
7	Diagonal, Barcelona, Spain	F3, F5, T3	~60	grh	Arundo donax L.	Herb	P	W	control	6.4389	8.66289	Root vs. Leaf
7	Diagonal, Barcelona, Spain	F3, F5, T3	~60	grh	Arundo donax L.	Herb	P	W	control	5.95653	11.1327	Root vs. Leaf
9	Nakhon Pathom, Thailand	F7	8	grh	Eucalyptus camaldulensis Dehnh.	Woody	P	W	control	8.71295	12.6299	Root vs. Leaf
9	Nakhon Pathom, Thailand	F7	8	grh	Eucalyptus camaldulensis Dehnh.	Woody	P	W	control	14.6445	18.6896	Root vs. Leaf
9	Nakhon Pathom, Thailand	F7	8	grh	Eucalyptus camaldulensis Dehnh.	Woody	P	W	control	16.0891	21.6405	Root vs. Leaf
9	Nakhon Pathom, Thailand	F7	8	grh	Eucalyptus camaldulensis Dehnh.	Woody	P	W	control	4.90713	5.29286	Root vs. Leaf
9	Nakhon Pathom, Thailand	F7	8	grh	Eucalyptus camaldulensis Dehnh.	Woody	P	W	control	6.35178	6.50328	Root vs. Leaf
9	Nakhon Pathom, Thailand	F7	8	grh	Eucalyptus camaldulensis Dehnh.	Woody	P	W	control	9.25985	9.70291	Root vs. Leaf
10	Pullman, Washington, USA	F4	56	grh	Heteropogon contortus	Herb	P	W	control	4.7762	5.6947	Root vs. Leaf
10	Pullman, Washington, USA	F4	56	grh	Pennisetum setaceum	Herb	P	W	control	7.6272	11.9856	Root vs. Leaf
12	Vicosa, Brazil	T1	40	grh	coffee progenies	Woody	P	W	control	9.19996	24.295	Root vs. Leaf
12	Vicosa, Brazil	T1	40	grh	coffee progenies	Woody	P	W	control	6.82425	15.074	Root vs. Leaf
13	Chengdu, China	T1	90	glh	Populus kangdingensis	Woody	P	W	control	12.22	15.04	Root vs. Leaf
13	Chengdu, China	T1	90	glh	Populus kangdingensis	Woody	P	W	control	12.22	15.04	Root vs. Leaf
16	Mangilao, Guam, USA	T1, T2	21	rs	Carica papaya	Woody	P	W	control	1.538	0.708	Root vs. Leaf
16	Mangilao, Guam, USA	T1, T2	21	rs	Carica papaya	Woody	P	W	control	1.377	0.675	Root vs. Leaf
17	Champenoux, France	T1, F1	NG	grh	pinus pinaster	Woody	P	W	control	1.856	7.076	Root vs. Leaf
17	Champenoux, France	T1, F1	NG	grh	pinus pinaster	Woody	P	W	control	11.13	6.89	Root vs. Leaf
21	Queensland, Australia	F2, 3	90	glh	Eucalyptus cloeziana	Woody	P	W	control	6.20782	13.785	Root vs. Leaf
21	Queensland, Australia	F2, 3	90	glh	Eucalyptus argophloia	Woody	P	W	control	20.4234	21.4619	Root vs. Leaf
21	Queensland, Australia	F2, 3	90	glh	Eucalyptus cloeziana	Woody	P	W	control	7.62881	11.224	Root vs. Leaf
21	Queensland, Australia	F2, 3	90	glh	Eucalyptus cloeziana	Woody	P	W	control	6.20782	13.785	Root vs. Leaf
21	Queensland, Australia	F2, 3	90	glh	Eucalyptus argophloia	Woody	P	W	control	20.4234	21.4619	Root vs. Leaf
21	Queensland, Australia	F2, 3	90	glh	Eucalyptus cloeziana	Woody	P	W	control	7.62881	11.224	Root vs. Leaf
22	Utrecht, The Netherlands	F1	NG	grch	Nicotiana tabacum var petit Havana	Herb	P	W	control	3.15945	61.1009	Root vs. Leaf
22	Utrecht, The Netherlands	F1	NG	grch	Nicotiana tabacum var petit Havana	Herb	P	W	control	3.38693	64.9234	Root vs. Leaf
22	Utrecht, The Netherlands	F1	NG	grch	Nicotiana tabacum var petit Havana	Herb	P	W	control	9.85636	60.1978	Root vs. Leaf
22	Utrecht, The Netherlands	F1	NG	grch	Nicotiana tabacum var petit Havana	Herb	P	W	control	8.89229	64.827	Root vs. Leaf
23	Aberdeen, U.K	F1	69	grh	Betula pendula Roth	Woody	P	W	control	4.91477	4.18485	Root vs. Leaf
23	Aberdeen, U.K	F1	69	grh	Betula pendula Roth	Woody	P	W	control	4.48864	4.18333	Root vs. Leaf
23	Aberdeen, U.K	F1	104	grh	Betula pendula Roth	Woody	P	W	control	18.1477	6.76742	Root vs. Leaf
23	Aberdeen, U.K	F1	104	grh	Betula pendula Roth	Woody	P	W	control	16.5114	8.62197	Root vs. Leaf
23	Aberdeen, U.K	F1	144	grh	Betula pendula Roth	Woody	P	W	control	37.5455	9.73788	Root vs. Leaf
24	Lisbon, Portugal	T1	49	grh	Eucalyptus globulus	Woody	P	W	control	2.387	7.9156	Root vs. Leaf
24	Lisbon, Portugal	T1	49	grh	Eucalyptus globulus	Woody	P	W	control	2.5619	10.472	Root vs. Leaf
25	Texas, USA.	T1, 2, 3	54	grh	Hibiscus rosa-sinensis L. cv. Leprechaun (Hibiscus).	Woody	P	W	control	2.2	18.2	Root vs. Leaf
26	Boulder, Colorado, USA	T1	129	grh	Liquidambar styraciflua L	Woody	P	W	control	70.3	42.6	Root vs. Leaf
26	Boulder, Colorado, USA	T1	21	grh	Liquidambar styraciflua L	Woody	P	W	control	70.3	42.6	Root vs. Leaf
27	Sabie, South Africa	F1, T1	480	rs	Eucalyptus grandis	Woody	P	W	control	1075.37	229.992	Root vs. Leaf
27	Sabie, South Africa	F1, T1	480	rs	Eucalyptus grandis	Woody	P	W	control	1305.43	205.748	Root vs. Leaf
27	Sabie, South Africa	F1, T1	480	rs	Eucalyptus grandis	Woody	P	W	control	1335.61	185.883	Root vs. Leaf
27	Sabie, South Africa	F1, T1	480	rs	Eucalyptus grandis	Woody	P	W	control	1438.99	241.012	Root vs. Leaf
27	Sabie, South Africa	F1, T1	480	rs	Eucalyptus grandis	Woody	P	W	control	896.197	339.735	Root vs. Leaf
27	Sabie, South Africa	F1, T1	480	rs	Eucalyptus grandis	Woody	P	W	control	979.98	447.238	Root vs. Leaf
29	Medford, Massachusetts, U.S.A.	T3	48	grh	Hybrid	Woody	P	W	control	58.3	33.5	Root vs. Leaf
29	Medford, Massachusetts, U.S.A.	T3	48	grh	Salix sericea Marsh	Woody	P	W	control	63.6	38	Root vs. Leaf
29	Medford, Massachusetts, U.S.A.	T3	48	grh	Salix eriocephala Michx	Woody	P	W	control	39.6	26.2	Root vs. Leaf
29	Medford, Massachusetts, U.S.A.	T3	48	grh	Salix sericea Marsh	Woody	P	W	control	58.3	33.5	Root vs. Leaf
29	Medford, Massachusetts, U.S.A.	T3	48	grh	Salix eriocephala Michx	Woody	P	W	control	63.6	38	Root vs. Leaf
29	Medford, Massachusetts, U.S.A.	T3	48	grh	Hybrid	Woody	P	W	control	39.6	26.2	Root vs. Leaf
29	Medford, Massachusetts, U.S.A.	T3	48	grh	Salix eriocephala Michx	Woody	P	W	control	58.3	33.5	Root vs. Leaf
29	Medford, Massachusetts, U.S.A.	T3	48	grh	Hybrid	Woody	P	W	control	63.6	38	Root vs. Leaf
29	Medford, Massachusetts, U.S.A.	T3	48	grh	Salix sericea Marsh	Woody	P	W	control	39.6	26.2	Root vs. Leaf
31	Emei, China	T1	NG	rs	Abies fabri	Woody	P	W	control	1.55	1	Root vs. Leaf
32	Vicosa, Brazil	T1	120	rs	Coffea canephora	Woody	P	W	control	96	120	Root vs. Leaf
32	Vicosa, Brazil	T1	120	rs	Coffea canephora	Woody	P	W	control	129.5	115.5	Root vs. Leaf
32	Vicosa, Brazil	T1	120	rs	Coffea canephora	Woody	P	W	control	15.84	39.6	Root vs. Leaf
32	Vicosa, Brazil	T1	120	rs	Coffea canephora	Woody	P	W	control	72.63	96.84	Root vs. Leaf
32	Vicosa, Brazil	T1	120	rs	Coffea canephora	Woody	P	W	control	57.2	88	Root vs. Leaf
32	Vicosa, Brazil	T1	120	rs	Coffea canephora	Woody	P	W	control	55.65	129.85	Root vs. Leaf
32	Vicosa, Brazil	T1	120	rs	Coffea canephora	Woody	P	W	control	20.8	66.3	Root vs. Leaf
32	Vicosa, Brazil	T1	120	rs	Coffea canephora	Woody	P	W	control	19.55	57.5	Root vs. Leaf
32	Vicosa, Brazil	T1	120	rs	Coffea canephora	Woody	P	W	control	52.8	92.4	Root vs. Leaf
32	Vicosa, Brazil	T1	120	rs	Coffea canephora	Woody	P	W	control	68.16	144.84	Root vs. Leaf
33	Apartado, Maracay, Venezuela.	F1	50	grh	Brachiaria brizantha	Herb	P	W	control	34.0424	63.8952	Root vs. Leaf
33	Apartado, Maracay, Venezuela.	F1	50	grh	Brachiaria decumbens	Herb	P	W	control	18.3618	22.145	Root vs. Leaf
33	Apartado, Maracay, Venezuela.	F1	50	grh	Brachiaria mutica	Herb	P	W	control	15.2673	13.747	Root vs. Leaf
33	Apartado, Maracay, Venezuela.	F1	50	grh	Brachiaria humidicola	Herb	P	W	control	8.5591	5.61667	Root vs. Leaf
33	Apartado, Maracay, Venezuela.	F1	50	grh	Brachiaria dictyoneura	Herb	P	W	control	10.2351	7.55191	Root vs. Leaf
34	Maoxian county, Sichuan, China	T3, 4	180	grh	Sophora davidii	Woody	P	W	control	1.50759	0.76482	Root vs. Leaf
34	Maoxian county, Sichuan, China	T3, 4	180	grh	Sophora davidii	Woody	P	W	control	1.92355	1.11397	Root vs. Leaf
34	Maoxian county, Sichuan, China	T3, 4	180	grh	Sophora davidii	Woody	P	W	control	1.20713	0.721665	Root vs. Leaf
34	Maoxian county, Sichuan, China	T3, 4	180	grh	Sophora davidii	Woody	P	W	control	1.50759	0.76482	Root vs. Leaf
34	Maoxian county, Sichuan, China	T3, 4	180	grh	Sophora davidii	Woody	P	W	control	1.92355	1.11397	Root vs. Leaf
34	Maoxian county, Sichuan, China	T3, 4	180	grh	Sophora davidii	Woody	P	W	control	1.20713	0.721665	Root vs. Leaf
35	Fuyang , Zhejiang, China	F3	21	rs	Toona ciliata var． pubescens	Woody	P	W	control	10.4104	8.87669	Root vs. Leaf
35	Fuyang , Zhejiang, China	F3	52	rs	Toona ciliata var． pubescens	Woody	P	W	control	6.82437	8.69753	Root vs. Leaf
35	Fuyang , Zhejiang, China	F3	83	rs	Toona ciliata var． pubescens	Woody	P	W	control	7.83156	7.21253	Root vs. Leaf
35	Fuyang , Zhejiang, China	F3	113	rs	Toona ciliata var． pubescens	Woody	P	W	control	5.22701	4.96019	Root vs. Leaf
35	Fuyang , Zhejiang, China	F3	21	rs	Toona ciliata var． pubescens	Woody	P	W	control	10.4104	8.87669	Root vs. Leaf
35	Fuyang , Zhejiang, China	F3	52	rs	Toona ciliata var． pubescens	Woody	P	W	control	6.82437	8.69753	Root vs. Leaf
35	Fuyang , Zhejiang, China	F3	83	rs	Toona ciliata var． pubescens	Woody	P	W	control	7.83156	7.21253	Root vs. Leaf
35	Fuyang , Zhejiang, China	F3	113	rs	Toona ciliata var． pubescens	Woody	P	W	control	5.22701	4.96019	Root vs. Leaf
35	Fuyang , Zhejiang, China	F3	21	rs	Toona ciliata var． pubescens	Woody	P	W	control	10.4104	8.87669	Root vs. Leaf
35	Fuyang , Zhejiang, China	F3	52	rs	Toona ciliata var． pubescens	Woody	P	W	control	6.82437	8.69753	Root vs. Leaf
35	Fuyang , Zhejiang, China	F3	83	rs	Toona ciliata var． pubescens	Woody	P	W	control	7.83156	7.21253	Root vs. Leaf
35	Fuyang , Zhejiang, China	F3	113	rs	Toona ciliata var． pubescens	Woody	P	W	control	5.22701	4.96019	Root vs. Leaf
36	Apartado, Caracas, Venezuela	T1	35	grh	Andropogon gayanus	Herb	P	W	control	67.5072	39.2731	Root vs. Leaf
36	Apartado, Caracas, Venezuela	T1	35	grh	Brachiaria mutica.	Herb	P	W	control	23.1149	25.1248	Root vs. Leaf
36	Apartado, Caracas, Venezuela	T1	35	grh	Hyparrhenia rufa	Herb	P	W	control	74.3978	54.6848	Root vs. Leaf
36	Apartado, Caracas, Venezuela	T1	35	grh	Echinochloa polystachya	Herb	P	W	control	31.5006	21.0478	Root vs. Leaf
37	Talca, Chile	T1	45	ns	Pinus radiata	Woody	P	W	control	1.18	1.44	Root vs. Leaf
37	Talca, Chile	T1	45	ns	Pinus radiata	Woody	P	W	control	1.04	1.25	Root vs. Leaf
39	Hannover, Germany	F2, F3	2	grh	Amaranthus tricolor	Herb	A	C	control	0.0440752	0.378687	Root vs. Leaf
39	Hannover, Germany	F2, F3	10	grh	Amaranthus tricolor	Herb	A	C	control	0.293086	1.7691	Root vs. Leaf
39	Hannover, Germany	F2, F3	17	grh	Amaranthus tricolor	Herb	A	C	control	1.86547	5.41389	Root vs. Leaf
39	Hannover, Germany	F2, F3	21	grh	Amaranthus tricolor	Herb	A	C	control	2.33004	6.00893	Root vs. Leaf
39	Hannover, Germany	F2, F3	28	grh	Amaranthus tricolor	Herb	A	C	control	2.71896	6.48698	Root vs. Leaf
39	Hannover, Germany	F2, F3	2	grh	Amaranthus tricolor	Herb	A	C	control	0.0427943	0.25093	Root vs. Leaf
39	Hannover, Germany	F2, F3	7	grh	Amaranthus tricolor	Herb	A	C	control	0.291147	1.31777	Root vs. Leaf
39	Hannover, Germany	F2, F3	14	grh	Amaranthus tricolor	Herb	A	C	control	1.25067	2.93593	Root vs. Leaf
39	Hannover, Germany	F2, F3	17	grh	Amaranthus tricolor	Herb	A	C	control	1.75309	4.52737	Root vs. Leaf
39	Hannover, Germany	F2, F3	24	grh	Amaranthus tricolor	Herb	A	C	control	2.13256	4.41137	Root vs. Leaf
39	Hannover, Germany	F2, F3	2	grh	Amaranthus blitum	Herb	A	W	control	0.045376	0.385941	Root vs. Leaf
39	Hannover, Germany	F2, F3	7	grh	Amaranthus blitum	Herb	A	W	control	0.249929	1.29049	Root vs. Leaf
39	Hannover, Germany	F2, F3	15	grh	Amaranthus blitum	Herb	A	W	control	1.27161	2.92509	Root vs. Leaf
39	Hannover, Germany	F2, F3	20	grh	Amaranthus blitum	Herb	A	W	control	2.03113	3.87232	Root vs. Leaf
39	Hannover, Germany	F2, F3	27	grh	Amaranthus blitum	Herb	A	W	control	2.17859	4.17172	Root vs. Leaf
39	Hannover, Germany	F2, F3	2	grh	Amaranthus cruentus	Herb	A	C	control	0.0751365	0.380503	Root vs. Leaf
39	Hannover, Germany	F2, F3	7	grh	Amaranthus cruentus	Herb	A	C	control	0.352894	2.02653	Root vs. Leaf
39	Hannover, Germany	F2, F3	13	grh	Amaranthus cruentus	Herb	A	C	control	1.43499	4.45646	Root vs. Leaf
39	Hannover, Germany	F2, F3	17	grh	Amaranthus cruentus	Herb	A	C	control	1.99293	5.66397	Root vs. Leaf
39	Hannover, Germany	F2, F3	24	grh	Amaranthus cruentus	Herb	A	C	control	2.90311	6.64471	Root vs. Leaf
41	Maracaibo, Venezuela	T1	15	without rs/no rain	Panicum maximum Jacq.	Herb	P	W	control	47.6	48.5605	Root vs. Leaf
43	Büsgenweg , Göttingen, Germany	F1, T3	152	grh	Fagus sylvatica	Woody	P	W	control	119	29	Root vs. Leaf
43	Büsgenweg , Göttingen, Germany	F1, T3	152	grh	Picea abies	Woody	P	W	control	44	28	Root vs. Leaf
45	Santomera, Murcia Spain	T1	240	grh	Rhamnus alaternus	Woody	P	W	control	4.59	1.818	Root vs. Leaf
46	West Lafayette, Indiana, USA	T3, 4, F4	52	grh	Castanea dentata	Woody	P	W	control	26.5385	48.3	Root vs. Leaf
49	Madryn, Chubut, Argentina	F1, T1	150	grh	Jarava speciosa	Herb	P	W	control	5.76	4.14	Root vs. Leaf
49	Madryn, Chubut, Argentina	F1, T1	150	grh	Grindelia chiloensis	Woody	P	W	control	4.72	2.77	Root vs. Leaf
49	Madryn, Chubut, Argentina	F1, T1	150	grh	Prosopis alpataco	Woody	P	W	control	4.59	0.73	Root vs. Leaf
49	Madryn, Chubut, Argentina	F1, T1	150	grh	Bougainvillea spinosa	Woody	P	W	control	3.49	1.23	Root vs. Leaf
49	Madryn, Chubut, Argentina	F1, T1	150	grh	Chuquiraga erinacea	Woody	P	W	control	0.85	1.1	Root vs. Leaf
49	Madryn, Chubut, Argentina	F1, T1	150	grh	Larrea divaricata	Woody	P	W	control	3.19	0.93	Root vs. Leaf
49	Madryn, Chubut, Argentina	F1, T1	150	grh	Jarava speciosa	Herb	P	W	control	5.76	4.14	Root vs. Leaf
49	Madryn, Chubut, Argentina	F1, T1	150	grh	Grindelia chiloensis	Woody	P	W	control	4.72	2.77	Root vs. Leaf
49	Madryn, Chubut, Argentina	F1, T1	150	grh	Prosopis alpataco	Woody	P	W	control	4.59	0.73	Root vs. Leaf
49	Madryn, Chubut, Argentina	F1, T1	150	grh	Bougainvillea spinosa	Woody	P	W	control	3.49	1.23	Root vs. Leaf
49	Madryn, Chubut, Argentina	F1, T1	150	grh	Chuquiraga erinacea	Woody	P	W	control	0.85	1.1	Root vs. Leaf
49	Madryn, Chubut, Argentina	F1, T1	150	grh	Larrea divaricata	Woody	P	W	control	3.19	0.93	Root vs. Leaf
49	Madryn, Chubut, Argentina	F1, T1	150	grh	Jarava speciosa	Herb	P	W	control	5.76	4.14	Root vs. Leaf
49	Madryn, Chubut, Argentina	F1, T1	150	grh	Grindelia chiloensis	Woody	P	W	control	4.72	2.77	Root vs. Leaf
49	Madryn, Chubut, Argentina	F1, T1	150	grh	Prosopis alpataco	Woody	P	W	control	4.59	0.73	Root vs. Leaf
49	Madryn, Chubut, Argentina	F1, T1	150	grh	Bougainvillea spinosa	Woody	P	W	control	3.49	1.23	Root vs. Leaf
49	Madryn, Chubut, Argentina	F1, T1	150	grh	Chuquiraga erinacea	Woody	P	W	control	0.85	1.1	Root vs. Leaf
49	Madryn, Chubut, Argentina	F1, T1	150	grh	Larrea divaricata	Woody	P	W	control	3.19	0.93	Root vs. Leaf
49	Madryn, Chubut, Argentina	F1, T1	150	grh	Jarava speciosa	Herb	P	W	control	5.76	4.14	Root vs. Leaf
49	Madryn, Chubut, Argentina	F1, T1	150	grh	Grindelia chiloensis	Woody	P	W	control	4.72	2.77	Root vs. Leaf
49	Madryn, Chubut, Argentina	F1, T1	150	grh	Prosopis alpataco	Woody	P	W	control	4.59	0.73	Root vs. Leaf
49	Madryn, Chubut, Argentina	F1, T1	150	grh	Bougainvillea spinosa	Woody	P	W	control	3.49	1.23	Root vs. Leaf
49	Madryn, Chubut, Argentina	F1, T1	150	grh	Larrea divaricata	Woody	P	W	control	3.19	0.93	Root vs. Leaf
50	Maoxian County, Sichuan Province, China	T1	120	grh	Bauhinia faberi var. microphylla	Woody	P	W	control	3.88	3.2	Root vs. Leaf
50	Maoxian County, Sichuan Province, China	T1	120	grh	Bauhinia faberi var. microphylla	Woody	P	W	control	3.88	3.2	Root vs. Leaf
50	Maoxian County, Sichuan Province, China	T1	120	grh	Bauhinia faberi var. microphylla	Woody	P	W	control	3.88	3.2	Root vs. Leaf
50	Maoxian County, Sichuan Province, China	T1	120	grh	Bauhinia faberi var. microphylla	Woody	P	W	control	3.88	3.2	Root vs. Leaf
51	Caen, France	F2, 3, 4	7	grh	Medicago sativa L.	Herb	P	W	control	0.355388	0.322879	Root vs. Leaf
51	Caen, France	F2, 3, 4	7	grh	Medicago sativa L.	Herb	P	W	control	0.347741	0.303167	Root vs. Leaf
51	Caen, France	F2, 3, 4	7	grh	Medicago sativa L.	Herb	P	W	control	0.339517	0.301537	Root vs. Leaf
51	Caen, France	F2, 3, 4	7	grh	Medicago sativa L.	Herb	P	W	control	0.482768	0.39863	Root vs. Leaf
51	Caen, France	F2, 3, 4	14	grh	Medicago sativa L.	Herb	P	W	control	0.696353	0.821972	Root vs. Leaf
51	Caen, France	F2, 3, 4	14	grh	Medicago sativa L.	Herb	P	W	control	0.951278	0.598845	Root vs. Leaf
51	Caen, France	F2, 3, 4	14	grh	Medicago sativa L.	Herb	P	W	control	0.817918	0.625256	Root vs. Leaf
51	Caen, France	F2, 3, 4	14	grh	Medicago sativa L.	Herb	P	W	control	1.14877	0.84044	Root vs. Leaf
51	Caen, France	F2, 3, 4	21	grh	Medicago sativa L.	Herb	P	W	control	1.01953	1.33498	Root vs. Leaf
51	Caen, France	F2, 3, 4	21	grh	Medicago sativa L.	Herb	P	W	control	1.72337	2.45866	Root vs. Leaf
51	Caen, France	F2, 3, 4	21	grh	Medicago sativa L.	Herb	P	W	control	0.978761	1.29676	Root vs. Leaf
51	Caen, France	F2, 3, 4	21	grh	Medicago sativa L.	Herb	P	W	control	1.08516	1.41946	Root vs. Leaf
52	Madrid, Spain	F1	30	grh	Pinus pinaster	Woody	P	W	control	0.546977	1.17767	Root vs. Leaf
52	Madrid, Spain	F1	30	grh	Pinus pinaster	Woody	P	W	control	0.524651	1.15535	Root vs. Leaf
52	Madrid, Spain	F1	30	grh	Pinus pinaster	Woody	P	W	control	0.591628	1.30047	Root vs. Leaf
52	Madrid, Spain	F1	30	grh	Pinus pinaster	Woody	P	W	control	0.697674	1.2	Root vs. Leaf
52	Madrid, Spain	F1	30	grh	Pinus pinaster	Woody	P	W	control	0.250632	0.600103	Root vs. Leaf
52	Madrid, Spain	F1	30	grh	Pinus pinaster	Woody	P	W	control	0.228165	0.505116	Root vs. Leaf
52	Madrid, Spain	F1	30	grh	Pinus pinaster	Woody	P	W	control	0.278207	0.700121	Root vs. Leaf
52	Madrid, Spain	F1	30	grh	Pinus pinaster	Woody	P	W	control	0.406278	0.71111	Root vs. Leaf
53	Texas, USA	F1, 2, 3, 7	14	grch	Gossypium hirsutum L	Herb	A	C	control	4.90505	13.8797	Root vs. Leaf
53	Texas, USA	F1, 2, 3, 7	14	grch	Gossypium hirsutum L	Herb	A	C	control	5.19465	14.0064	Root vs. Leaf
54	West Lafayette, Texas, USA	F2, 4, 5	14	grch	Gossypium hirsutum L.	Herb	A	W	control	5.02994	14.1776	Root vs. Leaf
54	West Lafayette, Texas, USA	F2, 4, 5	14	grch	Gossypium hirsutum L.	Herb	A	W	control	6.22754	7.96911	Root vs. Leaf
55	Heverlee, Belgium	T2, F2	52	grh	Jatropha curcas L.	Woody	P	W	control	0.207309	0.352824	Root vs. Leaf
55	Heverlee, Belgium	T2, F2	52	grh	Jatropha curcas L.	Woody	P	W	control	0.207309	0.352824	Root vs. Leaf
56	Naimanqi, Inner Mongolia, China	F1, T2	NG	rs	Pennisetum?centrasiaticum?Tzvel.	Herb	P	W	control	9.95596	8.11294	Root vs. Leaf
56	Naimanqi, Inner Mongolia, China	F1, T2	NG	rs	Leymus?secalinus?(Georgi) Tzvel.	Herb	P	W	control	6.48904	14.4434	Root vs. Leaf
56	Naimanqi, Inner Mongolia, China	F1, T2	NG	rs	Pennisetum?centrasiaticum?Tzvel.	Herb	P	W	control	9.95596	8.11294	Root vs. Leaf
56	Naimanqi, Inner Mongolia, China	F1, T2	NG	rs	Leymus?secalinus?(Georgi) Tzvel.	Herb	P	W	control	6.48904	14.4434	Root vs. Leaf
56	Naimanqi, Inner Mongolia, China	F1, T2	NG	rs	Pennisetum?centrasiaticum?Tzvel.	Herb	P	W	control	9.95596	8.11294	Root vs. Leaf
56	Naimanqi, Inner Mongolia, China	F1, T2	NG	rs	Leymus?secalinus?(Georgi) Tzvel.	Herb	P	W	control	6.48904	14.4434	Root vs. Leaf
57	Changbai Mountain National Nature Reserve, Jilin, China	F1	120	rs	Tilia amurensis	Woody	P	W	control	13.6018	1.99677	Root vs. Leaf
57	Changbai Mountain National Nature Reserve, Jilin, China	F1	120	rs	Fraxinus mandshurica	Woody	P	W	control	6.41325	1.36816	Root vs. Leaf
57	Changbai Mountain National Nature Reserve, Jilin, China	F1	120	rs	Juglans mandshuria	Woody	P	W	control	29.0072	5.6964	Root vs. Leaf
57	Changbai Mountain National Nature Reserve, Jilin, China	F1	120	rs	Pinus koraiensis	Woody	P	W	control	4.8906	4.4577	Root vs. Leaf
57	Changbai Mountain National Nature Reserve, Jilin, China	F1	120	rs	Quercus mongolica	Woody	P	W	control	7.833	1.0071	Root vs. Leaf
57	Changbai Mountain National Nature Reserve, Jilin, China	F1	120	rs	Tilia amurensis	Woody	P	W	control	13.6018	1.99677	Root vs. Leaf
57	Changbai Mountain National Nature Reserve, Jilin, China	F1	120	rs	Fraxinus mandshurica	Woody	P	W	control	6.41325	1.36816	Root vs. Leaf
57	Changbai Mountain National Nature Reserve, Jilin, China	F1	120	rs	Juglans mandshuria	Woody	P	W	control	29.0072	5.6964	Root vs. Leaf
57	Changbai Mountain National Nature Reserve, Jilin, China	F1	120	rs	Pinus koraiensis	Woody	P	W	control	4.8906	4.4577	Root vs. Leaf
57	Changbai Mountain National Nature Reserve, Jilin, China	F1	120	rs	Quercus mongolica	Woody	P	W	control	7.833	1.0071	Root vs. Leaf
58	Hangzhou, china	F3-3, 3-4, 3-9, 4-4, 4-5, 4-9, 4-10, 5-5, 5-6, 6-3, 6-5, 6-10, 6-11	180	rs	Changium smyrnioides	Herb	P	W	control	1.05926	0.536527	Root vs. Leaf
58	Hangzhou, china	F3-3, 3-4, 3-9, 4-4, 4-5, 4-9, 4-10, 5-5, 5-6, 6-3, 6-5, 6-10, 6-11	180	rs	Anthriscus sylvestris	Herb	P	W	control	2.55848	0.910758	Root vs. Leaf
58	Hangzhou, china	F3-3, 3-4, 3-9, 4-4, 4-5, 4-9, 4-10, 5-5, 5-6, 6-3, 6-5, 6-10, 6-11	180	rs	Chuanminshen violaceum	Herb	P	W	control	3.39411	1.49787	Root vs. Leaf
58	Hangzhou, china	F3-3, 3-4, 3-9, 4-4, 4-5, 4-9, 4-10, 5-5, 5-6, 6-3, 6-5, 6-10, 6-11	180	rs	Changium smyrnioides	Herb	P	W	control	1.05926	0.536527	Root vs. Leaf
58	Hangzhou, china	F3-3, 3-4, 3-9, 4-4, 4-5, 4-9, 4-10, 5-5, 5-6, 6-3, 6-5, 6-10, 6-11	180	rs	Anthriscus sylvestris	Herb	P	W	control	2.55848	0.910758	Root vs. Leaf
58	Hangzhou, china	F3-3, 3-4, 3-9, 4-4, 4-5, 4-9, 4-10, 5-5, 5-6, 6-3, 6-5, 6-10, 6-11	180	rs	Chuanminshen violaceum	Herb	P	W	control	3.39411	1.49787	Root vs. Leaf
58	Hangzhou, china	F3-3, 3-4, 3-9, 4-4, 4-5, 4-9, 4-10, 5-5, 5-6, 6-3, 6-5, 6-10, 6-11	180	rs	Changium smyrnioides	Herb	P	W	control	0.624997	0.221118	Root vs. Leaf
58	Hangzhou, china	F3-3, 3-4, 3-9, 4-4, 4-5, 4-9, 4-10, 5-5, 5-6, 6-3, 6-5, 6-10, 6-11	180	rs	Anthriscus sylvestris	Herb	P	W	control	2.77671	1.11913	Root vs. Leaf
58	Hangzhou, china	F3-3, 3-4, 3-9, 4-4, 4-5, 4-9, 4-10, 5-5, 5-6, 6-3, 6-5, 6-10, 6-11	180	rs	Changium smyrnioides	Herb	P	W	control	0.624997	0.221118	Root vs. Leaf
58	Hangzhou, china	F3-3, 3-4, 3-9, 4-4, 4-5, 4-9, 4-10, 5-5, 5-6, 6-3, 6-5, 6-10, 6-11	180	rs	Anthriscus sylvestris	Herb	P	W	control	2.77671	1.11913	Root vs. Leaf
58	Hangzhou, china	F3-3, 3-4, 3-9, 4-4, 4-5, 4-9, 4-10, 5-5, 5-6, 6-3, 6-5, 6-10, 6-11	180	rs	Anthriscus sylvestris	Herb	P	W	control	2.32483	0.468161	Root vs. Leaf
58	Hangzhou, china	F3-3, 3-4, 3-9, 4-4, 4-5, 4-9, 4-10, 5-5, 5-6, 6-3, 6-5, 6-10, 6-11	180	rs	Anthriscus sylvestris	Herb	P	W	control	2.32483	0.468161	Root vs. Leaf
58	Hangzhou, china	F3-3, 3-4, 3-9, 4-4, 4-5, 4-9, 4-10, 5-5, 5-6, 6-3, 6-5, 6-10, 6-11	180	rs	Anthriscus sylvestris	Herb	P	W	control	2.55189	0.896617	Root vs. Leaf
58	Hangzhou, china	F3-3, 3-4, 3-9, 4-4, 4-5, 4-9, 4-10, 5-5, 5-6, 6-3, 6-5, 6-10, 6-11	180	rs	Anthriscus sylvestris	Herb	P	W	control	2.55189	0.896617	Root vs. Leaf
58	Hangzhou, china	F3-3, 3-4, 3-9, 4-4, 4-5, 4-9, 4-10, 5-5, 5-6, 6-3, 6-5, 6-10, 6-11	180	rs	Chuanminshen violaceum	Herb	P	W	control	1.30709	0.589563	Root vs. Leaf
58	Hangzhou, china	F3-3, 3-4, 3-9, 4-4, 4-5, 4-9, 4-10, 5-5, 5-6, 6-3, 6-5, 6-10, 6-11	180	rs	Chuanminshen violaceum	Herb	P	W	control	1.30709	0.589563	Root vs. Leaf
58	Hangzhou, china	F3-3, 3-4, 3-9, 4-4, 4-5, 4-9, 4-10, 5-5, 5-6, 6-3, 6-5, 6-10, 6-11	180	rs	Chuanminshen violaceum	Herb	P	W	control	3.56309	1.48	Root vs. Leaf
58	Hangzhou, china	F3-3, 3-4, 3-9, 4-4, 4-5, 4-9, 4-10, 5-5, 5-6, 6-3, 6-5, 6-10, 6-11	180	rs	Chuanminshen violaceum	Herb	P	W	control	3.56309	1.48	Root vs. Leaf
58	Hangzhou, china	F3-3, 3-4, 3-9, 4-4, 4-5, 4-9, 4-10, 5-5, 5-6, 6-3, 6-5, 6-10, 6-11	180	rs	Chuanminshen violaceum	Herb	P	W	control	2.13839	0.347761	Root vs. Leaf
58	Hangzhou, china	F3-3, 3-4, 3-9, 4-4, 4-5, 4-9, 4-10, 5-5, 5-6, 6-3, 6-5, 6-10, 6-11	180	rs	Chuanminshen violaceum	Herb	P	W	control	2.13839	0.347761	Root vs. Leaf
58	Hangzhou, china	F3-3, 3-4, 3-9, 4-4, 4-5, 4-9, 4-10, 5-5, 5-6, 6-3, 6-5, 6-10, 6-11	180	rs	Anthriscus sylvestris	Herb	P	W	control	2.3601	0.429428	Root vs. Leaf
58	Hangzhou, china	F3-3, 3-4, 3-9, 4-4, 4-5, 4-9, 4-10, 5-5, 5-6, 6-3, 6-5, 6-10, 6-11	180	rs	Anthriscus sylvestris	Herb	P	W	control	2.3601	0.429428	Root vs. Leaf
58	Hangzhou, china	F3-3, 3-4, 3-9, 4-4, 4-5, 4-9, 4-10, 5-5, 5-6, 6-3, 6-5, 6-10, 6-11	180	rs	Anthriscus sylvestris	Herb	P	W	control	2.59595	0.969842	Root vs. Leaf
58	Hangzhou, china	F3-3, 3-4, 3-9, 4-4, 4-5, 4-9, 4-10, 5-5, 5-6, 6-3, 6-5, 6-10, 6-11	180	rs	Anthriscus sylvestris	Herb	P	W	control	2.59595	0.969842	Root vs. Leaf
58	Hangzhou, china	F3-3, 3-4, 3-9, 4-4, 4-5, 4-9, 4-10, 5-5, 5-6, 6-3, 6-5, 6-10, 6-11	180	rs	Anthriscus sylvestris	Herb	P	W	control	0.0265522	0.147435	Root vs. Leaf
58	Hangzhou, china	F3-3, 3-4, 3-9, 4-4, 4-5, 4-9, 4-10, 5-5, 5-6, 6-3, 6-5, 6-10, 6-11	180	rs	Anthriscus sylvestris	Herb	P	W	control	0.0265522	0.147435	Root vs. Leaf
58	Hangzhou, china	F3-3, 3-4, 3-9, 4-4, 4-5, 4-9, 4-10, 5-5, 5-6, 6-3, 6-5, 6-10, 6-11	180	rs	Anthriscus sylvestris	Herb	P	W	control	0.61583	0.718757	Root vs. Leaf
58	Hangzhou, china	F3-3, 3-4, 3-9, 4-4, 4-5, 4-9, 4-10, 5-5, 5-6, 6-3, 6-5, 6-10, 6-11	180	rs	Anthriscus sylvestris	Herb	P	W	control	0.61583	0.718757	Root vs. Leaf
58	Hangzhou, china	F3-3, 3-4, 3-9, 4-4, 4-5, 4-9, 4-10, 5-5, 5-6, 6-3, 6-5, 6-10, 6-11	180	rs	Anthriscus sylvestris	Herb	P	W	control	2.91683	1.1775	Root vs. Leaf
58	Hangzhou, china	F3-3, 3-4, 3-9, 4-4, 4-5, 4-9, 4-10, 5-5, 5-6, 6-3, 6-5, 6-10, 6-11	180	rs	Anthriscus sylvestris	Herb	P	W	control	2.91683	1.1775	Root vs. Leaf
58	Hangzhou, china	F3-3, 3-4, 3-9, 4-4, 4-5, 4-9, 4-10, 5-5, 5-6, 6-3, 6-5, 6-10, 6-11	180	rs	Chuanminshen violaceum	Herb	P	W	control	1.07317	0.538517	Root vs. Leaf
58	Hangzhou, china	F3-3, 3-4, 3-9, 4-4, 4-5, 4-9, 4-10, 5-5, 5-6, 6-3, 6-5, 6-10, 6-11	180	rs	Chuanminshen violaceum	Herb	P	W	control	1.07317	0.538517	Root vs. Leaf
58	Hangzhou, china	F3-3, 3-4, 3-9, 4-4, 4-5, 4-9, 4-10, 5-5, 5-6, 6-3, 6-5, 6-10, 6-11	180	rs	Chuanminshen violaceum	Herb	P	W	control	1.54076	0.266171	Root vs. Leaf
58	Hangzhou, china	F3-3, 3-4, 3-9, 4-4, 4-5, 4-9, 4-10, 5-5, 5-6, 6-3, 6-5, 6-10, 6-11	180	rs	Chuanminshen violaceum	Herb	P	W	control	1.54076	0.266171	Root vs. Leaf
58	Hangzhou, china	F3-3, 3-4, 3-9, 4-4, 4-5, 4-9, 4-10, 5-5, 5-6, 6-3, 6-5, 6-10, 6-11	180	rs	Changium smyrnioides	Herb	P	W	control	0.54	0.236	Root vs. Leaf
58	Hangzhou, china	F3-3, 3-4, 3-9, 4-4, 4-5, 4-9, 4-10, 5-5, 5-6, 6-3, 6-5, 6-10, 6-11	180	rs	Changium smyrnioides	Herb	P	W	control	0.54	0.236	Root vs. Leaf
59	Kunming, China	F5-1, 5-2, 5-3	120	grh	Bombax ceiba	Woody	P	W	control	14.1496	11.3208	Root vs. Leaf
59	Kunming, China	F5-1, 5-2, 5-3	120	grh	Bombax ceiba	Woody	P	W	control	15.7643	10.1749	Root vs. Leaf
59	Kunming, China	F5-1, 5-2, 5-3	120	grh	Bombax ceiba	Woody	P	W	control	14.2796	10.3097	Root vs. Leaf
59	Kunming, China	F5-1, 5-2, 5-3	120	grh	Bombax ceiba	Woody	P	W	control	16.6355	12.6016	Root vs. Leaf
59	Kunming, China	F5-1, 5-2, 5-3	120	grh	Bombax ceiba	Woody	P	W	control	14.2072	15.0274	Root vs. Leaf
59	Kunming, China	F5-1, 5-2, 5-3	120	grh	Bombax ceiba	Woody	P	W	control	15.2156	12.399	Root vs. Leaf
59	Kunming, China	F5-1, 5-2, 5-3	120	grh	Bombax ceiba	Woody	P	W	control	17.9083	12.9377	Root vs. Leaf
59	Kunming, China	F5-1, 5-2, 5-3	120	grh	Bombax ceiba	Woody	P	W	control	16.7607	12.3316	Root vs. Leaf
59	Kunming, China	F5-1, 5-2, 5-3	120	grh	Bombax ceiba	Woody	P	W	control	18.1053	10.5115	Root vs. Leaf
59	Kunming, China	F5-1, 5-2, 5-3	240	grh	Bombax ceiba	Woody	P	W	control	14.1496	11.3208	Root vs. Leaf
59	Kunming, China	F5-1, 5-2, 5-3	240	grh	Bombax ceiba	Woody	P	W	control	15.7643	10.1749	Root vs. Leaf
59	Kunming, China	F5-1, 5-2, 5-3	240	grh	Bombax ceiba	Woody	P	W	control	14.2796	10.3097	Root vs. Leaf
59	Kunming, China	F5-1, 5-2, 5-3	240	grh	Bombax ceiba	Woody	P	W	control	16.6355	12.6016	Root vs. Leaf
59	Kunming, China	F5-1, 5-2, 5-3	240	grh	Bombax ceiba	Woody	P	W	control	14.2072	15.0274	Root vs. Leaf
59	Kunming, China	F5-1, 5-2, 5-3	240	grh	Bombax ceiba	Woody	P	W	control	15.2156	12.399	Root vs. Leaf
59	Kunming, China	F5-1, 5-2, 5-3	240	grh	Bombax ceiba	Woody	P	W	control	17.9083	12.9377	Root vs. Leaf
59	Kunming, China	F5-1, 5-2, 5-3	240	grh	Bombax ceiba	Woody	P	W	control	16.7607	12.3316	Root vs. Leaf
59	Kunming, China	F5-1, 5-2, 5-3	240	grh	Bombax ceiba	Woody	P	W	control	18.1053	10.5115	Root vs. Leaf
62	Yanglin, China	F3-4, T1	165	grh	Amorpha fruticosa	Woody	P	W	control	88.5969	14.6775	Root vs. Leaf
62	Yanglin, China	F3-4, T1	165	grh	Amorpha fruticosa	Woody	P	W	control	11.79	23.15	Root vs. Leaf
62	Yanglin, China	F3-4, T1	165	grh	Amorpha fruticosa	Woody	P	W	control	88.5969	14.6775	Root vs. Leaf
62	Yanglin, China	F3-4, T1	165	grh	Platycladus orientalis	Woody	P	W	control	11.79	23.15	Root vs. Leaf
62	Yanglin, China	F3-4, T1	165	grh	Platycladus orientalis	Woody	P	W	control	88.5969	14.6775	Root vs. Leaf
62	Yanglin, China	F3-4, T1	165	grh	Platycladus orientalis	Woody	P	W	control	11.79	23.15	Root vs. Leaf
63	Taian, Shandong, China	T1, F5	60	rs	Pinus tabulaeformis Carr．	Woody	P	W	control	60.6267	62.0227	Root vs. Leaf
64	Chongqing, China	T1, F1, 2, 3, 4, 5	10	glh	Fagopyrum dibotrys	Herb	P	W	control	0.0890411	0.853813	Root vs. Leaf
64	Chongqing, China	T1, F1, 2, 3, 4, 5	20	glh	Fagopyrum dibotrys	Herb	P	W	control	0.280822	1.20683	Root vs. Leaf
64	Chongqing, China	T1, F1, 2, 3, 4, 5	30	glh	Fagopyrum dibotrys	Herb	P	W	control	0.821918	1.98599	Root vs. Leaf
64	Chongqing, China	T1, F1, 2, 3, 4, 5	40	glh	Fagopyrum dibotrys	Herb	P	W	control	1.31507	2.48438	Root vs. Leaf
64	Chongqing, China	T1, F1, 2, 3, 4, 5	50	glh	Fagopyrum dibotrys	Herb	P	W	control	1.72603	2.7116	Root vs. Leaf
64	Chongqing, China	T1, F1, 2, 3, 4, 5	10	glh	Fagopyrum dibotrys	Herb	P	W	control	0.0890411	0.853813	Root vs. Leaf
64	Chongqing, China	T1, F1, 2, 3, 4, 5	20	glh	Fagopyrum dibotrys	Herb	P	W	control	0.280822	1.20683	Root vs. Leaf
64	Chongqing, China	T1, F1, 2, 3, 4, 5	30	glh	Fagopyrum dibotrys	Herb	P	W	control	0.821918	1.98599	Root vs. Leaf
64	Chongqing, China	T1, F1, 2, 3, 4, 5	40	glh	Fagopyrum dibotrys	Herb	P	W	control	1.31507	2.48438	Root vs. Leaf
64	Chongqing, China	T1, F1, 2, 3, 4, 5	50	glh	Fagopyrum dibotrys	Herb	P	W	control	1.72603	2.7116	Root vs. Leaf
65	Chengdu, china	T1, 2	7	rs	Angelica dahurica var formosana	Herb	P	W	control	0.0366717	0.0406224	Root vs. Leaf
65	Chengdu, china	T1, 2	14	rs	Angelica dahurica var formosana	Herb	P	W	control	0.023491	0.0291427	Root vs. Leaf
65	Chengdu, china	T1, 2	21	rs	Angelica dahurica var formosana	Herb	P	W	control	0.051987	0.0892331	Root vs. Leaf
65	Chengdu, china	T1, 2	28	rs	Angelica dahurica var formosana	Herb	P	W	control	0.0731062	0.151707	Root vs. Leaf
65	Chengdu, china	T1, 2	35	rs	Angelica dahurica var formosana	Herb	P	W	control	0.1475	0.227618	Root vs. Leaf
65	Chengdu, china	T1, 2	35	rs	Angelica dahurica var formosana	Herb	P	W	control	0.1455	0.2273	Root vs. Leaf
65	Chengdu, china	T1, 2	7	rs	Angelica dahurica var formosana	Herb	P	W	control	0.0366717	0.0406224	Root vs. Leaf
65	Chengdu, china	T1, 2	14	rs	Angelica dahurica var formosana	Herb	P	W	control	0.023491	0.0291427	Root vs. Leaf
65	Chengdu, china	T1, 2	21	rs	Angelica dahurica var formosana	Herb	P	W	control	0.051987	0.0892331	Root vs. Leaf
65	Chengdu, china	T1, 2	28	rs	Angelica dahurica var formosana	Herb	P	W	control	0.0731062	0.151707	Root vs. Leaf
65	Chengdu, china	T1, 2	35	rs	Angelica dahurica var formosana	Herb	P	W	control	0.1475	0.227618	Root vs. Leaf
65	Chengdu, china	T1, 2	35	rs	Angelica dahurica var formosana	Herb	P	W	control	0.1455	0.2273	Root vs. Leaf
65	Chengdu, china	T1, 2	7	rs	Angelica dahurica var formosana	Herb	P	W	control	0.0366717	0.0406224	Root vs. Leaf
65	Chengdu, china	T1, 2	14	rs	Angelica dahurica var formosana	Herb	P	W	control	0.023491	0.0291427	Root vs. Leaf
65	Chengdu, china	T1, 2	21	rs	Angelica dahurica var formosana	Herb	P	W	control	0.051987	0.0892331	Root vs. Leaf
65	Chengdu, china	T1, 2	28	rs	Angelica dahurica var formosana	Herb	P	W	control	0.0731062	0.151707	Root vs. Leaf
65	Chengdu, china	T1, 2	35	rs	Angelica dahurica var formosana	Herb	P	W	control	0.1475	0.227618	Root vs. Leaf
65	Chengdu, china	T1, 2	35	rs	Angelica dahurica var formosana	Herb	P	W	control	0.1455	0.2273	Root vs. Leaf
67	Beijing, China	F1, 2, 3, 4, 5	60	rs	Cinnamomum camphora	Woody	P	W	control	0.0552179	0.085733	Root vs. Leaf
67	Beijing, China	F1, 2, 3, 4, 5	60	rs	Cinnamomum camphora	Woody	P	W	control	0.0552179	0.085733	Root vs. Leaf
67	Beijing, China	F1, 2, 3, 4, 5	60	rs	Cinnamomum camphora	Woody	P	W	control	0.0552179	0.085733	Root vs. Leaf
68	Yangling, China	F3.1, 3.2, 3.3	45	rs	Robinia pseudoacacia	Woody	P	W	control	58.9512	44.5139	Root vs. Leaf
68	Yangling, China	F3.1, 3.2, 3.3	45	rs	Hippophae rhamnoides	Woody	P	W	control	19.7577	25.2596	Root vs. Leaf
68	Yangling, China	F3.1, 3.2, 3.3	45	rs	Buddleia alternifolia	Woody	P	W	control	20.2247	27.191	Root vs. Leaf
68	Yangling, China	F3.1, 3.2, 3.3	45	rs	Robinia pseudoacacia	Woody	P	W	control	58.9512	44.5139	Root vs. Leaf
68	Yangling, China	F3.1, 3.2, 3.3	45	rs	Hippophae rhamnoides	Woody	P	W	control	19.7577	25.2596	Root vs. Leaf
68	Yangling, China	F3.1, 3.2, 3.3	45	rs	Buddleia alternifolia	Woody	P	W	control	20.2247	27.191	Root vs. Leaf
70	Zhangwu, Fuxin, Liaoning, China	F3, 4, 5	NG	rs	Ulmus pumila	Woody	P	W	control	1.815	2.97946	Root vs. Leaf
70	Zhangwu, Fuxin, Liaoning, China	F3, 4, 5	NG	rs	Ulmus pumila	Woody	P	W	control	1.815	4.61029	Root vs. Leaf
71	Maoxian, sichuna, China	F3	40	grh	Bauhinia faberi var．microphylla	Woody	P	W	control	0.186116	0.0726644	Root vs. Leaf
71	Maoxian, sichuna, China	F3	40	grh	Bauhinia faberi var．microphylla	Woody	P	W	control	0.186116	0.0726644	Root vs. Leaf
79	Qin'an, China	F18	40	grh	Populus euramericana cv.	Woody	P	W	control	55.9509	6.87117	Root vs. Leaf
79	Qin'an, China	F18	40	grh	Populus euramericana cv.	Woody	P	W	control	55.9509	6.87117	Root vs. Leaf
82	Shenyang, China	F3, 4	180	rs	Pinus sylvestris var. mongolica	Woody	P	W	control	12.996	8.25101	Root vs. Leaf
82	Shenyang, China	F3, 4	180	rs	Pinus sylvestris var. mongolica	Woody	P	W	control	12.996	8.25101	Root vs. Leaf
83	Dingbian, shanxi, China	F5-4, 5-5, 5-6	120	rs	Hippophae rhamnoides L. subsp	Woody	P	W	control	1624.65	2639.86	Root vs. Leaf
83	Dingbian, shanxi, China	F5-4, 5-5, 5-6	120	rs	Hippophae rhamnoides L. subsp	Woody	P	W	control	2453.78	3352.27	Root vs. Leaf
83	Dingbian, shanxi, China	F5-4, 5-5, 5-6	120	rs	Hippophae rhamnoides L. subsp	Woody	P	W	control	2577.03	3603.61	Root vs. Leaf
83	Dingbian, shanxi, China	F5-4, 5-5, 5-6	120	rs	Hippophae rhamnoides L. subsp	Woody	P	W	control	1624.65	2639.86	Root vs. Leaf
83	Dingbian, shanxi, China	F5-4, 5-5, 5-6	120	rs	Hippophae rhamnoides L. subsp	Woody	P	W	control	2453.78	3352.27	Root vs. Leaf
83	Dingbian, shanxi, China	F5-4, 5-5, 5-6	120	rs	Hippophae rhamnoides L. subsp	Woody	P	W	control	2577.03	3603.61	Root vs. Leaf
83	Dingbian, shanxi, China	F5-4, 5-5, 5-6	120	rs	Hippophae rhamnoides L. subsp	Woody	P	W	control	1624.65	3352.27	Root vs. Leaf
83	Dingbian, shanxi, China	F5-4, 5-5, 5-6	120	rs	Hippophae rhamnoides L. subsp	Woody	P	W	control	2577.03	3603.61	Root vs. Leaf
86	Jinan, Shandong, China	T3	50	rs	Robinia?pseudoacacia	Woody	P	W	control	7.16677	13.9479	Root vs. Leaf
86	Jinan, Shandong, China	T3	50	rs	Robinia?pseudoacacia	Woody	P	W	control	7.16677	13.9479	Root vs. Leaf
86	Jinan, Shandong, China	T3	50	rs	Robinia?pseudoacacia	Woody	P	W	control	7.16677	13.9479	Root vs. Leaf
87	Nanchong, Sichuan, China	T5, 8	30	grh	Humulus?scandens	Herb	P	W	control	2.69	3.11	Root vs. Leaf
87	Nanchong, Sichuan, China	T5, 8	30	grh	Humulus?scandens	Herb	P	W	control	2.66	3.12	Root vs. Leaf
87	Nanchong, Sichuan, China	T5, 8	30	grh	Humulus?scandens	Herb	P	W	control	2.69	3.11	Root vs. Leaf
87	Nanchong, Sichuan, China	T5, 8	30	grh	Humulus?scandens	Herb	P	W	control	2.66	3.12	Root vs. Leaf
87	Nanchong, Sichuan, China	T5, 8	30	grh	Humulus?scandens	Herb	P	W	control	2.69	3.11	Root vs. Leaf
87	Nanchong, Sichuan, China	T5, 8	30	grh	Humulus?scandens	Herb	P	W	control	2.66	3.12	Root vs. Leaf
90	Maoer Mountain, china	T14	28	rs	Acer ginnala Maxim	Woody	P	C	control	0.9548	1.2936	Root vs. Leaf
90	Maoer Mountain, china	T14	28	rs	Malus baccata Linn.	Woody	P	C	control	3.2007	2.043	Root vs. Leaf
90	Maoer Mountain, china	T14	28	rs	Pyrus ussuriensis Maxim.	Woody	P	C	control	2.4424	1.9312	Root vs. Leaf
90	Maoer Mountain, china	T14	28	rs	Amygdalus davidiana (Carrière) de Vos ex Henry	Woody	P	C	control	3.2568	1.9116	Root vs. Leaf
90	Maoer Mountain, china	T14	28	rs	Acer ginnala Maxim	Woody	P	C	control	0.9548	1.2936	Root vs. Leaf
90	Maoer Mountain, china	T14	28	rs	Malus baccata Linn.	Woody	P	C	control	3.2007	2.043	Root vs. Leaf
90	Maoer Mountain, china	T14	28	rs	Pyrus ussuriensis Maxim.	Woody	P	C	control	2.4424	1.9312	Root vs. Leaf
90	Maoer Mountain, china	T14	28	rs	Amygdalus davidiana (Carrière) de Vos ex Henry	Woody	P	C	control	3.2568	1.9116	Root vs. Leaf
90	Maoer Mountain, china	T14	28	rs	Acer ginnala Maxim	Woody	P	C	control	0.9548	1.2936	Root vs. Leaf
90	Maoer Mountain, china	T14	28	rs	Malus baccata Linn.	Woody	P	C	control	3.2007	2.043	Root vs. Leaf
90	Maoer Mountain, china	T14	28	rs	Pyrus ussuriensis Maxim.	Woody	P	C	control	2.4424	1.9312	Root vs. Leaf
90	Maoer Mountain, china	T14	28	rs	Amygdalus davidiana (Carrière) de Vos ex Henry	Woody	P	C	control	3.2568	1.9116	Root vs. Leaf
91	Kunming, Yunnan, China	T1	83	rs	Eucalyptus grandis× E.urophylla	Woody	P	W	control	5.29713	10.7018	Root vs. Leaf
91	Kunming, Yunnan, China	T1	83	rs	Eucalyptus grandis× E.urophylla	Woody	P	W	control	5.29713	10.7018	Root vs. Leaf
92	Yangling, Shanxi, China	T1	7	rs	Pinus tabuliformis Carr.	Woody	P	W	control	3.96	2.78	Root vs. Leaf
92	Yangling, Shanxi, China	T1	7	rs	Robinia pseudoacacia	Woody	P	W	control	8.5	5.79	Root vs. Leaf
92	Yangling, Shanxi, China	T1	7	rs	Platycladus orientalis (L.) Franco	Woody	P	W	control	12.14	14.25	Root vs. Leaf
92	Yangling, Shanxi, China	T1	7	rs	Hippophae rhamnoides L.	Woody	P	W	control	5.51	3.71	Root vs. Leaf
92	Yangling, Shanxi, China	T1	14	rs	Pinus tabuliformis Carr.	Woody	P	W	control	4.04	4.02	Root vs. Leaf
92	Yangling, Shanxi, China	T1	14	rs	Robinia pseudoacacia	Woody	P	W	control	8.5	8.99	Root vs. Leaf
92	Yangling, Shanxi, China	T1	14	rs	Platycladus orientalis (L.) Franco	Woody	P	W	control	12.23	17.32	Root vs. Leaf
92	Yangling, Shanxi, China	T1	14	rs	Hippophae rhamnoides L.	Woody	P	W	control	5.23	3.84	Root vs. Leaf
92	Yangling, Shanxi, China	T1	21	rs	Pinus tabuliformis Carr.	Woody	P	W	control	5.57	4.58	Root vs. Leaf
92	Yangling, Shanxi, China	T1	21	rs	Robinia pseudoacacia	Woody	P	W	control	8.82	6.63	Root vs. Leaf
92	Yangling, Shanxi, China	T1	21	rs	Platycladus orientalis (L.) Franco	Woody	P	W	control	12.79	14.24	Root vs. Leaf
92	Yangling, Shanxi, China	T1	21	rs	Hippophae rhamnoides L.	Woody	P	W	control	4.59	3.8	Root vs. Leaf
92	Yangling, Shanxi, China	T1	7	rs	Pinus tabuliformis Carr.	Woody	P	W	control	3.96	2.78	Root vs. Leaf
92	Yangling, Shanxi, China	T1	7	rs	Robinia pseudoacacia	Woody	P	W	control	8.5	5.79	Root vs. Leaf
92	Yangling, Shanxi, China	T1	7	rs	Platycladus orientalis (L.) Franco	Woody	P	W	control	12.14	14.25	Root vs. Leaf
92	Yangling, Shanxi, China	T1	14	rs	Pinus tabuliformis Carr.	Woody	P	W	control	4.04	4.02	Root vs. Leaf
92	Yangling, Shanxi, China	T1	14	rs	Robinia pseudoacacia	Woody	P	W	control	8.5	8.99	Root vs. Leaf
92	Yangling, Shanxi, China	T1	14	rs	Platycladus orientalis (L.) Franco	Woody	P	W	control	12.23	17.32	Root vs. Leaf
92	Yangling, Shanxi, China	T1	21	rs	Pinus tabuliformis Carr.	Woody	P	W	control	5.57	4.58	Root vs. Leaf
92	Yangling, Shanxi, China	T1	21	rs	Robinia pseudoacacia	Woody	P	W	control	8.82	6.63	Root vs. Leaf
92	Yangling, Shanxi, China	T1	21	rs	Platycladus orientalis (L.) Franco	Woody	P	W	control	12.79	14.24	Root vs. Leaf
93	Kunming, Yunnan, China	T2	60	grh	Itoa?orientalis?Hemsl.	Woody	P	W	control	1.54	1.46	Root vs. Leaf
93	Kunming, Yunnan, China	T2	60	grh	Itoa?orientalis?Hemsl.	Woody	P	W	control	1.54	1.46	Root vs. Leaf
94	Nanjing, Jiangsu, China	T2	35	rs	Sorbus?folgneri?(Schneid.) Rehd.	Woody	P	W	control	0.851	1.635	Root vs. Leaf
94	Nanjing, Jiangsu, China	T2	35	rs	Sorbus?folgneri?(Schneid.) Rehd.	Woody	P	W	control	0.851	1.635	Root vs. Leaf
94	Nanjing, Jiangsu, China	T2	35	rs	Sorbus?folgneri?(Schneid.) Rehd.	Woody	P	W	control	0.851	1.635	Root vs. Leaf
96	Kunming, yunnan, China	T1	5	grh	Solanum?tuberosum?L.	Herb	A	C	control	2.24	1.68	Root vs. Leaf
96	Kunming, yunnan, China	T1	5	grh	Solanum?tuberosum?L.	Herb	A	C	control	2.24	1.68	Root vs. Leaf
96	Kunming, yunnan, China	T1	5	grh	Solanum?tuberosum?L.	Herb	A	C	control	2.24	1.68	Root vs. Leaf
100	Fuzhou , Jangxi, china	T5	99	grh	Machilus?pauhoi?Kanehira	Woody	P	W	control	4.392	2.928	Root vs. Leaf
100	Fuzhou , Jangxi, china	T5	99	grh	Machilus?pauhoi?Kanehira	Woody	P	W	control	5.6496	3.9804	Root vs. Leaf
101	Yangling, Shanxi, China	T3	150	grh	Platycladus?orientalis?(L.) Franco	Woody	P	W	control	1.45	3.83	Root vs. Leaf
101	Yangling, Shanxi, China	T3	150	grh	Platycladus?orientalis?(L.) Franco	Woody	P	W	control	2.85	4.91	Root vs. Leaf
101	Yangling, Shanxi, China	T3	150	grh	Platycladus?orientalis?(L.) Franco	Woody	P	W	control	2.39	5.57	Root vs. Leaf
101	Yangling, Shanxi, China	T3	150	grh	Platycladus?orientalis?(L.) Franco	Woody	P	W	control	2.36	5.11	Root vs. Leaf
101	Yangling, Shanxi, China	T3	150	grh	Platycladus?orientalis?(L.) Franco	Woody	P	W	control	2.53	6.56	Root vs. Leaf
101	Yangling, Shanxi, China	T3	150	grh	Platycladus?orientalis?(L.) Franco	Woody	P	W	control	1.45	3.83	Root vs. Leaf
101	Yangling, Shanxi, China	T3	150	grh	Platycladus?orientalis?(L.) Franco	Woody	P	W	control	2.85	4.91	Root vs. Leaf
101	Yangling, Shanxi, China	T3	150	grh	Platycladus?orientalis?(L.) Franco	Woody	P	W	control	2.39	5.57	Root vs. Leaf
101	Yangling, Shanxi, China	T3	150	grh	Platycladus?orientalis?(L.) Franco	Woody	P	W	control	2.36	5.11	Root vs. Leaf
101	Yangling, Shanxi, China	T3	150	grh	Platycladus?orientalis?(L.) Franco	Woody	P	W	control	2.53	6.56	Root vs. Leaf
101	Yangling, Shanxi, China	T3	150	grh	Platycladus?orientalis?(L.) Franco	Woody	P	W	control	1.45	3.83	Root vs. Leaf
101	Yangling, Shanxi, China	T3	150	grh	Platycladus?orientalis?(L.) Franco	Woody	P	W	control	2.85	4.91	Root vs. Leaf
101	Yangling, Shanxi, China	T3	150	grh	Platycladus?orientalis?(L.) Franco	Woody	P	W	control	2.39	5.57	Root vs. Leaf
101	Yangling, Shanxi, China	T3	150	grh	Platycladus?orientalis?(L.) Franco	Woody	P	W	control	2.36	5.11	Root vs. Leaf
101	Yangling, Shanxi, China	T3	150	grh	Platycladus?orientalis?(L.) Franco	Woody	P	W	control	2.53	6.56	Root vs. Leaf
102	Yinquan, ningxia, china	T1	130	rs	Lycium?barbarum?L.	Woody	P	W	control	16.4	17.9	Root vs. Leaf
102	Yinquan, ningxia, china	T1	130	rs	Lycium?barbarum?L.	Woody	P	W	control	16.4	17.9	Root vs. Leaf
102	Yinquan, ningxia, china	T1	130	rs	Lycium?barbarum?L.	Woody	P	W	control	16.4	17.9	Root vs. Leaf
104	Yaan, Sichuan, China	T3	60	grh	Protea cynaroides (L.) L.	Woody	P	W	control	0.65	2.37	Root vs. Leaf
106	Yaan, Sichuan, China	T3	60	rs	Camellia?Sinensis	Woody	P	W	control	1.447	1.264	Root vs. Leaf
106	Yaan, Sichuan, China	T3	60	rs	Camellia?Sinensis	Woody	P	W	control	1.447	1.264	Root vs. Leaf
106	Yaan, Sichuan, China	T3	60	rs	Camellia?Sinensis	Woody	P	W	control	1.447	1.264	Root vs. Leaf
108	Nanjing, China	T3-2	25	grh	Solanum?nigrum?L.	Herb	P	W	control	2.622	5.458	Root vs. Leaf
108	Nanjing, China	T3-2	25	grh	Solanum?nigrum?L.	Herb	P	W	control	2.622	5.458	Root vs. Leaf
108	Nanjing, China	T3-2	25	grh	Solanum?nigrum?L.	Herb	P	W	control	2.622	5.458	Root vs. Leaf
109	Yongning, Ningxia, China	T4-1, 4-2, 4-3, F4-12, 4-13	135	grch	Lycium?barbarum?L.	Woody	P	W	control	17.47	21.68	Root vs. Leaf
109	Yongning, Ningxia, China	T4-1, 4-2, 4-3, F4-12, 4-13	135	grch	Lycium?barbarum?L.	Woody	P	W	control	22.11	35.39	Root vs. Leaf
109	Yongning, Ningxia, China	T4-1, 4-2, 4-3, F4-12, 4-13	135	grch	Lycium?barbarum?L.	Woody	P	W	control	17.47	21.68	Root vs. Leaf
109	Yongning, Ningxia, China	T4-1, 4-2, 4-3, F4-12, 4-13	135	grch	Lycium?barbarum?L.	Woody	P	W	control	22.11	35.39	Root vs. Leaf
110	Lanzhou, Gansu, China	T4-2, 4-3, 4-4	NG	rs	Triticum aestivum	Herb	A	C	control	1.1212	1.2004	Root vs. Leaf
110	Lanzhou, Gansu, China	T4-2, 4-3, 4-4	60	rs	Puelia sinese	Herb	P	W	control	20.321	52.06	Root vs. Leaf
114	Wufeng, Hubei, China	T4-17	50	grh	Magnolia wufengensis	Woody	P	W	control	4.787	5.855	Root vs. Leaf
114	Wufeng, Hubei, China	T4-17	50	grh	Magnolia wufengensis	Woody	P	W	control	4.787	5.855	Root vs. Leaf
114	Wufeng, Hubei, China	T4-17	50	grh	Magnolia wufengensis	Woody	P	W	control	4.787	5.855	Root vs. Leaf
116	Shunchang, Nanping, china	T5, 7	90	grh	Machilus?pauhoi?Kanehira	Woody	P	W	control	5.6496	3.9804	Root vs. Leaf
116	Shunchang, Nanping, china	T5, 7	90	grh	Machilus?pauhoi?Kanehira	Woody	P	W	control	4.392	2.928	Root vs. Leaf
119	Beijing, China	F2	6	grh	Leymus chinensis	Herb	P	W	control	0.27378	0.352592	Root vs. Leaf
119	Beijing, China	F2	66	grh	Leymus chinensis	Herb	P	W	control	2.54967	1.41294	Root vs. Leaf
119	Beijing, China	F2	6	grh	Leymus chinensis	Herb	P	W	control	0.27378	0.352592	Root vs. Leaf
119	Beijing, China	F2	66	grh	Leymus chinensis	Herb	P	W	control	2.54967	1.41294	Root vs. Leaf
119	Beijing, China	F2	6	grh	Leymus chinensis	Herb	P	W	control	0.27378	0.352592	Root vs. Leaf
119	Beijing, China	F2	66	grh	Leymus chinensis	Herb	P	W	control	2.54967	1.41294	Root vs. Leaf
119	Beijing, China	F2	6	grh	Leymus chinensis	Herb	P	W	control	0.27378	0.352592	Root vs. Leaf
119	Beijing, China	F2	66	grh	Leymus chinensis	Herb	P	W	control	2.54967	1.41294	Root vs. Leaf
120	Fushan, Fujian, China	F5, T2	360	grh	Carallia?brachiata?(Lour.) Merr.	Woody	P	W	control	10.0379	12.4867	Root vs. Leaf
120	Fushan, Fujian, China	F5, T2	360	grh	Carallia?brachiata?(Lour.) Merr.	Woody	P	W	control	10.0379	12.4867	Root vs. Leaf
120	Fushan, Fujian, China	F5, T2	360	grh	Carallia?brachiata?(Lour.) Merr.	Woody	P	W	control	10.0379	12.4867	Root vs. Leaf
122	Fushan, Guangdong, China	F5, T2	365	grh	Carallia brachiata	Woody	P	W	control	10.1367	12.6096	Root vs. Leaf
122	Fushan, Guangdong, China	F5, T2	365	grh	Carallia brachiata	Woody	P	W	control	10.1367	12.6096	Root vs. Leaf
122	Fushan, Guangdong, China	F5, T2	365	grh	Carallia brachiata	Woody	P	W	control	10.1367	12.6096	Root vs. Leaf
123	Abeizhoumao, Sichuan, China	F3	120	grh	Bauhinia faberi var. Microphylla	Woody	P	W	control	0.186116	0.0726644	Root vs. Leaf
123	Abeizhoumao, Sichuan, China	F3	120	grh	Bauhinia faberi var. Microphylla	Woody	P	W	control	0.186116	0.501384	Root vs. Leaf
126	Changchun, China	F1	~30	rs	Zea mays	Herb	A	C	control	2.94	48.47	Root vs. Leaf
126	Qingdao, shandong, China	T1	~30	rs	Zea mays	Herb	A	C	control	22.11	75.13	Root vs. Leaf
126	Qingdao, shandong, China	T1	~40	rs	Zea mays	Herb	A	C	control	33.77	76.14	Root vs. Leaf
126	Qingdao, shandong, China	T1	~40	rs	Zea mays	Herb	A	C	control	23.93	65.29	Root vs. Leaf
126	Qingdao, shandong, China	T1	~25	rs	Zea mays	Herb	A	C	control	2.16	35.73	Root vs. Leaf
126	Qingdao, shandong, China	T1	~25	rs	Zea mays	Herb	A	C	control	17.64	58.56	Root vs. Leaf
126	Qingdao, shandong, China	T1	~30	rs	Zea mays	Herb	A	C	control	27.69	67.4	Root vs. Leaf
126	Qingdao, shandong, China	T1	~30	rs	Zea mays	Herb	A	C	control	22.39	56.29	Root vs. Leaf
126	Qingdao, shandong, China	T1	~40	rs	Zea mays	Herb	A	C	control	2.94	48.47	Root vs. Leaf
126	Qingdao, shandong, China	T1	~40	rs	Zea mays	Herb	A	C	control	22.11	75.13	Root vs. Leaf
126	Qingdao, shandong, China	T1	~25	rs	Zea mays	Herb	A	C	control	33.77	76.14	Root vs. Leaf
126	Qingdao, shandong, China	T1	~25	rs	Zea mays	Herb	A	C	control	23.93	65.29	Root vs. Leaf
126	Qingdao, shandong, China	T1	~25	rs	Zea mays	Herb	A	C	control	2.16	35.73	Root vs. Leaf
126	Qingdao, shandong, China	T1	~25	rs	Zea mays	Herb	A	C	control	17.64	58.56	Root vs. Leaf
126	Qingdao, shandong, China	T1	~25	rs	Zea mays	Herb	A	C	control	27.69	67.4	Root vs. Leaf
126	Qingdao, shandong, China	T1	~25	rs	Zea mays	Herb	A	C	control	22.39	56.29	Root vs. Leaf
127	Mendoza, Argentina	T2, 3, 4	81	rs	Trichloris crinita	Herb	P	W	control	125.5	95.1	Root vs. Leaf
127	Mendoza, Argentina	T2, 3, 4	81	rs	Trichloris crinita	Herb	P	W	control	119.8	48.2	Root vs. Leaf
127	Mendoza, Argentina	T2, 3, 4	81	rs	Trichloris crinita	Herb	P	W	control	112.9	46.4	Root vs. Leaf
127	Mendoza, Argentina	T2, 3, 4	81	rs	Trichloris crinita	Herb	P	W	control	108.5	100.9	Root vs. Leaf
127	Mendoza, Argentina	T2, 3, 4	81	rs	Trichloris crinita	Herb	P	W	control	103.9	78.6	Root vs. Leaf
127	Mendoza, Argentina	T2, 3, 4	81	rs	Trichloris crinita	Herb	P	W	control	74.4	60.1	Root vs. Leaf
127	Mendoza, Argentina	T2, 3, 4	81	rs	Trichloris crinita	Herb	P	W	control	100.5	93.2	Root vs. Leaf
127	Mendoza, Argentina	T2, 3, 4	81	rs	Trichloris crinita	Herb	P	W	control	79.6	70.9	Root vs. Leaf
127	Mendoza, Argentina	T2, 3, 4	81	rs	Trichloris crinita	Herb	P	W	control	86.9	40.8	Root vs. Leaf
130	Lynn East, Republic of South Africa	F1, 2, 3, 4, 5, 6, 7	15	glh	Anthephora pubescens	Herb	A	W	control	5.41576	2.3962	Root vs. Leaf
130	Lynn East, Republic of South Africa	F1, 2, 3, 4, 5, 6, 7	15	glh	Anthephora pubescens	Herb	A	W	control	8.6253	3.9122	Root vs. Leaf
130	Lynn East, Republic of South Africa	F1, 2, 3, 4, 5, 6, 7	15	glh	Anthephora pubescens	Herb	A	W	control	8.85204	3.766	Root vs. Leaf
130	Lynn East, Republic of South Africa	F1, 2, 3, 4, 5, 6, 7	15	glh	Anthephora pubescens	Herb	A	W	control	7.86717	5.3666	Root vs. Leaf
130	Lynn East, Republic of South Africa	F1, 2, 3, 4, 5, 6, 7	15	glh	Anthephora pubescens	Herb	A	W	control	7.86717	5.9312	Root vs. Leaf
130	Lynn East, Republic of South Africa	F1, 2, 3, 4, 5, 6, 7	15	glh	Anthephora pubescens	Herb	A	W	control	7.86717	5.3666	Root vs. Leaf
130	Lynn East, Republic of South Africa	F1, 2, 3, 4, 5, 6, 7	15	glh	Anthephora pubescens	Herb	A	W	control	7.86717	5.9312	Root vs. Leaf
130	Lynn East, Republic of South Africa	F1, 2, 3, 4, 5, 6, 7	15	glh	Anthephora pubescens	Herb	A	W	control	7.86717	5.3666	Root vs. Leaf
130	Lynn East, Republic of South Africa	F1, 2, 3, 4, 5, 6, 7	15	glh	Anthephora pubescens	Herb	A	W	control	9.40761	5.9312	Root vs. Leaf
130	Lynn East, Republic of South Africa	F1, 2, 3, 4, 5, 6, 7	15	glh	Anthephora pubescens	Herb	A	W	control	9.40761	5.9312	Root vs. Leaf
130	Lynn East, Republic of South Africa	F1, 2, 3, 4, 5, 6, 7	15	glh	Anthephora pubescens	Herb	A	W	control	9.40761	5.9312	Root vs. Leaf
130	Lynn East, Republic of South Africa	F1, 2, 3, 4, 5, 6, 7	15	glh	Anthephora pubescens	Herb	A	W	control	9.40761	5.9312	Root vs. Leaf
130	Lynn East, Republic of South Africa	F1, 2, 3, 4, 5, 6, 7	15	glh	Anthephora pubescens	Herb	A	W	control	9.40761	5.9312	Root vs. Leaf
131	Postbus, Netherland	F2, 4	210	glh	Aira caryophyllea	Herb	A	W	control	0.0293097	0.108136	Root vs. Leaf
131	Postbus, Netherland	F2, 4	210	glh	Aira caryophyllea	Herb	A	W	control	0.107598	0.576821	Root vs. Leaf
131	Postbus, Netherland	F2, 4	210	glh	Aira caryophyllea	Herb	A	W	control	0.455251	1.8872	Root vs. Leaf
131	Postbus, Netherland	F2, 4	210	glh	Aira caryophyllea	Herb	A	W	control	1.5027	6.95561	Root vs. Leaf
131	Postbus, Netherland	F2, 4	210	glh	Aira caryophyllea	Herb	A	W	control	8.20485	24.8893	Root vs. Leaf
131	Postbus, Netherland	F2, 4	210	glh	Aira caryophyllea	Herb	A	W	control	32.1903	56.8151	Root vs. Leaf
131	Postbus, Netherland	F2, 4	210	glh	Aira caryophyllea	Herb	A	W	control	83.0541	110.155	Root vs. Leaf
131	Postbus, Netherland	F2, 4	210	glh	Aira caryophyllea	Herb	A	W	control	90.6952	102.142	Root vs. Leaf
131	Postbus, Netherland	F2, 4	210	glh	Aira caryophyllea	Herb	A	W	control	139.058	128.646	Root vs. Leaf
131	Postbus, Netherland	F2, 4	210	glh	Aira caryophyllea	Herb	A	W	control	119.046	92.896	Root vs. Leaf
131	Postbus, Netherland	F2, 4	210	glh	Aira caryophyllea	Herb	A	W	control	103.458	82.9696	Root vs. Leaf
131	Postbus, Netherland	F2, 4	210	glh	Aira caryophyllea	Herb	A	W	control	93.5046	72.7096	Root vs. Leaf
131	Postbus, Netherland	F2, 4	210	glh	Aira caryophyllea	Herb	A	W	control	83.5678	66.7145	Root vs. Leaf
131	Postbus, Netherland	F2, 4	210	glh	Aira caryophyllea	Herb	A	W	control	86.606	69.1733	Root vs. Leaf
131	Postbus, Netherland	F2, 4	210	glh	Aira caryophyllea	Herb	A	W	control	81.8978	69.7953	Root vs. Leaf
131	Postbus, Netherland	F2, 4	210	glh	Aira caryophyllea	Herb	A	W	control	75.1863	66.3914	Root vs. Leaf
131	Postbus, Netherland	F2, 4	210	glh	Aira caryophyllea	Herb	A	W	control	72.5739	69.5773	Root vs. Leaf
131	Postbus, Netherland	F2, 4	210	glh	Aira praecox	Herb	A	W	control	0.0735745	0.146235	Root vs. Leaf
131	Postbus, Netherland	F2, 4	210	glh	Aira praecox	Herb	A	W	control	0.131972	0.606153	Root vs. Leaf
131	Postbus, Netherland	F2, 4	210	glh	Aira praecox	Herb	A	W	control	0.334166	1.72652	Root vs. Leaf
131	Postbus, Netherland	F2, 4	210	glh	Aira praecox	Herb	A	W	control	0.841582	5.38612	Root vs. Leaf
131	Postbus, Netherland	F2, 4	210	glh	Aira praecox	Herb	A	W	control	1.8209	13.024	Root vs. Leaf
131	Postbus, Netherland	F2, 4	210	glh	Aira praecox	Herb	A	W	control	6.26754	30.054	Root vs. Leaf
131	Postbus, Netherland	F2, 4	210	glh	Aira praecox	Herb	A	W	control	19.0521	54.8515	Root vs. Leaf
131	Postbus, Netherland	F2, 4	210	glh	Aira praecox	Herb	A	W	control	45.2537	109.122	Root vs. Leaf
131	Postbus, Netherland	F2, 4	210	glh	Aira praecox	Herb	A	W	control	61.7572	130.828	Root vs. Leaf
131	Postbus, Netherland	F2, 4	210	glh	Aira praecox	Herb	A	W	control	64.9112	140.641	Root vs. Leaf
131	Postbus, Netherland	F2, 4	210	glh	Aira praecox	Herb	A	W	control	77.0011	148.869	Root vs. Leaf
131	Postbus, Netherland	F2, 4	210	glh	Aira praecox	Herb	A	W	control	81.5816	124.263	Root vs. Leaf
131	Postbus, Netherland	F2, 4	210	glh	Aira praecox	Herb	A	W	control	83.6202	141.213	Root vs. Leaf
131	Postbus, Netherland	F2, 4	210	glh	Aira praecox	Herb	A	W	control	93.769	193.523	Root vs. Leaf
131	Postbus, Netherland	F2, 4	210	glh	Aira praecox	Herb	A	W	control	98.4339	181.061	Root vs. Leaf
131	Postbus, Netherland	F2, 4	210	glh	Aira praecox	Herb	A	W	control	107.216	181.694	Root vs. Leaf
131	Postbus, Netherland	F2, 4	210	glh	Aira praecox	Herb	A	W	control	125.286	182.482	Root vs. Leaf
131	Postbus, Netherland	F2, 4	210	glh	Aira caryophyllea	Herb	A	W	control	0.0293097	0.108136	Root vs. Leaf
131	Postbus, Netherland	F2, 4	210	glh	Aira caryophyllea	Herb	A	W	control	0.107598	0.576821	Root vs. Leaf
131	Postbus, Netherland	F2, 4	210	glh	Aira caryophyllea	Herb	A	W	control	0.455251	1.8872	Root vs. Leaf
131	Postbus, Netherland	F2, 4	210	glh	Aira caryophyllea	Herb	A	W	control	1.5027	6.95561	Root vs. Leaf
131	Postbus, Netherland	F2, 4	210	glh	Aira caryophyllea	Herb	A	W	control	8.20485	24.8893	Root vs. Leaf
131	Postbus, Netherland	F2, 4	210	glh	Aira caryophyllea	Herb	A	W	control	32.1903	56.8151	Root vs. Leaf
131	Postbus, Netherland	F2, 4	210	glh	Aira caryophyllea	Herb	A	W	control	83.0541	110.155	Root vs. Leaf
131	Postbus, Netherland	F2, 4	210	glh	Aira caryophyllea	Herb	A	W	control	90.6952	102.142	Root vs. Leaf
131	Postbus, Netherland	F2, 4	210	glh	Aira caryophyllea	Herb	A	W	control	139.058	128.646	Root vs. Leaf
131	Postbus, Netherland	F2, 4	210	glh	Aira caryophyllea	Herb	A	W	control	119.046	92.896	Root vs. Leaf
131	Postbus, Netherland	F2, 4	210	glh	Aira caryophyllea	Herb	A	W	control	103.458	82.9696	Root vs. Leaf
131	Postbus, Netherland	F2, 4	210	glh	Aira caryophyllea	Herb	A	W	control	93.5046	72.7096	Root vs. Leaf
131	Postbus, Netherland	F2, 4	210	glh	Aira caryophyllea	Herb	A	W	control	83.5678	66.7145	Root vs. Leaf
131	Postbus, Netherland	F2, 4	210	glh	Aira caryophyllea	Herb	A	W	control	86.606	69.1733	Root vs. Leaf
131	Postbus, Netherland	F2, 4	210	glh	Aira caryophyllea	Herb	A	W	control	81.8978	69.7953	Root vs. Leaf
131	Postbus, Netherland	F2, 4	210	glh	Aira caryophyllea	Herb	A	W	control	75.1863	66.3914	Root vs. Leaf
131	Postbus, Netherland	F2, 4	210	glh	Aira caryophyllea	Herb	A	W	control	72.5739	69.5773	Root vs. Leaf
131	Postbus, Netherland	F2, 4	210	glh	Aira praecox	Herb	A	W	control	0.0735745	0.146235	Root vs. Leaf
131	Postbus, Netherland	F2, 4	210	glh	Aira praecox	Herb	A	W	control	0.131972	0.606153	Root vs. Leaf
131	Postbus, Netherland	F2, 4	210	glh	Aira praecox	Herb	A	W	control	0.334166	1.72652	Root vs. Leaf
131	Postbus, Netherland	F2, 4	210	glh	Aira praecox	Herb	A	W	control	0.841582	5.38612	Root vs. Leaf
131	Postbus, Netherland	F2, 4	210	glh	Aira praecox	Herb	A	W	control	1.8209	13.024	Root vs. Leaf
131	Postbus, Netherland	F2, 4	210	glh	Aira praecox	Herb	A	W	control	6.26754	30.054	Root vs. Leaf
131	Postbus, Netherland	F2, 4	210	glh	Aira praecox	Herb	A	W	control	19.0521	54.8515	Root vs. Leaf
131	Postbus, Netherland	F2, 4	210	glh	Aira praecox	Herb	A	W	control	45.2537	109.122	Root vs. Leaf
131	Postbus, Netherland	F2, 4	210	glh	Aira praecox	Herb	A	W	control	61.7572	130.828	Root vs. Leaf
131	Postbus, Netherland	F2, 4	210	glh	Aira praecox	Herb	A	W	control	64.9112	140.641	Root vs. Leaf
131	Postbus, Netherland	F2, 4	210	glh	Aira praecox	Herb	A	W	control	77.0011	148.869	Root vs. Leaf
131	Postbus, Netherland	F2, 4	210	glh	Aira praecox	Herb	A	W	control	81.5816	124.263	Root vs. Leaf
131	Postbus, Netherland	F2, 4	210	glh	Aira praecox	Herb	A	W	control	83.6202	141.213	Root vs. Leaf
131	Postbus, Netherland	F2, 4	210	glh	Aira praecox	Herb	A	W	control	93.769	193.523	Root vs. Leaf
131	Postbus, Netherland	F2, 4	210	glh	Aira praecox	Herb	A	W	control	98.4339	181.061	Root vs. Leaf
131	Postbus, Netherland	F2, 4	210	glh	Aira praecox	Herb	A	W	control	107.216	181.694	Root vs. Leaf
131	Postbus, Netherland	F2, 4	210	glh	Aira praecox	Herb	A	W	control	125.286	182.482	Root vs. Leaf
131	Postbus, Netherland	F2, 4	210	glh	Aira caryophyllea	Herb	A	W	control	0.0293097	0.108136	Root vs. Leaf
131	Postbus, Netherland	F2, 4	210	glh	Aira caryophyllea	Herb	A	W	control	0.107598	0.576821	Root vs. Leaf
131	Postbus, Netherland	F2, 4	210	glh	Aira caryophyllea	Herb	A	W	control	0.455251	1.8872	Root vs. Leaf
131	Postbus, Netherland	F2, 4	210	glh	Aira caryophyllea	Herb	A	W	control	1.5027	6.95561	Root vs. Leaf
131	Postbus, Netherland	F2, 4	210	glh	Aira caryophyllea	Herb	A	W	control	8.20485	24.8893	Root vs. Leaf
131	Postbus, Netherland	F2, 4	210	glh	Aira caryophyllea	Herb	A	W	control	32.1903	56.8151	Root vs. Leaf
131	Postbus, Netherland	F2, 4	210	glh	Aira caryophyllea	Herb	A	W	control	83.0541	110.155	Root vs. Leaf
131	Postbus, Netherland	F2, 4	210	glh	Aira caryophyllea	Herb	A	W	control	90.6952	102.142	Root vs. Leaf
131	Postbus, Netherland	F2, 4	210	glh	Aira caryophyllea	Herb	A	W	control	139.058	128.646	Root vs. Leaf
131	Postbus, Netherland	F2, 4	210	glh	Aira caryophyllea	Herb	A	W	control	119.046	92.896	Root vs. Leaf
131	Postbus, Netherland	F2, 4	210	glh	Aira caryophyllea	Herb	A	W	control	103.458	82.9696	Root vs. Leaf
131	Postbus, Netherland	F2, 4	210	glh	Aira caryophyllea	Herb	A	W	control	93.5046	72.7096	Root vs. Leaf
131	Postbus, Netherland	F2, 4	210	glh	Aira caryophyllea	Herb	A	W	control	83.5678	66.7145	Root vs. Leaf
131	Postbus, Netherland	F2, 4	210	glh	Aira caryophyllea	Herb	A	W	control	86.606	69.1733	Root vs. Leaf
131	Postbus, Netherland	F2, 4	210	glh	Aira caryophyllea	Herb	A	W	control	81.8978	69.7953	Root vs. Leaf
131	Postbus, Netherland	F2, 4	210	glh	Aira caryophyllea	Herb	A	W	control	75.1863	66.3914	Root vs. Leaf
131	Postbus, Netherland	F2, 4	210	glh	Aira caryophyllea	Herb	A	W	control	72.5739	69.5773	Root vs. Leaf
131	Postbus, Netherland	F2, 4	210	glh	Aira praecox	Herb	A	W	control	0.0735745	0.146235	Root vs. Leaf
131	Postbus, Netherland	F2, 4	210	glh	Aira praecox	Herb	A	W	control	0.131972	0.606153	Root vs. Leaf
131	Postbus, Netherland	F2, 4	210	glh	Aira praecox	Herb	A	W	control	0.334166	1.72652	Root vs. Leaf
131	Postbus, Netherland	F2, 4	210	glh	Aira praecox	Herb	A	W	control	0.841582	5.38612	Root vs. Leaf
131	Postbus, Netherland	F2, 4	210	glh	Aira praecox	Herb	A	W	control	1.8209	13.024	Root vs. Leaf
131	Postbus, Netherland	F2, 4	210	glh	Aira praecox	Herb	A	W	control	6.26754	30.054	Root vs. Leaf
131	Postbus, Netherland	F2, 4	210	glh	Aira praecox	Herb	A	W	control	19.0521	54.8515	Root vs. Leaf
131	Postbus, Netherland	F2, 4	210	glh	Aira praecox	Herb	A	W	control	45.2537	109.122	Root vs. Leaf
131	Postbus, Netherland	F2, 4	210	glh	Aira praecox	Herb	A	W	control	61.7572	130.828	Root vs. Leaf
131	Postbus, Netherland	F2, 4	210	glh	Aira praecox	Herb	A	W	control	64.9112	140.641	Root vs. Leaf
131	Postbus, Netherland	F2, 4	210	glh	Aira praecox	Herb	A	W	control	77.0011	148.869	Root vs. Leaf
131	Postbus, Netherland	F2, 4	210	glh	Aira praecox	Herb	A	W	control	81.5816	124.263	Root vs. Leaf
131	Postbus, Netherland	F2, 4	210	glh	Aira praecox	Herb	A	W	control	83.6202	141.213	Root vs. Leaf
131	Postbus, Netherland	F2, 4	210	glh	Aira praecox	Herb	A	W	control	93.769	193.523	Root vs. Leaf
131	Postbus, Netherland	F2, 4	210	glh	Aira praecox	Herb	A	W	control	98.4339	181.061	Root vs. Leaf
131	Postbus, Netherland	F2, 4	210	glh	Aira praecox	Herb	A	W	control	107.216	181.694	Root vs. Leaf
131	Postbus, Netherland	F2, 4	210	glh	Aira praecox	Herb	A	W	control	125.286	182.482	Root vs. Leaf
132	Canberra, AustraliaAustralia	F2	36	glh	Helianthus petiolaris	Herb	A	C	control	0.390244	1.74194	Root vs. Leaf
132	Canberra, AustraliaAustralia	F2	36	glh	Helianthus petiolaris	Herb	A	C	control	0.682927	7.16129	Root vs. Leaf
132	Canberra, AustraliaAustralia	F2	36	glh	Helianthus petiolaris	Herb	A	C	control	0.609756	6.3871	Root vs. Leaf
132	Canberra, AustraliaAustralia	F2	36	glh	Helianthus petiolaris	Herb	A	C	control	1.73171	12.5806	Root vs. Leaf
132	Canberra, AustraliaAustralia	F2	36	glh	Helianthus petiolaris	Herb	A	C	control	1.65854	8.51613	Root vs. Leaf
132	Canberra, AustraliaAustralia	F2	36	glh	Helianthus annuus	Herb	A	C	control	5	12.8513	Root vs. Leaf
132	Canberra, AustraliaAustralia	F2	36	glh	Helianthus annuus	Herb	A	C	control	11.4286	19.6109	Root vs. Leaf
132	Canberra, AustraliaAustralia	F2	36	glh	Helianthus annuus	Herb	A	C	control	14.2857	25.4007	Root vs. Leaf
132	Canberra, AustraliaAustralia	F2	36	glh	Helianthus annuus	Herb	A	C	control	19.2857	33.6411	Root vs. Leaf
132	Canberra, AustraliaAustralia	F2	36	glh	Helianthus annuus	Herb	A	C	control	19.0476	48.5889	Root vs. Leaf
133	Nanchong, Sichuan, China	T1, F2, 3, 4	NG	grch	Humulus?scandens	Herb	A	W	control	2.66	3.12	Root vs. Leaf
133	Nanchong, Sichuan, China	T1, F2, 3, 4	NG	grch	Humulus?scandens	Herb	A	W	control	2.66	3.11	Root vs. Leaf
133	Nanchong, Sichuan, China	T1, F2, 3, 4	NG	grch	Humulus?scandens	Herb	A	W	control	2.66	3.11	Root vs. Leaf
133	Nanchong, Sichuan, China	T1, F2, 3, 4	NG	grch	Humulus?scandens	Herb	A	W	control	2.69	3.11	Root vs. Leaf
133	Nanchong, Sichuan, China	T1, F2, 3, 4	NG	grch	Humulus?scandens	Herb	A	W	control	2.69	3.11	Root vs. Leaf
133	Nanchong, Sichuan, China	T1, F2, 3, 4	NG	grh	Humulus?scandens	Herb	A	W	control	2.69	3.11	Root vs. Leaf
134	Lanzhou, China	T2, 3, 4, 5	60	rs	Avena nuda L.	Herb	A	C	control	22.79	74.9	Root vs. Leaf
134	Lanzhou, China	T2, 3, 4, 5	60	rs	Avena nuda L.	Herb	A	C	control	22.62	49.55	Root vs. Leaf
134	Lanzhou, China	T2, 3, 4, 5	60	rs	Avena nuda L.	Herb	A	C	control	14.66	36.31	Root vs. Leaf
134	Lanzhou, China	T2, 3, 4, 5	60	rs	Avena nuda L.	Herb	A	C	control	17.95	41.67	Root vs. Leaf
134	Lanzhou, China	T2, 3, 4, 5	60	rs	Avena nuda L.	Herb	A	C	control	18.94	44.94	Root vs. Leaf
134	Lanzhou, China	T2, 3, 4, 5	60	rs	Avena nuda L.	Herb	A	C	control	16.22	42.82	Root vs. Leaf
134	Lanzhou, China	T2, 3, 4, 5	60	rs	Avena nuda L.	Herb	A	C	control	26.63	53.6	Root vs. Leaf
134	Lanzhou, China	T2, 3, 4, 5	60	rs	Avena nuda L.	Herb	A	C	control	34.67	40.79	Root vs. Leaf
134	Lanzhou, China	T2, 3, 4, 5	60	rs	Avena nuda L.	Herb	A	C	control	23.33	28.36	Root vs. Leaf
134	Lanzhou, China	T2, 3, 4, 5	60	rs	Avena nuda L.	Herb	A	C	control	26.14	35.51	Root vs. Leaf
134	Lanzhou, China	T2, 3, 4, 5	60	rs	Avena nuda L.	Herb	A	C	control	27.43	38.67	Root vs. Leaf
134	Lanzhou, China	T2, 3, 4, 5	60	rs	Avena nuda L.	Herb	A	C	control	29.09	36.51	Root vs. Leaf
134	Lanzhou, China	T2, 3, 4, 5	60	rs	Avena nuda L.	Herb	A	C	control	26.63	53.6	Root vs. Leaf
134	Lanzhou, China	T2, 3, 4, 5	60	rs	Avena nuda L.	Herb	A	C	control	34.67	40.79	Root vs. Leaf
134	Lanzhou, China	T2, 3, 4, 5	60	rs	Avena nuda L.	Herb	A	C	control	23.33	28.36	Root vs. Leaf
134	Lanzhou, China	T2, 3, 4, 5	60	rs	Avena nuda L.	Herb	A	C	control	26.14	35.51	Root vs. Leaf
134	Lanzhou, China	T2, 3, 4, 5	60	rs	Avena nuda L.	Herb	A	C	control	27.43	38.67	Root vs. Leaf
134	Lanzhou, China	T2, 3, 4, 5	60	rs	Avena nuda L.	Herb	A	C	control	29.09	36.51	Root vs. Leaf
135	Lanzhou, China	F4-1, T3-4A, B, C	30	rs	Lathyrus sativus	Herb	A	W	control	1.02	2.12	Root vs. Leaf
135	Lanzhou, China	F4-1, T3-4A, B, C	30	rs	Lathyrus sativus	Herb	A	W	control	1.02	2.12	Root vs. Leaf
135	Lanzhou, China	F4-1, T3-4A, B, C	65	rs	Lathyrus sativus	Herb	A	W	control	0.98	1.84	Root vs. Leaf
135	Lanzhou, China	F4-1, T3-4A, B, C	65	rs	Lathyrus sativus	Herb	A	W	control	0.98	1.84	Root vs. Leaf
135	Lanzhou, China	F4-1, T3-4A, B, C	95	rs	Lathyrus sativus	Herb	A	W	control	0.62	1.64	Root vs. Leaf
135	Lanzhou, China	F4-1, T3-4A, B, C	95	rs	Lathyrus sativus	Herb	A	W	control	0.62	1.64	Root vs. Leaf
135	Lanzhou, China	F4-1, T3-4A, B, C	30	rs	Lathyrus sativus	Herb	A	W	control	3.59611	3.223	Root vs. Leaf
135	Lanzhou, China	F4-1, T3-4A, B, C	65	rs	Lathyrus sativus	Herb	A	W	control	5.56259	9.57375	Root vs. Leaf
135	Lanzhou, China	F4-1, T3-4A, B, C	95	rs	Lathyrus sativus	Herb	A	W	control	7.33902	17.2519	Root vs. Leaf
135	Lanzhou, China	F4-1, T3-4A, B, C	125	rs	Lathyrus sativus	Herb	A	W	control	7.22054	15.3564	Root vs. Leaf
135	Lanzhou, China	F4-1, T3-4A, B, C	30	rs	Lathyrus sativus	Herb	A	W	control	3.59611	3.223	Root vs. Leaf
135	Lanzhou, China	F4-1, T3-4A, B, C	65	rs	Lathyrus sativus	Herb	A	W	control	5.56259	9.57375	Root vs. Leaf
135	Lanzhou, China	F4-1, T3-4A, B, C	95	rs	Lathyrus sativus	Herb	A	W	control	7.33902	17.2519	Root vs. Leaf
135	Lanzhou, China	F4-1, T3-4A, B, C	125	rs	Lathyrus sativus	Herb	A	W	control	7.22054	15.3564	Root vs. Leaf
135	Lanzhou, China	F4-1, T3-4A, B, C	30	rs	Lathyrus sativus	Herb	A	W	control	4.18275	25.3047	Root vs. Leaf
135	Lanzhou, China	F4-1, T3-4A, B, C	65	rs	Lathyrus sativus	Herb	A	W	control	6.84776	27.8738	Root vs. Leaf
135	Lanzhou, China	F4-1, T3-4A, B, C	95	rs	Lathyrus sativus	Herb	A	W	control	5.36309	27.283	Root vs. Leaf
135	Lanzhou, China	F4-1, T3-4A, B, C	125	rs	Lathyrus sativus	Herb	A	W	control	6.64425	21.9434	Root vs. Leaf
136	Fujian Agricultural and forestry University, Fujian, China	T3-1	120	grh	Neyraudia?reynaudiana	Herb	P	W	control	1.26	2.06	Root vs. Leaf
136	Fujian Agricultural and forestry University, Fujian, China	T3-1	120	grh	Neyraudia?reynaudiana	Herb	P	W	control	1.26	2.06	Root vs. Leaf
136	Fujian Agricultural and forestry University, Fujian, China	T3-1	120	grh	Neyraudia?reynaudiana	Herb	P	W	control	1.26	2.06	Root vs. Leaf
137	Lanzhou, China	T2-2, 2-3, 2-5	81	grch	Triticum aestivum	Herb	A	C	control	12.49	38.46	Root vs. Leaf
137	Lanzhou, China	T2-2, 2-3, 2-5	81	grch	Triticum aestivum	Herb	A	C	control	13.26	28.25	Root vs. Leaf
137	Lanzhou, China	T2-2, 2-3, 2-5	81	grch	Triticum aestivum	Herb	A	C	control	9.95	35.04	Root vs. Leaf
137	Lanzhou, China	T2-2, 2-3, 2-5	81	grch	Triticum aestivum	Herb	A	C	control	12.59	34.04	Root vs. Leaf
137	Lanzhou, China	T2-2, 2-3, 2-5	81	grch	Triticum aestivum	Herb	A	C	control	11.2	43.19	Root vs. Leaf
137	Lanzhou, China	T2-2, 2-3, 2-5	81	grch	Triticum aestivum	Herb	A	C	control	10.67	53.47	Root vs. Leaf
138	Lanzhou, China	T3-1, 3-2, 3-3	~90	grch	Lathyrus quinquenervius(Miq.) Litv.）	Herb	P	W	control	5.9	14	Root vs. Leaf
138	Lanzhou, China	T3-1, 3-2, 3-3	~90	grch	Lathyrus quinquenervius(Miq.) Litv.）	Herb	P	W	control	6.1	14.2	Root vs. Leaf
138	Lanzhou, China	T3-1, 3-2, 3-3	~90	grch	Lathyrus quinquenervius(Miq.) Litv.）	Herb	P	W	control	5.9	14	Root vs. Leaf
138	Lanzhou, China	T3-1, 3-2, 3-3	~90	grch	Lathyrus quinquenervius(Miq.) Litv.）	Herb	P	W	control	6.1	14.2	Root vs. Leaf
140	Inner Mongolia, China	F9-1, 9-2, 9-3, T9-1	90	rs	Artemisia frigida Willd. Sp. Pl.	Herb	P	W	control	5.92	1.32	Root vs. Leaf
140	Inner Mongolia, China	F9-1, 9-2, 9-3, T9-1	90	rs	Artemisia frigida Willd. Sp. Pl.	Herb	P	W	control	5.92	1.32	Root vs. Leaf
140	Inner Mongolia, China	F9-1, 9-2, 9-3, T9-1	90	rs	Artemisia frigida Willd. Sp. Pl.	Herb	P	W	control	5.92	1.32	Root vs. Leaf
140	Inner Mongolia, China	F9-1, 9-2, 9-3, T9-1	90	rs	Artemisia frigida Willd. Sp. Pl.	Herb	P	W	control	5.92	1.32	Root vs. Leaf
140	Inner Mongolia, China	F9-1, 9-2, 9-3, T9-1	90	rs	Artemisia frigida Willd. Sp. Pl.	Herb	P	W	control	5.92	1.32	Root vs. Leaf
140	Inner Mongolia, China	F9-1, 9-2, 9-3, T9-1	90	rs	Artemisia frigida Willd. Sp. Pl.	Herb	P	W	control	5.92	1.32	Root vs. Leaf
140	Inner Mongolia, China	F9-1, 9-2, 9-3, T9-1	90	rs	Artemisia frigida Willd. Sp. Pl.	Herb	P	W	control	5.92	1.32	Root vs. Leaf
141	Zhejiang University, China	F3-1, 3-2, 3-3, 3-8	97	rs	Mosla?hangchowensis?Matsuda	Herb	A	W	control	1.91842	1.18304	Root vs. Leaf
141	Zhejiang University, China	F3-1, 3-2, 3-3, 3-8	97	rs	Mosla?hangchowensis?Matsuda	Herb	A	W	control	1.91842	1.18304	Root vs. Leaf
141	Zhejiang University, China	F3-1, 3-2, 3-3, 3-8	97	rs	Mosla?hangchowensis?Matsuda	Herb	A	W	control	1.91842	1.18304	Root vs. Leaf
141	Zhejiang University, China	F3-1, 3-2, 3-3, 3-8	97	rs	Mosla?hangchowensis?Matsuda	Herb	A	W	control	1.91842	1.18304	Root vs. Leaf
141	Zhejiang University, China	F3-1, 3-2, 3-3, 3-8	97	rs	Mosla?chinensis?Maxim.	Herb	A	W	control	0.850477	2.15278	Root vs. Leaf
141	Zhejiang University, China	F3-1, 3-2, 3-3, 3-8	97	rs	Mosla?chinensis?Maxim.	Herb	A	W	control	0.850477	2.15278	Root vs. Leaf
141	Zhejiang University, China	F3-1, 3-2, 3-3, 3-8	97	rs	Mosla?chinensis?Maxim.	Herb	A	W	control	0.850477	2.15278	Root vs. Leaf
141	Zhejiang University, China	F3-1, 3-2, 3-3, 3-8	97	rs	Mosla?chinensis?Maxim.	Herb	A	W	control	0.850477	2.15278	Root vs. Leaf
141	Zhejiang University, China	F3-1, 3-2, 3-3, 3-8	97	rs	Mosla?scabra?(Thunb.) C. Y. Wu et H. W. Li	Herb	A	W	control	0.842779	0.897429	Root vs. Leaf
141	Zhejiang University, China	F3-1, 3-2, 3-3, 3-8	97	rs	Mosla?scabra?(Thunb.) C. Y. Wu et H. W. Li	Herb	A	W	control	0.842779	0.897429	Root vs. Leaf
141	Zhejiang University, China	F3-1, 3-2, 3-3, 3-8	97	rs	Mosla?scabra?(Thunb.) C. Y. Wu et H. W. Li	Herb	A	W	control	0.842779	0.897429	Root vs. Leaf
141	Zhejiang University, China	F3-1, 3-2, 3-3, 3-8	97	rs	Mosla?scabra?(Thunb.) C. Y. Wu et H. W. Li	Herb	A	W	control	0.842779	0.897429	Root vs. Leaf
141	Zhejiang University, China	F3-1, 3-2, 3-3, 3-8	97	rs	Mosla?dianthera?(Buch.-Ham.) Maxim.	Herb	A	W	control	0.860177	1.95967	Root vs. Leaf
141	Zhejiang University, China	F3-1, 3-2, 3-3, 3-8	97	rs	Mosla?dianthera?(Buch.-Ham.) Maxim.	Herb	A	W	control	0.860177	1.95967	Root vs. Leaf
141	Zhejiang University, China	F3-1, 3-2, 3-3, 3-8	97	rs	Mosla?dianthera?(Buch.-Ham.) Maxim.	Herb	A	W	control	0.860177	1.95967	Root vs. Leaf
141	Zhejiang University, China	F3-1, 3-2, 3-3, 3-8	97	rs	Mosla?dianthera?(Buch.-Ham.) Maxim.	Herb	A	W	control	0.860177	1.95967	Root vs. Leaf
142	Fudan University, Shanghai, China	F4-1	56	grh	Alternanthera?philoxeroides?(Mart.) Griseb.	Herb	P	W	control	2.53322	2.04805	Root vs. Leaf
142	Fudan University, Shanghai, China	F4-1	56	grh	Alternanthera?philoxeroides?(Mart.) Griseb.	Herb	P	W	control	1.82741	2.66882	Root vs. Leaf
143	chengdu, China	T4-1, 4-3, 4-5	90	rs	Campylotropis?polyantha?(Franch.) Schindl.	Woody	P	W	control	4.18	5.07	Root vs. Leaf
143	chengdu, China	T4-1, 4-3, 4-5	90	rs	Campylotropis?polyantha?(Franch.) Schindl.	Woody	P	W	control	4.18	5.07	Root vs. Leaf
143	chengdu, China	T4-1, 4-3, 4-5	90	rs	Campylotropis?polyantha?(Franch.) Schindl.	Woody	P	W	control	4.18	5.07	Root vs. Leaf
143	chengdu, China	T4-1, 4-3, 4-5	90	rs	Campylotropis?polyantha?(Franch.) Schindl.	Woody	P	W	control	4.18	5.07	Root vs. Leaf
143	chengdu, China	T4-1, 4-3, 4-5	90	rs	Nitraria?tangutorum?Bobr.	Woody	P	W	control	1.56	2.57	Root vs. Leaf
143	chengdu, China	T4-1, 4-3, 4-5	90	rs	Nitraria?tangutorum?Bobr.	Woody	P	W	control	1.56	2.57	Root vs. Leaf
143	chengdu, China	T4-1, 4-3, 4-5	90	rs	Nitraria?tangutorum?Bobr.	Woody	P	W	control	1.56	2.57	Root vs. Leaf
143	chengdu, China	T4-1, 4-3, 4-5	90	rs	Nitraria?tangutorum?Bobr.	Woody	P	W	control	1.56	2.57	Root vs. Leaf
143	chengdu, China	T4-1, 4-3, 4-5	90	rs	Bauhinia faberi var．Microphylla?	Woody	P	W	control	3.88	3.2	Root vs. Leaf
143	chengdu, China	T4-1, 4-3, 4-5	90	rs	Bauhinia faberi var．Microphylla?	Woody	P	W	control	3.88	3.2	Root vs. Leaf
143	chengdu, China	T4-1, 4-3, 4-5	90	rs	Bauhinia faberi var．Microphylla?	Woody	P	W	control	3.88	3.2	Root vs. Leaf
143	chengdu, China	T4-1, 4-3, 4-5	90	rs	Bauhinia faberi var．Microphylla?	Woody	P	W	control	3.88	3.2	Root vs. Leaf
145	Beijing, China	T5	79	rs	Triticum aestivum	Herb	A	C	control	3.603	1.627	Root vs. Leaf
145	Beijing, China	T5	79	rs	Triticum aestivum	Herb	A	C	control	3.603	1.627	Root vs. Leaf
145	Beijing, China	T5	79	rs	Triticum aestivum	Herb	A	C	control	2.445	1.493	Root vs. Leaf
145	Beijing, China	T5	79	rs	Triticum aestivum	Herb	A	C	control	2.445	1.493	Root vs. Leaf
145	Beijing, China	T5	79	rs	Triticum aestivum	Herb	A	C	control	3.078	1.247	Root vs. Leaf
145	Beijing, China	T5	79	rs	Triticum aestivum	Herb	A	C	control	3.078	1.247	Root vs. Leaf
145	Beijing, China	T5	79	rs	Triticum aestivum	Herb	A	C	control	1.127	1.015	Root vs. Leaf
145	Beijing, China	T5	79	rs	Triticum aestivum	Herb	A	C	control	1.127	1.015	Root vs. Leaf
146	Chongqing, China	T1, 2	180	rs	cajanus cajan(L) Millspaugh	Woody	P	C	control	9.797	23.206	Root vs. Leaf
146	Chongqing, China	T1, 2	180	rs	cajanus cajan(L) Millspaugh	Woody	P	C	control	9.797	23.206	Root vs. Leaf
146	Chongqing, China	T1, 2	180	rs	cajanus cajan(L) Millspaugh	Woody	P	C	control	9.797	23.206	Root vs. Leaf
146	Chongqing, China	T1, 2	180	rs	cajanus cajan(L) Millspaugh	Woody	P	C	control	9.797	23.206	Root vs. Leaf
147	Hangzhou, China	F1, T2	90	rs	Mosla chinensis Maxim.	Herb	A	W	control	0.0520472	0.296268	Root vs. Leaf
147	Hangzhou, China	F1, T2	90	rs	Mosla chinensis Maxim.	Herb	A	W	control	0.0520472	0.296268	Root vs. Leaf
147	Hangzhou, China	F1, T2	90	rs	Mosla chinensis Maxim.	Herb	A	W	control	0.0520472	0.296268	Root vs. Leaf
147	Hangzhou, China	F1, T2	90	rs	Mosla chinensis Maxim.	Herb	A	W	control	0.0520472	0.296268	Root vs. Leaf
148	Lanzhou, China	T2-3	45	rs	Glycine max (L.) Merr.	Herb	A	C	control	28.7	44.9	Root vs. Leaf
148	Lanzhou, China	T2-3	45	rs	Glycine max (L.) Merr.	Herb	A	C	control	19.7	40.9	Root vs. Leaf
148	Lanzhou, China	T2-3	45	rs	Glycine max (L.) Merr.	Herb	A	C	control	13.3	23.4	Root vs. Leaf
148	Lanzhou, China	T2-3	45	rs	Glycine max (L.) Merr.	Herb	A	C	control	15.7	23.3	Root vs. Leaf
148	Lanzhou, China	T2-3	45	rs	Glycine max (L.) Merr.	Herb	A	C	control	28.7	44.9	Root vs. Leaf
148	Lanzhou, China	T2-3	45	rs	Glycine max (L.) Merr.	Herb	A	C	control	19.7	40.9	Root vs. Leaf
148	Lanzhou, China	T2-3	45	rs	Glycine max (L.) Merr.	Herb	A	C	control	13.3	23.4	Root vs. Leaf
148	Lanzhou, China	T2-3	45	rs	Glycine max (L.) Merr.	Herb	A	C	control	15.7	23.3	Root vs. Leaf
149	Kaifeng, Henan, China	F1, 2	100	rs	Triticum aestivum	Herb	A	C	control	0.494442	1.6113	Root vs. Leaf
149	Kaifeng, Henan, China	F1, 2	100	rs	Triticum aestivum	Herb	A	C	control	0.494442	1.6113	Root vs. Leaf
149	Kaifeng, Henan, China	F1, 2	100	rs	Triticum aestivum	Herb	A	C	control	0.577103	2.2702	Root vs. Leaf
149	Kaifeng, Henan, China	F1, 2	100	rs	Triticum aestivum	Herb	A	C	control	0.577103	2.2702	Root vs. Leaf
149	Kaifeng, Henan, China	F1, 2	100	rs	Triticum aestivum	Herb	A	C	control	0.867792	1.76063	Root vs. Leaf
149	Kaifeng, Henan, China	F1, 2	30	rs	Triticum aestivum	Herb	A	C	control	0.867792	1.76063	Root vs. Leaf
149	Kaifeng, Henan, China	F1, 2	100	rs	Triticum aestivum	Herb	A	C	control	0.828959	2.32076	Root vs. Leaf
149	Kaifeng, Henan, China	F1, 2	30	rs	Triticum aestivum	Herb	A	C	control	0.828959	2.32076	Root vs. Leaf
149	Kaifeng, Henan, China	F1, 2	100	rs	Triticum aestivum	Herb	A	C	control	0.344891	1.16803	Root vs. Leaf
149	Kaifeng, Henan, China	F1, 2	30	rs	Triticum aestivum	Herb	A	C	control	0.344891	1.16803	Root vs. Leaf
149	Kaifeng, Henan, China	F1, 2	100	rs	Triticum aestivum	Herb	A	C	control	0.403382	1.84575	Root vs. Leaf
149	Kaifeng, Henan, China	F1, 2	30	rs	Triticum aestivum	Herb	A	C	control	0.403382	1.84575	Root vs. Leaf
150	Lanzhou, China	F1	101	grh	Agriophyllum squarrosum	Herb	A	W	control	0.316544	1.24669	Root vs. Leaf
150	Lanzhou, China	F1	98	grch	Phaseolus vulgaris L. cv	Herb	A	C	control	1.10739	1.25616	Root vs. Leaf
151	Cabrils, Barcelona, Spain	F1, 3	98	grch	Phaseolus vulgaris L. cv	Herb	A	C	control	2.07904	1.35679	Root vs. Leaf
151	Cabrils, Barcelona, Spain	F1, 3	98	grch	Phaseolus vulgaris L. cv	Herb	A	C	control	1.28346	2.2907	Root vs. Leaf
151	Cabrils, Barcelona, Spain	F1, 3	122	grch	Capsicum annuum L	Herb	A	C	control	4.74478	11.247	Root vs. Leaf
152	Cambridge, Massachusetts, USA	F2, 3, 4, 5	63	glh	Polygonum persicaria	Herb	A	W	control	0.881662	1.38438	Root vs. Leaf
152	Cambridge, Massachusetts, USA	F2, 3, 4, 5	63	glh	Polygonum persicaria	Herb	A	W	control	0.85871	1.15826	Root vs. Leaf
152	Cambridge, Massachusetts, USA	F2, 3, 4, 5	63	glh	Polygonum persicaria	Herb	A	W	control	1.26591	1.4978	Root vs. Leaf
152	Cambridge, Massachusetts, USA	F2, 3, 4, 5	63	glh	Polygonum persicaria	Herb	A	W	control	0.759527	0.814119	Root vs. Leaf
152	Cambridge, Massachusetts, USA	F2, 3, 4, 5	63	glh	Polygonum persicaria	Herb	A	W	control	0.953582	1.10521	Root vs. Leaf
152	Cambridge, Massachusetts, USA	F2, 3, 4, 5	63	glh	Polygonum persicaria	Herb	A	W	control	0.838169	0.911436	Root vs. Leaf
152	Cambridge, Massachusetts, USA	F2, 3, 4, 5	63	glh	Polygonum persicaria	Herb	A	W	control	1.93508	1.77046	Root vs. Leaf
152	Cambridge, Massachusetts, USA	F2, 3, 4, 5	63	glh	Polygonum persicaria	Herb	A	W	control	1.66159	1.57981	Root vs. Leaf
152	Cambridge, Massachusetts, USA	F2, 3, 4, 5	63	glh	Polygonum persicaria	Herb	A	W	control	1.27346	1.98078	Root vs. Leaf
152	Cambridge, Massachusetts, USA	F2, 3, 4, 5	63	glh	Polygonum persicaria	Herb	A	W	control	0.924981	1.74018	Root vs. Leaf
152	Cambridge, Massachusetts, USA	F2, 3, 4, 5	63	glh	Polygonum persicaria	Herb	A	W	control	1.11523	2.0073	Root vs. Leaf
152	Cambridge, Massachusetts, USA	F2, 3, 4, 5	63	glh	Polygonum persicaria	Herb	A	W	control	0.908033	1.8071	Root vs. Leaf
152	Cambridge, Massachusetts, USA	F2, 3, 4, 5	63	glh	Polygonum persicaria	Herb	A	W	control	1.70925	2.55675	Root vs. Leaf
152	Cambridge, Massachusetts, USA	F2, 3, 4, 5	63	glh	Polygonum persicaria	Herb	A	W	control	1.22156	2.71779	Root vs. Leaf
152	Cambridge, Massachusetts, USA	F2, 3, 4, 5	63	glh	Polygonum persicaria	Herb	A	W	control	1.20811	2.31799	Root vs. Leaf
152	Cambridge, Massachusetts, USA	F2, 3, 4, 5	63	glh	Polygonum persicaria	Herb	A	W	control	0.928068	1.93053	Root vs. Leaf
152	Cambridge, Massachusetts, USA	F2, 3, 4, 5	63	glh	Polygonum persicaria	Herb	A	W	control	1.67469	3.09432	Root vs. Leaf
152	Cambridge, Massachusetts, USA	F2, 3, 4, 5	63	glh	Polygonum persicaria	Herb	A	W	control	2.0401	2.55026	Root vs. Leaf
152	Cambridge, Massachusetts, USA	F2, 3, 4, 5	63	glh	Polygonum persicaria	Herb	A	W	control	1.78092	2.98838	Root vs. Leaf
152	Cambridge, Massachusetts, USA	F2, 3, 4, 5	63	glh	Polygonum persicaria	Herb	A	W	control	1.86532	2.19002	Root vs. Leaf
152	Cambridge, Massachusetts, USA	F2, 3, 4, 5	63	glh	Polygonum persicaria	Herb	A	W	control	1.77397	3.17309	Root vs. Leaf
152	Cambridge, Massachusetts, USA	F2, 3, 4, 5	63	glh	Polygonum persicaria	Herb	A	W	control	2.53861	2.44587	Root vs. Leaf
152	Cambridge, Massachusetts, USA	F2, 3, 4, 5	63	glh	Polygonum persicaria	Herb	A	W	control	2.3797	3.77278	Root vs. Leaf
152	Cambridge, Massachusetts, USA	F2, 3, 4, 5	63	glh	Polygonum persicaria	Herb	A	W	control	2.53861	2.65854	Root vs. Leaf
152	Cambridge, Massachusetts, USA	F2, 3, 4, 5	63	glh	Polygonum persicaria	Herb	A	W	control	8.55361	13.5968	Root vs. Leaf
152	Cambridge, Massachusetts, USA	F2, 3, 4, 5	63	glh	Polygonum persicaria	Herb	A	W	control	7.66493	9.64152	Root vs. Leaf
152	Cambridge, Massachusetts, USA	F2, 3, 4, 5	63	glh	Polygonum persicaria	Herb	A	W	control	7.28227	14.789	Root vs. Leaf
152	Cambridge, Massachusetts, USA	F2, 3, 4, 5	63	glh	Polygonum persicaria	Herb	A	W	control	8.37963	10.4002	Root vs. Leaf
152	Cambridge, Massachusetts, USA	F2, 3, 4, 5	63	glh	Polygonum persicaria	Herb	A	W	control	7.05988	13.9852	Root vs. Leaf
152	Cambridge, Massachusetts, USA	F2, 3, 4, 5	63	glh	Polygonum persicaria	Herb	A	W	control	6.95877	10.5953	Root vs. Leaf
152	Cambridge, Massachusetts, USA	F2, 3, 4, 5	63	glh	Polygonum persicaria	Herb	A	W	control	7.31769	12.8593	Root vs. Leaf
152	Cambridge, Massachusetts, USA	F2, 3, 4, 5	63	glh	Polygonum persicaria	Herb	A	W	control	7.41881	8.69928	Root vs. Leaf
152	Cambridge, Massachusetts, USA	F2, 3, 4, 5	63	glh	Polygonum persicaria	Herb	A	W	control	6.63999	12.1382	Root vs. Leaf
152	Cambridge, Massachusetts, USA	F2, 3, 4, 5	63	glh	Polygonum persicaria	Herb	A	W	control	6.18986	9.05315	Root vs. Leaf
152	Cambridge, Massachusetts, USA	F2, 3, 4, 5	63	glh	Polygonum persicaria	Herb	A	W	control	8.02782	13.2803	Root vs. Leaf
152	Cambridge, Massachusetts, USA	F2, 3, 4, 5	63	glh	Polygonum persicaria	Herb	A	W	control	7.6522	10.4738	Root vs. Leaf
156	Pamplona, Spain	T2-3, F4	18	grh	Pisum sativum L.	Herb	A	C	control	0.55	0.308722	Root vs. Leaf
156	Pamplona, Spain	T2-3, F4	18	grh	Pisum sativum L.	Herb	A	C	control	0.91	0.301412	Root vs. Leaf
157	Hisar, India	T2, 3	50	rs	Vigna radiata L.	Herb	A	C	control	0.675325	2.14	Root vs. Leaf
157	Hisar, India	T2, 3	50	rs	Vigna radiata L.	Herb	A	C	control	0.74	1.74	Root vs. Leaf
157	Hisar, India	T2, 3	50	rs	Vigna radiata L.	Herb	A	C	control	0.69	1.15	Root vs. Leaf
157	Hisar, India	T2, 3	50	rs	Vigna radiata L.	Herb	A	C	control	0.65	1.19	Root vs. Leaf
157	Hisar, India	T2, 3	50	rs	Vigna radiata L.	Herb	A	C	control	0.54	1.09	Root vs. Leaf
157	Hisar, India	T2, 3	50	rs	Vigna radiata L.	Herb	A	C	control	0.57	1.19	Root vs. Leaf
157	Hisar, India	T2, 3	20	rs	Vigna radiata L.	Herb	A	C	control	0.8	1.58	Root vs. Leaf
157	Hisar, India	T2, 3	34	rs	Vigna radiata L.	Herb	A	C	control	1.41	3.46	Root vs. Leaf
157	Hisar, India	T2, 3	42	rs	Vigna radiata L.	Herb	A	C	control	1.24	2.89	Root vs. Leaf
160	Kaifeng, Henan, China	F1, 2, T2, 3	135	rs	Triticum aestivum	Herb	A	C	control	0.158207	0.711604	Root vs. Leaf
160	Kaifeng, Henan, China	F1, 2, T2, 3	135	rs	Triticum aestivum	Herb	A	C	control	0.489004	2.04266	Root vs. Leaf
160	Kaifeng, Henan, China	F1, 2, T2, 3	135	rs	Triticum aestivum	Herb	A	C	control	0.859441	2.32935	Root vs. Leaf
160	Kaifeng, Henan, China	F1, 2, T2, 3	135	rs	Triticum aestivum	Herb	A	C	control	0.350617	1.86348	Root vs. Leaf
160	Kaifeng, Henan, China	F1, 2, T2, 3	135	rs	Triticum aestivum	Herb	A	C	control	0.339084	1.12116	Root vs. Leaf
160	Kaifeng, Henan, China	F1, 2, T2, 3	135	rs	Triticum aestivum	Herb	A	C	control	0.158207	0.711604	Root vs. Leaf
160	Kaifeng, Henan, China	F1, 2, T2, 3	135	rs	Triticum aestivum	Herb	A	C	control	0.489004	2.04266	Root vs. Leaf
160	Kaifeng, Henan, China	F1, 2, T2, 3	135	rs	Triticum aestivum	Herb	A	C	control	0.859441	2.32935	Root vs. Leaf
160	Kaifeng, Henan, China	F1, 2, T2, 3	135	rs	Triticum aestivum	Herb	A	C	control	0.350617	1.86348	Root vs. Leaf
160	Kaifeng, Henan, China	F1, 2, T2, 3	135	rs	Triticum aestivum	Herb	A	C	control	0.339084	1.12116	Root vs. Leaf
160	Kaifeng, Henan, China	F1, 2, T2, 3	135	rs	Triticum aestivum	Herb	A	C	control	0.230279	0.880546	Root vs. Leaf
160	Kaifeng, Henan, China	F1, 2, T2, 3	135	rs	Triticum aestivum	Herb	A	C	control	0.561088	2.68259	Root vs. Leaf
160	Kaifeng, Henan, China	F1, 2, T2, 3	135	rs	Triticum aestivum	Herb	A	C	control	0.69731	2.83106	Root vs. Leaf
160	Kaifeng, Henan, China	F1, 2, T2, 3	135	rs	Triticum aestivum	Herb	A	C	control	0.343428	2.16041	Root vs. Leaf
160	Kaifeng, Henan, China	F1, 2, T2, 3	135	rs	Triticum aestivum	Herb	A	C	control	0.403955	1.82253	Root vs. Leaf
160	Kaifeng, Henan, China	F1, 2, T2, 3	135	rs	Triticum aestivum	Herb	A	C	control	0.230279	0.880546	Root vs. Leaf
160	Kaifeng, Henan, China	F1, 2, T2, 3	135	rs	Triticum aestivum	Herb	A	C	control	0.561088	2.68259	Root vs. Leaf
160	Kaifeng, Henan, China	F1, 2, T2, 3	135	rs	Triticum aestivum	Herb	A	C	control	0.69731	2.83106	Root vs. Leaf
160	Kaifeng, Henan, China	F1, 2, T2, 3	135	rs	Triticum aestivum	Herb	A	C	control	0.343428	2.16041	Root vs. Leaf
160	Kaifeng, Henan, China	F1, 2, T2, 3	135	rs	Triticum aestivum	Herb	A	C	control	0.403955	1.82253	Root vs. Leaf
163	zhengzhou, China	T2	80	rs	Triticum aestivum	Herb	A	C	control	4.04	3.22	Root vs. Leaf
164	Nanjing, Jiangsu, China	T2	36	rs	Triticum aestivum	Herb	A	C	control	3.466	5.888	Root vs. Leaf
164	Nanjing, Jiangsu, China	T2	36	rs	Triticum aestivum	Herb	A	C	control	3.466	5.888	Root vs. Leaf
164	Nanjing, Jiangsu, China	T2	98	rs	Triticum aestivum	Herb	A	C	control	4.6	6.652	Root vs. Leaf
164	Nanjing, Jiangsu, China	T2	98	rs	Triticum aestivum	Herb	A	C	control	4.6	6.652	Root vs. Leaf
164	Nanjing, Jiangsu, China	T2	114	rs	Triticum aestivum	Herb	A	C	control	4.134	6.028	Root vs. Leaf
164	Nanjing, Jiangsu, China	T2	114	rs	Triticum aestivum	Herb	A	C	control	4.134	6.028	Root vs. Leaf
5	Eberswalder Straße , Mu¨ncheberg, Germany	T1	35	rs	Populus tremula	Woody	P	W	drought	14.2	12.2	Root vs. Leaf
5	Eberswalder Straße , Mu¨ncheberg, Germany	T1	35	rs	Populus tremula × Populus tremula	Woody	P	W	drought	16.1	12.9	Root vs. Leaf
5	Eberswalder Straße , Mu¨ncheberg, Germany	T1	35	rs	Populus maximowiczii × Populus trichocarpa	Woody	P	W	drought	4.7	8.2	Root vs. Leaf
7	Diagonal, Barcelona, Spain	F3, F5, T3	~60	grh	Arundo donax L.	Herb	P	W	drought	5.17352	2.42897	Root vs. Leaf
7	Diagonal, Barcelona, Spain	F3, F5, T3	~60	grh	Arundo donax L.	Herb	P	W	drought	3.18972	1.87555	Root vs. Leaf
7	Diagonal, Barcelona, Spain	F3, F5, T3	~60	grh	Arundo donax L.	Herb	P	W	drought	3.46754	2.17068	Root vs. Leaf
7	Diagonal, Barcelona, Spain	F3, F5, T3	~60	grh	Arundo donax L.	Herb	P	W	drought	4.08402	2.48104	Root vs. Leaf
7	Diagonal, Barcelona, Spain	F3, F5, T3	~60	grh	Arundo donax L.	Herb	P	W	drought	4.87507	1.90128	Root vs. Leaf
7	Diagonal, Barcelona, Spain	F3, F5, T3	~60	grh	Arundo donax L.	Herb	P	W	drought	3.64597	1.98195	Root vs. Leaf
7	Diagonal, Barcelona, Spain	F3, F5, T3	~60	grh	Arundo donax L.	Herb	P	W	drought	4.50697	2.49191	Root vs. Leaf
7	Diagonal, Barcelona, Spain	F3, F5, T3	~60	grh	Arundo donax L.	Herb	P	W	drought	3.7658	1.77143	Root vs. Leaf
9	Nakhon Pathom, Thailand	F7	8	grh	Eucalyptus camaldulensis Dehnh.	Woody	P	W	drought	8.71388	11.386	Root vs. Leaf
9	Nakhon Pathom, Thailand	F7	8	grh	Eucalyptus camaldulensis Dehnh.	Woody	P	W	drought	15.1323	16.4509	Root vs. Leaf
9	Nakhon Pathom, Thailand	F7	8	grh	Eucalyptus camaldulensis Dehnh.	Woody	P	W	drought	15.7974	17.5366	Root vs. Leaf
9	Nakhon Pathom, Thailand	F7	8	grh	Eucalyptus camaldulensis Dehnh.	Woody	P	W	drought	4.71295	6.53596	Root vs. Leaf
9	Nakhon Pathom, Thailand	F7	8	grh	Eucalyptus camaldulensis Dehnh.	Woody	P	W	drought	5.96248	6.25458	Root vs. Leaf
9	Nakhon Pathom, Thailand	F7	8	grh	Eucalyptus camaldulensis Dehnh.	Woody	P	W	drought	6.6257	7.962	Root vs. Leaf
10	Pullman, Washington, USA	F4	56	grh	Heteropogon contortus	Herb	P	W	drought	1.7344	1.5176	Root vs. Leaf
10	Pullman, Washington, USA	F4	56	grh	Pennisetum setaceum	Herb	P	W	drought	2.634	3.8632	Root vs. Leaf
12	Vicosa, Brazil	T1	40	grh	coffee progenies	Woody	P	W	drought	5.99742	13.2304	Root vs. Leaf
12	Vicosa, Brazil	T1	40	grh	coffee progenies	Woody	P	W	drought	4.96826	10.2855	Root vs. Leaf
13	Chengdu, China	T1	90	glh	Populus kangdingensis	Woody	P	W	drought	14.53	10.47	Root vs. Leaf
13	Chengdu, China	T1	90	glh	Populus kangdingensis	Woody	P	W	drought	4.42	1.57	Root vs. Leaf
16	Mangilao, Guam, USA	T1, T2	21	rs	Carica papaya	Woody	P	W	drought	1.144	0.442	Root vs. Leaf
16	Mangilao, Guam, USA	T1, T2	21	rs	Carica papaya	Woody	P	W	drought	0.975	0.447	Root vs. Leaf
17	Champenoux, France	T1, F1	NG	grh	pinus pinaster	Woody	P	W	drought	1.4	4.06	Root vs. Leaf
17	Champenoux, France	T1, F1	NG	grh	pinus pinaster	Woody	P	W	drought	9.632	3.956	Root vs. Leaf
21	Queensland, Australia	F2, 3	90	glh	Eucalyptus cloeziana	Woody	P	W	drought	2.43844	4.56337	Root vs. Leaf
21	Queensland, Australia	F2, 3	90	glh	Eucalyptus argophloia	Woody	P	W	drought	11.4638	12.8394	Root vs. Leaf
21	Queensland, Australia	F2, 3	90	glh	Eucalyptus cloeziana	Woody	P	W	drought	2.35435	6.72671	Root vs. Leaf
21	Queensland, Australia	F2, 3	90	glh	Eucalyptus cloeziana	Woody	P	W	drought	1.2973	2.65946	Root vs. Leaf
21	Queensland, Australia	F2, 3	90	glh	Eucalyptus argophloia	Woody	P	W	drought	8.08531	9.27215	Root vs. Leaf
21	Queensland, Australia	F2, 3	90	glh	Eucalyptus cloeziana	Woody	P	W	drought	0.81201	2.12372	Root vs. Leaf
22	Utrecht, The Netherlands	F1	NG	grch	Nicotiana tabacum var petit Havana	Herb	P	W	drought	2.01271	29.9505	Root vs. Leaf
22	Utrecht, The Netherlands	F1	NG	grch	Nicotiana tabacum var petit Havana	Herb	P	W	drought	3.43683	38.5764	Root vs. Leaf
22	Utrecht, The Netherlands	F1	NG	grch	Nicotiana tabacum var petit Havana	Herb	P	W	drought	7.90961	35.844	Root vs. Leaf
22	Utrecht, The Netherlands	F1	NG	grch	Nicotiana tabacum var petit Havana	Herb	P	W	drought	15.3389	53.6886	Root vs. Leaf
23	Aberdeen, U.K	F1	69	grh	Betula pendula Roth	Woody	P	W	drought	4.52841	2.54773	Root vs. Leaf
23	Aberdeen, U.K	F1	69	grh	Betula pendula Roth	Woody	P	W	drought	4.51705	1.89318	Root vs. Leaf
23	Aberdeen, U.K	F1	104	grh	Betula pendula Roth	Woody	P	W	drought	15.2841	4.91212	Root vs. Leaf
23	Aberdeen, U.K	F1	104	grh	Betula pendula Roth	Woody	P	W	drought	8.74432	3.05758	Root vs. Leaf
23	Aberdeen, U.K	F1	144	grh	Betula pendula Roth	Woody	P	W	drought	12.9886	4.93788	Root vs. Leaf
24	Lisbon, Portugal	T1	49	grh	Eucalyptus globulus	Woody	P	W	drought	1.8216	4.3056	Root vs. Leaf
24	Lisbon, Portugal	T1	49	grh	Eucalyptus globulus	Woody	P	W	drought	1.2555	4.5012	Root vs. Leaf
25	Texas, USA.	T1, 2, 3	54	grh	Hibiscus rosa-sinensis L. cv. Leprechaun (Hibiscus).	Woody	P	W	drought	4.5	16.3	Root vs. Leaf
26	Boulder, Colorado, USA	T1	129	grh	Liquidambar styraciflua L	Woody	P	W	drought	23.4	10.2	Root vs. Leaf
26	Boulder, Colorado, USA	T1	21	grh	Liquidambar styraciflua L	Woody	P	W	drought	45.4	29.8	Root vs. Leaf
27	Sabie, South Africa	F1, T1	480	rs	Eucalyptus grandis	Woody	P	W	drought	668.087	181.363	Root vs. Leaf
27	Sabie, South Africa	F1, T1	480	rs	Eucalyptus grandis	Woody	P	W	drought	413.264	105.898	Root vs. Leaf
27	Sabie, South Africa	F1, T1	480	rs	Eucalyptus grandis	Woody	P	W	drought	746.376	125.896	Root vs. Leaf
27	Sabie, South Africa	F1, T1	480	rs	Eucalyptus grandis	Woody	P	W	drought	599.062	130.155	Root vs. Leaf
27	Sabie, South Africa	F1, T1	480	rs	Eucalyptus grandis	Woody	P	W	drought	384.605	197.074	Root vs. Leaf
27	Sabie, South Africa	F1, T1	480	rs	Eucalyptus grandis	Woody	P	W	drought	404.982	234.105	Root vs. Leaf
29	Medford, Massachusetts, U.S.A.	T3	48	grh	Hybrid	Woody	P	W	drought	34.2	31.2	Root vs. Leaf
29	Medford, Massachusetts, U.S.A.	T3	48	grh	Salix sericea Marsh	Woody	P	W	drought	33.6	28.1	Root vs. Leaf
29	Medford, Massachusetts, U.S.A.	T3	48	grh	Salix eriocephala Michx	Woody	P	W	drought	33.6	28.6	Root vs. Leaf
29	Medford, Massachusetts, U.S.A.	T3	48	grh	Salix sericea Marsh	Woody	P	W	drought	19	14.2	Root vs. Leaf
29	Medford, Massachusetts, U.S.A.	T3	48	grh	Salix eriocephala Michx	Woody	P	W	drought	11.8	14	Root vs. Leaf
29	Medford, Massachusetts, U.S.A.	T3	48	grh	Hybrid	Woody	P	W	drought	9.6	16.1	Root vs. Leaf
29	Medford, Massachusetts, U.S.A.	T3	48	grh	Salix eriocephala Michx	Woody	P	W	drought	7.1	9.5	Root vs. Leaf
29	Medford, Massachusetts, U.S.A.	T3	48	grh	Hybrid	Woody	P	W	drought	5.9	12.9	Root vs. Leaf
29	Medford, Massachusetts, U.S.A.	T3	48	grh	Salix sericea Marsh	Woody	P	W	drought	5.8	7	Root vs. Leaf
31	Emei, China	T1	NG	rs	Abies fabri	Woody	P	W	drought	1.67	0.74	Root vs. Leaf
32	Vicosa, Brazil	T1	120	rs	Coffea canephora	Woody	P	W	drought	61.44	72.96	Root vs. Leaf
32	Vicosa, Brazil	T1	120	rs	Coffea canephora	Woody	P	W	drought	91.65	42.9	Root vs. Leaf
32	Vicosa, Brazil	T1	120	rs	Coffea canephora	Woody	P	W	drought	19.17	23.43	Root vs. Leaf
32	Vicosa, Brazil	T1	120	rs	Coffea canephora	Woody	P	W	drought	40	41.25	Root vs. Leaf
32	Vicosa, Brazil	T1	120	rs	Coffea canephora	Woody	P	W	drought	42.3	56.4	Root vs. Leaf
32	Vicosa, Brazil	T1	120	rs	Coffea canephora	Woody	P	W	drought	36.3	72.6	Root vs. Leaf
32	Vicosa, Brazil	T1	120	rs	Coffea canephora	Woody	P	W	drought	17.64	23.31	Root vs. Leaf
32	Vicosa, Brazil	T1	120	rs	Coffea canephora	Woody	P	W	drought	24.84	35.88	Root vs. Leaf
32	Vicosa, Brazil	T1	120	rs	Coffea canephora	Woody	P	W	drought	43.2	40.5	Root vs. Leaf
32	Vicosa, Brazil	T1	120	rs	Coffea canephora	Woody	P	W	drought	35.25	76.14	Root vs. Leaf
33	Apartado, Maracay, Venezuela.	F1	50	grh	Brachiaria brizantha	Herb	P	W	drought	21.4257	45.399	Root vs. Leaf
33	Apartado, Maracay, Venezuela.	F1	50	grh	Brachiaria decumbens	Herb	P	W	drought	19.3524	19.0517	Root vs. Leaf
33	Apartado, Maracay, Venezuela.	F1	50	grh	Brachiaria mutica	Herb	P	W	drought	8.86655	7.85364	Root vs. Leaf
33	Apartado, Maracay, Venezuela.	F1	50	grh	Brachiaria humidicola	Herb	P	W	drought	4.55389	2.52157	Root vs. Leaf
33	Apartado, Maracay, Venezuela.	F1	50	grh	Brachiaria dictyoneura	Herb	P	W	drought	6.96902	6.16402	Root vs. Leaf
34	Maoxian County, Sichuan, China	T3, 4	180	grh	Sophora davidii	Woody	P	W	drought	0.441	0.22932	Root vs. Leaf
34	Maoxian County, Sichuan, China	T3, 4	180	grh	Sophora davidii	Woody	P	W	drought	0.44213	0.305045	Root vs. Leaf
34	Maoxian County, Sichuan, China	T3, 4	180	grh	Sophora davidii	Woody	P	W	drought	0.349946	0.226144	Root vs. Leaf
34	Maoxian County, Sichuan, China	T3, 4	180	grh	Sophora davidii	Woody	P	W	drought	0.107844	0.050939	Root vs. Leaf
34	Maoxian County, Sichuan, China	T3, 4	180	grh	Sophora davidii	Woody	P	W	drought	0.22292	0.10808	Root vs. Leaf
34	Maoxian County, Sichuan, China	T3, 4	180	grh	Sophora davidii	Woody	P	W	drought	0.083904	0.04736	Root vs. Leaf
35	Fuyang , Zhejiang, China	F3	21	rs	Toona ciliata var． pubescens	Woody	P	W	drought	9.80078	8.25113	Root vs. Leaf
35	Fuyang , Zhejiang, China	F3	52	rs	Toona ciliata var． pubescens	Woody	P	W	drought	6.95639	7.01258	Root vs. Leaf
35	Fuyang , Zhejiang, China	F3	83	rs	Toona ciliata var． pubescens	Woody	P	W	drought	6.97729	5.79024	Root vs. Leaf
35	Fuyang , Zhejiang, China	F3	113	rs	Toona ciliata var． pubescens	Woody	P	W	drought	5.60036	3.98587	Root vs. Leaf
35	Fuyang , Zhejiang, China	F3	21	rs	Toona ciliata var． pubescens	Woody	P	W	drought	8.92026	6.55023	Root vs. Leaf
35	Fuyang , Zhejiang, China	F3	52	rs	Toona ciliata var． pubescens	Woody	P	W	drought	7.46415	6.58237	Root vs. Leaf
35	Fuyang , Zhejiang, China	F3	83	rs	Toona ciliata var． pubescens	Woody	P	W	drought	6.80915	5.20364	Root vs. Leaf
35	Fuyang , Zhejiang, China	F3	113	rs	Toona ciliata var． pubescens	Woody	P	W	drought	6.5956	3.73584	Root vs. Leaf
35	Fuyang , Zhejiang, China	F3	21	rs	Toona ciliata var． pubescens	Woody	P	W	drought	8.776	5.73356	Root vs. Leaf
35	Fuyang , Zhejiang, China	F3	52	rs	Toona ciliata var． pubescens	Woody	P	W	drought	5.78555	6.14632	Root vs. Leaf
35	Fuyang , Zhejiang, China	F3	83	rs	Toona ciliata var． pubescens	Woody	P	W	drought	5.9803	5.10267	Root vs. Leaf
35	Fuyang , Zhejiang, China	F3	113	rs	Toona ciliata var． pubescens	Woody	P	W	drought	6.92953	3.25855	Root vs. Leaf
36	Apartado, Caracas, Venezuela	T1	35	grh	Andropogon gayanus	Herb	P	W	drought	26.8543	26.8543	Root vs. Leaf
36	Apartado, Caracas, Venezuela	T1	35	grh	Brachiaria mutica.	Herb	P	W	drought	16.0896	17.9254	Root vs. Leaf
36	Apartado, Caracas, Venezuela	T1	35	grh	Hyparrhenia rufa	Herb	P	W	drought	27.2309	24.4984	Root vs. Leaf
36	Apartado, Caracas, Venezuela	T1	35	grh	Echinochloa polystachya	Herb	P	W	drought	16.7177	12.9845	Root vs. Leaf
37	Talca, Chile	T1	45	ns	Pinus radiata	Woody	P	W	drought	0.55	0.75	Root vs. Leaf
37	Talca, Chile	T1	45	ns	Pinus radiata	Woody	P	W	drought	0.5	0.68	Root vs. Leaf
39	Hannover, Germany	F2, F3	2	grh	Amaranthus tricolor	Herb	A	C	drought	0.0497789	0.366523	Root vs. Leaf
39	Hannover, Germany	F2, F3	10	grh	Amaranthus tricolor	Herb	A	C	drought	0.292421	1.75503	Root vs. Leaf
39	Hannover, Germany	F2, F3	17	grh	Amaranthus tricolor	Herb	A	C	drought	1.30361	3.5381	Root vs. Leaf
39	Hannover, Germany	F2, F3	21	grh	Amaranthus tricolor	Herb	A	C	drought	1.57794	3.54093	Root vs. Leaf
39	Hannover, Germany	F2, F3	28	grh	Amaranthus tricolor	Herb	A	C	drought	1.784	4.02933	Root vs. Leaf
39	Hannover, Germany	F2, F3	2	grh	Amaranthus tricolor	Herb	A	C	drought	0.0308442	0.166734	Root vs. Leaf
39	Hannover, Germany	F2, F3	7	grh	Amaranthus tricolor	Herb	A	C	drought	0.344807	1.32333	Root vs. Leaf
39	Hannover, Germany	F2, F3	14	grh	Amaranthus tricolor	Herb	A	C	drought	1.26785	2.48826	Root vs. Leaf
39	Hannover, Germany	F2, F3	17	grh	Amaranthus tricolor	Herb	A	C	drought	1.51024	2.2617	Root vs. Leaf
39	Hannover, Germany	F2, F3	24	grh	Amaranthus tricolor	Herb	A	C	drought	1.62448	2.81824	Root vs. Leaf
39	Hannover, Germany	F2, F3	2	grh	Amaranthus blitum	Herb	A	W	drought	0.0389827	0.327762	Root vs. Leaf
39	Hannover, Germany	F2, F3	7	grh	Amaranthus blitum	Herb	A	W	drought	0.253113	1.14109	Root vs. Leaf
39	Hannover, Germany	F2, F3	15	grh	Amaranthus blitum	Herb	A	W	drought	1.03964	2.38943	Root vs. Leaf
39	Hannover, Germany	F2, F3	20	grh	Amaranthus blitum	Herb	A	W	drought	1.29857	2.08435	Root vs. Leaf
39	Hannover, Germany	F2, F3	27	grh	Amaranthus blitum	Herb	A	W	drought	1.59291	2.60452	Root vs. Leaf
39	Hannover, Germany	F2, F3	2	grh	Amaranthus cruentus	Herb	A	C	drought	0.075222	0.376934	Root vs. Leaf
39	Hannover, Germany	F2, F3	7	grh	Amaranthus cruentus	Herb	A	C	drought	0.333027	1.81262	Root vs. Leaf
39	Hannover, Germany	F2, F3	13	grh	Amaranthus cruentus	Herb	A	C	drought	1.33623	3.55364	Root vs. Leaf
39	Hannover, Germany	F2, F3	17	grh	Amaranthus cruentus	Herb	A	C	drought	1.9356	3.42563	Root vs. Leaf
39	Hannover, Germany	F2, F3	24	grh	Amaranthus cruentus	Herb	A	C	drought	2.15947	4.89985	Root vs. Leaf
41	Maracaibo, Venezuela	T1	15	without rs/no rain	Panicum maximum Jacq.	Herb	P	W	drought	57.8	58.9065	Root vs. Leaf
43	Büsgenweg , Göttingen, Germany	F1, T3	152	grh	Fagus sylvatica	Woody	P	W	drought	103	25	Root vs. Leaf
43	Büsgenweg , Göttingen, Germany	F1, T3	152	grh	Picea abies	Woody	P	W	drought	37	25	Root vs. Leaf
45	Santomera, Murcia Spain	T1	240	grh	Rhamnus alaternus	Woody	P	W	drought	2.46402	1.24215	Root vs. Leaf
46	West Lafayette, Indiana, USA	T3, 4, F4	52	grh	Castanea dentata	Woody	P	W	drought	16.7961	17.3	Root vs. Leaf
49	Madryn, Chubut, Argentina	F1, T1	150	grh	Jarava speciosa	Herb	P	W	drought	4.29	3.43	Root vs. Leaf
49	Madryn, Chubut, Argentina	F1, T1	150	grh	Grindelia chiloensis	Woody	P	W	drought	4.74	2.47	Root vs. Leaf
49	Madryn, Chubut, Argentina	F1, T1	150	grh	Prosopis alpataco	Woody	P	W	drought	2.87	0.54	Root vs. Leaf
49	Madryn, Chubut, Argentina	F1, T1	150	grh	Bougainvillea spinosa	Woody	P	W	drought	2.41	0.9	Root vs. Leaf
49	Madryn, Chubut, Argentina	F1, T1	150	grh	Chuquiraga erinacea	Woody	P	W	drought	0.51	0.78	Root vs. Leaf
49	Madryn, Chubut, Argentina	F1, T1	150	grh	Larrea divaricata	Woody	P	W	drought	3.51	0.87	Root vs. Leaf
49	Madryn, Chubut, Argentina	F1, T1	150	grh	Jarava speciosa	Herb	P	W	drought	3.56	2.57	Root vs. Leaf
49	Madryn, Chubut, Argentina	F1, T1	150	grh	Grindelia chiloensis	Woody	P	W	drought	3.53	1.88	Root vs. Leaf
49	Madryn, Chubut, Argentina	F1, T1	150	grh	Prosopis alpataco	Woody	P	W	drought	2.47	0.33	Root vs. Leaf
49	Madryn, Chubut, Argentina	F1, T1	150	grh	Bougainvillea spinosa	Woody	P	W	drought	2.61	1.04	Root vs. Leaf
49	Madryn, Chubut, Argentina	F1, T1	150	grh	Chuquiraga erinacea	Woody	P	W	drought	0.31	0.27	Root vs. Leaf
49	Madryn, Chubut, Argentina	F1, T1	150	grh	Larrea divaricata	Woody	P	W	drought	3.44	0.94	Root vs. Leaf
49	Madryn, Chubut, Argentina	F1, T1	150	grh	Jarava speciosa	Herb	P	W	drought	4.01	2.66	Root vs. Leaf
49	Madryn, Chubut, Argentina	F1, T1	150	grh	Grindelia chiloensis	Woody	P	W	drought	2.22	1.54	Root vs. Leaf
49	Madryn, Chubut, Argentina	F1, T1	150	grh	Prosopis alpataco	Woody	P	W	drought	1.74	0.21	Root vs. Leaf
49	Madryn, Chubut, Argentina	F1, T1	150	grh	Bougainvillea spinosa	Woody	P	W	drought	2.33	0.85	Root vs. Leaf
49	Madryn, Chubut, Argentina	F1, T1	150	grh	Chuquiraga erinacea	Woody	P	W	drought	0.54	0.48	Root vs. Leaf
49	Madryn, Chubut, Argentina	F1, T1	150	grh	Larrea divaricata	Woody	P	W	drought	2.88	0.87	Root vs. Leaf
49	Madryn, Chubut, Argentina	F1, T1	150	grh	Jarava speciosa	Herb	P	W	drought	0.57	0.4	Root vs. Leaf
49	Madryn, Chubut, Argentina	F1, T1	150	grh	Grindelia chiloensis	Woody	P	W	drought	0.73	0.43	Root vs. Leaf
49	Madryn, Chubut, Argentina	F1, T1	150	grh	Prosopis alpataco	Woody	P	W	drought	1.08	0.13	Root vs. Leaf
49	Madryn, Chubut, Argentina	F1, T1	150	grh	Bougainvillea spinosa	Woody	P	W	drought	1.59	0.71	Root vs. Leaf
49	Madryn, Chubut, Argentina	F1, T1	150	grh	Larrea divaricata	Woody	P	W	drought	2.99	0.92	Root vs. Leaf
50	Maoxian County, Sichuan Province, China	T1	120	grh	Bauhinia faberi var. microphylla	Woody	P	W	drought	4	2.02	Root vs. Leaf
50	Maoxian County, Sichuan Province, China	T1	120	grh	Bauhinia faberi var. microphylla	Woody	P	W	drought	1.6	0.97	Root vs. Leaf
50	Maoxian County, Sichuan Province, China	T1	120	grh	Bauhinia faberi var. microphylla	Woody	P	W	drought	0.61	0.47	Root vs. Leaf
50	Maoxian County, Sichuan Province, China	T1	120	grh	Bauhinia faberi var. microphylla	Woody	P	W	drought	0.44	0.35	Root vs. Leaf
51	Caen, France	F2, 3, 4	7	grh	Medicago sativa L.	Herb	P	W	drought	0.482474	0.393655	Root vs. Leaf
51	Caen, France	F2, 3, 4	7	grh	Medicago sativa L.	Herb	P	W	drought	0.233945	0.270527	Root vs. Leaf
51	Caen, France	F2, 3, 4	7	grh	Medicago sativa L.	Herb	P	W	drought	0.153689	0.305392	Root vs. Leaf
51	Caen, France	F2, 3, 4	7	grh	Medicago sativa L.	Herb	P	W	drought	0.257468	0.337333	Root vs. Leaf
51	Caen, France	F2, 3, 4	14	grh	Medicago sativa L.	Herb	P	W	drought	0.777414	0.657233	Root vs. Leaf
51	Caen, France	F2, 3, 4	14	grh	Medicago sativa L.	Herb	P	W	drought	0.65601	0.486618	Root vs. Leaf
51	Caen, France	F2, 3, 4	14	grh	Medicago sativa L.	Herb	P	W	drought	0.869437	0.47756	Root vs. Leaf
51	Caen, France	F2, 3, 4	14	grh	Medicago sativa L.	Herb	P	W	drought	0.835231	0.578774	Root vs. Leaf
51	Caen, France	F2, 3, 4	21	grh	Medicago sativa L.	Herb	P	W	drought	1.01874	0.294876	Root vs. Leaf
51	Caen, France	F2, 3, 4	21	grh	Medicago sativa L.	Herb	P	W	drought	1.19625	0.340067	Root vs. Leaf
51	Caen, France	F2, 3, 4	21	grh	Medicago sativa L.	Herb	P	W	drought	1.2358	0.401073	Root vs. Leaf
51	Caen, France	F2, 3, 4	21	grh	Medicago sativa L.	Herb	P	W	drought	1.08009	0.302207	Root vs. Leaf
52	Madrid, Spain	F1	30	grh	Pinus pinaster	Woody	P	W	drought	0.334884	0.814884	Root vs. Leaf
52	Madrid, Spain	F1	30	grh	Pinus pinaster	Woody	P	W	drought	0.390698	0.943256	Root vs. Leaf
52	Madrid, Spain	F1	30	grh	Pinus pinaster	Woody	P	W	drought	0.452093	0.870698	Root vs. Leaf
52	Madrid, Spain	F1	30	grh	Pinus pinaster	Woody	P	W	drought	0.485581	0.893023	Root vs. Leaf
52	Madrid, Spain	F1	30	grh	Pinus pinaster	Woody	P	W	drought	0.216265	0.498917	Root vs. Leaf
52	Madrid, Spain	F1	30	grh	Pinus pinaster	Woody	P	W	drought	0.255116	0.537654	Root vs. Leaf
52	Madrid, Spain	F1	30	grh	Pinus pinaster	Woody	P	W	drought	0.238225	0.587744	Root vs. Leaf
52	Madrid, Spain	F1	30	grh	Pinus pinaster	Woody	P	W	drought	0.343991	0.6043	Root vs. Leaf
53	Texas, USA	F1, 2, 3, 7	14	grch	Gossypium hirsutum L	Herb	A	C	drought	4.16543	7.62338	Root vs. Leaf
53	Texas, USA	F1, 2, 3, 7	14	grch	Gossypium hirsutum L	Herb	A	C	drought	4.74377	7.09122	Root vs. Leaf
54	West Lafayette, Texas, USA	F2, 4, 5	14	grch	Gossypium hirsutum L.	Herb	A	W	drought	4.91018	7.59845	Root vs. Leaf
54	West Lafayette, Texas, USA	F2, 4, 5	14	grch	Gossypium hirsutum L.	Herb	A	W	drought	4.31138	6.11583	Root vs. Leaf
55	Heverlee, Belgium	T2, F2	52	grh	Jatropha curcas L.	Woody	P	W	drought	0.221262	0.330897	Root vs. Leaf
55	Heverlee, Belgium	T2, F2	52	grh	Jatropha curcas L.	Woody	P	W	drought	0.249169	0.25515	Root vs. Leaf
56	Naimanqi, Inner Mongolia, China	F1, T2	NG	rs	Pennisetum?centrasiaticum?Tzvel.	Herb	P	W	drought	8.97397	8.15193	Root vs. Leaf
56	Naimanqi, Inner Mongolia, China	F1, T2	NG	rs	Leymus?secalinus?(Georgi) Tzvel.	Herb	P	W	drought	4.3327	11.0315	Root vs. Leaf
56	Naimanqi, Inner Mongolia, China	F1, T2	NG	rs	Pennisetum?centrasiaticum?Tzvel.	Herb	P	W	drought	7.3022	6.1954	Root vs. Leaf
56	Naimanqi, Inner Mongolia, China	F1, T2	NG	rs	Leymus?secalinus?(Georgi) Tzvel.	Herb	P	W	drought	3.68375	11.5384	Root vs. Leaf
56	Naimanqi, Inner Mongolia, China	F1, T2	NG	rs	Pennisetum?centrasiaticum?Tzvel.	Herb	P	W	drought	5.9606	5.6812	Root vs. Leaf
56	Naimanqi, Inner Mongolia, China	F1, T2	NG	rs	Leymus?secalinus?(Georgi) Tzvel.	Herb	P	W	drought	3.55063	11.1823	Root vs. Leaf
57	Changbai Mountain National Nature Reserve, Jilin, China	F1	120	rs	Tilia amurensis	Woody	P	W	drought	9.153	1.2285	Root vs. Leaf
57	Changbai Mountain National Nature Reserve, Jilin, China	F1	120	rs	Fraxinus mandshurica	Woody	P	W	drought	4.11236	0.81165	Root vs. Leaf
57	Changbai Mountain National Nature Reserve, Jilin, China	F1	120	rs	Juglans mandshuria	Woody	P	W	drought	24.0603	5.5792	Root vs. Leaf
57	Changbai Mountain National Nature Reserve, Jilin, China	F1	120	rs	Pinus koraiensis	Woody	P	W	drought	3.78538	4.09924	Root vs. Leaf
57	Changbai Mountain National Nature Reserve, Jilin, China	F1	120	rs	Quercus mongolica	Woody	P	W	drought	9.83152	1.58619	Root vs. Leaf
57	Changbai Mountain National Nature Reserve, Jilin, China	F1	120	rs	Tilia amurensis	Woody	P	W	drought	9.38426	0.66657	Root vs. Leaf
57	Changbai Mountain National Nature Reserve, Jilin, China	F1	120	rs	Fraxinus mandshurica	Woody	P	W	drought	3.26133	0.555571	Root vs. Leaf
57	Changbai Mountain National Nature Reserve, Jilin, China	F1	120	rs	Juglans mandshuria	Woody	P	W	drought	17.339	2.477	Root vs. Leaf
57	Changbai Mountain National Nature Reserve, Jilin, China	F1	120	rs	Pinus koraiensis	Woody	P	W	drought	2.9825	3.50735	Root vs. Leaf
57	Changbai Mountain National Nature Reserve, Jilin, China	F1	120	rs	Quercus mongolica	Woody	P	W	drought	6.45599	0.526491	Root vs. Leaf
58	Hangzhou, china	F3-3, 3-4, 3-9, 4-4, 4-5, 4-9, 4-10, 5-5, 5-6, 6-3, 6-5, 6-10, 6-11	180	rs	Changium smyrnioides	Herb	P	W	drought	0.488503	0.364019	Root vs. Leaf
58	Hangzhou, china	F3-3, 3-4, 3-9, 4-4, 4-5, 4-9, 4-10, 5-5, 5-6, 6-3, 6-5, 6-10, 6-11	180	rs	Anthriscus sylvestris	Herb	P	W	drought	2.63637	0.650702	Root vs. Leaf
58	Hangzhou, china	F3-3, 3-4, 3-9, 4-4, 4-5, 4-9, 4-10, 5-5, 5-6, 6-3, 6-5, 6-10, 6-11	180	rs	Chuanminshen violaceum	Herb	P	W	drought	4.23478	1.15085	Root vs. Leaf
58	Hangzhou, china	F3-3, 3-4, 3-9, 4-4, 4-5, 4-9, 4-10, 5-5, 5-6, 6-3, 6-5, 6-10, 6-11	180	rs	Changium smyrnioides	Herb	P	W	drought	0.479634	0.254664	Root vs. Leaf
58	Hangzhou, china	F3-3, 3-4, 3-9, 4-4, 4-5, 4-9, 4-10, 5-5, 5-6, 6-3, 6-5, 6-10, 6-11	180	rs	Anthriscus sylvestris	Herb	P	W	drought	1.3527	0.604401	Root vs. Leaf
58	Hangzhou, china	F3-3, 3-4, 3-9, 4-4, 4-5, 4-9, 4-10, 5-5, 5-6, 6-3, 6-5, 6-10, 6-11	180	rs	Chuanminshen violaceum	Herb	P	W	drought	3.47465	0.915772	Root vs. Leaf
58	Hangzhou, china	F3-3, 3-4, 3-9, 4-4, 4-5, 4-9, 4-10, 5-5, 5-6, 6-3, 6-5, 6-10, 6-11	180	rs	Changium smyrnioides	Herb	P	W	drought	0.305155	0.134697	Root vs. Leaf
58	Hangzhou, china	F3-3, 3-4, 3-9, 4-4, 4-5, 4-9, 4-10, 5-5, 5-6, 6-3, 6-5, 6-10, 6-11	180	rs	Anthriscus sylvestris	Herb	P	W	drought	1.6678	0.954035	Root vs. Leaf
58	Hangzhou, china	F3-3, 3-4, 3-9, 4-4, 4-5, 4-9, 4-10, 5-5, 5-6, 6-3, 6-5, 6-10, 6-11	180	rs	Changium smyrnioides	Herb	P	W	drought	0.190041	0.0626658	Root vs. Leaf
58	Hangzhou, china	F3-3, 3-4, 3-9, 4-4, 4-5, 4-9, 4-10, 5-5, 5-6, 6-3, 6-5, 6-10, 6-11	180	rs	Anthriscus sylvestris	Herb	P	W	drought	1.52627	0.68296	Root vs. Leaf
58	Hangzhou, china	F3-3, 3-4, 3-9, 4-4, 4-5, 4-9, 4-10, 5-5, 5-6, 6-3, 6-5, 6-10, 6-11	180	rs	Anthriscus sylvestris	Herb	P	W	drought	5.00915	0.78483	Root vs. Leaf
58	Hangzhou, china	F3-3, 3-4, 3-9, 4-4, 4-5, 4-9, 4-10, 5-5, 5-6, 6-3, 6-5, 6-10, 6-11	180	rs	Anthriscus sylvestris	Herb	P	W	drought	1.37386	0.500428	Root vs. Leaf
58	Hangzhou, china	F3-3, 3-4, 3-9, 4-4, 4-5, 4-9, 4-10, 5-5, 5-6, 6-3, 6-5, 6-10, 6-11	180	rs	Anthriscus sylvestris	Herb	P	W	drought	2.61988	0.588915	Root vs. Leaf
58	Hangzhou, china	F3-3, 3-4, 3-9, 4-4, 4-5, 4-9, 4-10, 5-5, 5-6, 6-3, 6-5, 6-10, 6-11	180	rs	Anthriscus sylvestris	Herb	P	W	drought	1.39187	0.610471	Root vs. Leaf
58	Hangzhou, china	F3-3, 3-4, 3-9, 4-4, 4-5, 4-9, 4-10, 5-5, 5-6, 6-3, 6-5, 6-10, 6-11	180	rs	Chuanminshen violaceum	Herb	P	W	drought	1.43069	0.688838	Root vs. Leaf
58	Hangzhou, china	F3-3, 3-4, 3-9, 4-4, 4-5, 4-9, 4-10, 5-5, 5-6, 6-3, 6-5, 6-10, 6-11	180	rs	Chuanminshen violaceum	Herb	P	W	drought	1.43327	0.667626	Root vs. Leaf
58	Hangzhou, china	F3-3, 3-4, 3-9, 4-4, 4-5, 4-9, 4-10, 5-5, 5-6, 6-3, 6-5, 6-10, 6-11	180	rs	Chuanminshen violaceum	Herb	P	W	drought	4.32351	1.14147	Root vs. Leaf
58	Hangzhou, china	F3-3, 3-4, 3-9, 4-4, 4-5, 4-9, 4-10, 5-5, 5-6, 6-3, 6-5, 6-10, 6-11	180	rs	Chuanminshen violaceum	Herb	P	W	drought	3.6171	0.852311	Root vs. Leaf
58	Hangzhou, china	F3-3, 3-4, 3-9, 4-4, 4-5, 4-9, 4-10, 5-5, 5-6, 6-3, 6-5, 6-10, 6-11	180	rs	Chuanminshen violaceum	Herb	P	W	drought	2.70125	0.423575	Root vs. Leaf
58	Hangzhou, china	F3-3, 3-4, 3-9, 4-4, 4-5, 4-9, 4-10, 5-5, 5-6, 6-3, 6-5, 6-10, 6-11	180	rs	Chuanminshen violaceum	Herb	P	W	drought	3.07191	0.452067	Root vs. Leaf
58	Hangzhou, china	F3-3, 3-4, 3-9, 4-4, 4-5, 4-9, 4-10, 5-5, 5-6, 6-3, 6-5, 6-10, 6-11	180	rs	Anthriscus sylvestris	Herb	P	W	drought	5.01985	0.786538	Root vs. Leaf
58	Hangzhou, china	F3-3, 3-4, 3-9, 4-4, 4-5, 4-9, 4-10, 5-5, 5-6, 6-3, 6-5, 6-10, 6-11	180	rs	Anthriscus sylvestris	Herb	P	W	drought	1.37935	0.550887	Root vs. Leaf
58	Hangzhou, china	F3-3, 3-4, 3-9, 4-4, 4-5, 4-9, 4-10, 5-5, 5-6, 6-3, 6-5, 6-10, 6-11	180	rs	Anthriscus sylvestris	Herb	P	W	drought	2.68944	0.592325	Root vs. Leaf
58	Hangzhou, china	F3-3, 3-4, 3-9, 4-4, 4-5, 4-9, 4-10, 5-5, 5-6, 6-3, 6-5, 6-10, 6-11	180	rs	Anthriscus sylvestris	Herb	P	W	drought	1.38449	0.594151	Root vs. Leaf
58	Hangzhou, china	F3-3, 3-4, 3-9, 4-4, 4-5, 4-9, 4-10, 5-5, 5-6, 6-3, 6-5, 6-10, 6-11	180	rs	Anthriscus sylvestris	Herb	P	W	drought	0.0185522	0.123197	Root vs. Leaf
58	Hangzhou, china	F3-3, 3-4, 3-9, 4-4, 4-5, 4-9, 4-10, 5-5, 5-6, 6-3, 6-5, 6-10, 6-11	180	rs	Anthriscus sylvestris	Herb	P	W	drought	0.0193947	0.0943929	Root vs. Leaf
58	Hangzhou, china	F3-3, 3-4, 3-9, 4-4, 4-5, 4-9, 4-10, 5-5, 5-6, 6-3, 6-5, 6-10, 6-11	180	rs	Anthriscus sylvestris	Herb	P	W	drought	0.454122	0.645567	Root vs. Leaf
58	Hangzhou, china	F3-3, 3-4, 3-9, 4-4, 4-5, 4-9, 4-10, 5-5, 5-6, 6-3, 6-5, 6-10, 6-11	180	rs	Anthriscus sylvestris	Herb	P	W	drought	0.173811	0.286346	Root vs. Leaf
58	Hangzhou, china	F3-3, 3-4, 3-9, 4-4, 4-5, 4-9, 4-10, 5-5, 5-6, 6-3, 6-5, 6-10, 6-11	180	rs	Anthriscus sylvestris	Herb	P	W	drought	1.68195	0.967728	Root vs. Leaf
58	Hangzhou, china	F3-3, 3-4, 3-9, 4-4, 4-5, 4-9, 4-10, 5-5, 5-6, 6-3, 6-5, 6-10, 6-11	180	rs	Anthriscus sylvestris	Herb	P	W	drought	1.555	0.700778	Root vs. Leaf
58	Hangzhou, china	F3-3, 3-4, 3-9, 4-4, 4-5, 4-9, 4-10, 5-5, 5-6, 6-3, 6-5, 6-10, 6-11	180	rs	Chuanminshen violaceum	Herb	P	W	drought	0.494523	0.344759	Root vs. Leaf
58	Hangzhou, china	F3-3, 3-4, 3-9, 4-4, 4-5, 4-9, 4-10, 5-5, 5-6, 6-3, 6-5, 6-10, 6-11	180	rs	Chuanminshen violaceum	Herb	P	W	drought	0.453888	0.199554	Root vs. Leaf
58	Hangzhou, china	F3-3, 3-4, 3-9, 4-4, 4-5, 4-9, 4-10, 5-5, 5-6, 6-3, 6-5, 6-10, 6-11	180	rs	Chuanminshen violaceum	Herb	P	W	drought	1.81662	0.267004	Root vs. Leaf
58	Hangzhou, china	F3-3, 3-4, 3-9, 4-4, 4-5, 4-9, 4-10, 5-5, 5-6, 6-3, 6-5, 6-10, 6-11	180	rs	Chuanminshen violaceum	Herb	P	W	drought	1.29489	0.215212	Root vs. Leaf
58	Hangzhou, china	F3-3, 3-4, 3-9, 4-4, 4-5, 4-9, 4-10, 5-5, 5-6, 6-3, 6-5, 6-10, 6-11	180	rs	Changium smyrnioides	Herb	P	W	drought	0.276	0.144	Root vs. Leaf
58	Hangzhou, china	F3-3, 3-4, 3-9, 4-4, 4-5, 4-9, 4-10, 5-5, 5-6, 6-3, 6-5, 6-10, 6-11	180	rs	Changium smyrnioides	Herb	P	W	drought	0.16	0.06	Root vs. Leaf
59	Kunming, China	F5-1, 5-2, 5-3	120	grh	Bombax ceiba	Woody	P	W	drought	5.23244	2.42577	Root vs. Leaf
59	Kunming, China	F5-1, 5-2, 5-3	120	grh	Bombax ceiba	Woody	P	W	drought	4.9603	2.69583	Root vs. Leaf
59	Kunming, China	F5-1, 5-2, 5-3	120	grh	Bombax ceiba	Woody	P	W	drought	4.82272	2.62757	Root vs. Leaf
59	Kunming, China	F5-1, 5-2, 5-3	120	grh	Bombax ceiba	Woody	P	W	drought	3.20338	3.4364	Root vs. Leaf
59	Kunming, China	F5-1, 5-2, 5-3	120	grh	Bombax ceiba	Woody	P	W	drought	4.0093	3.30176	Root vs. Leaf
59	Kunming, China	F5-1, 5-2, 5-3	120	grh	Bombax ceiba	Woody	P	W	drought	4.41154	2.89742	Root vs. Leaf
59	Kunming, China	F5-1, 5-2, 5-3	120	grh	Bombax ceiba	Woody	P	W	drought	6.6991	3.57071	Root vs. Leaf
59	Kunming, China	F5-1, 5-2, 5-3	120	grh	Bombax ceiba	Woody	P	W	drought	6.42769	4.11088	Root vs. Leaf
59	Kunming, China	F5-1, 5-2, 5-3	120	grh	Bombax ceiba	Woody	P	W	drought	5.75175	3.36928	Root vs. Leaf
59	Kunming, China	F5-1, 5-2, 5-3	240	grh	Bombax ceiba	Woody	P	W	drought	2.10971	1.07848	Root vs. Leaf
59	Kunming, China	F5-1, 5-2, 5-3	240	grh	Bombax ceiba	Woody	P	W	drought	2.24313	1.2812	Root vs. Leaf
59	Kunming, China	F5-1, 5-2, 5-3	240	grh	Bombax ceiba	Woody	P	W	drought	1.70124	1.01037	Root vs. Leaf
59	Kunming, China	F5-1, 5-2, 5-3	240	grh	Bombax ceiba	Woody	P	W	drought	1.96755	1.34708	Root vs. Leaf
59	Kunming, China	F5-1, 5-2, 5-3	240	grh	Bombax ceiba	Woody	P	W	drought	2.10128	1.41572	Root vs. Leaf
59	Kunming, China	F5-1, 5-2, 5-3	240	grh	Bombax ceiba	Woody	P	W	drought	1.82893	1.07858	Root vs. Leaf
59	Kunming, China	F5-1, 5-2, 5-3	240	grh	Bombax ceiba	Woody	P	W	drought	4.79108	1.887	Root vs. Leaf
59	Kunming, China	F5-1, 5-2, 5-3	240	grh	Bombax ceiba	Woody	P	W	drought	4.78869	2.49342	Root vs. Leaf
59	Kunming, China	F5-1, 5-2, 5-3	240	grh	Bombax ceiba	Woody	P	W	drought	5.05552	2.08921	Root vs. Leaf
62	Yanglin, China	F3-4, T1	165	grh	Amorpha fruticosa	Woody	P	W	drought	58.124	8.54136	Root vs. Leaf
62	Yanglin, China	F3-4, T1	165	grh	Amorpha fruticosa	Woody	P	W	drought	8.57	15.04	Root vs. Leaf
62	Yanglin, China	F3-4, T1	165	grh	Amorpha fruticosa	Woody	P	W	drought	36.3925	4.05199	Root vs. Leaf
62	Yanglin, China	F3-4, T1	165	grh	Platycladus orientalis	Woody	P	W	drought	4.16	5.99	Root vs. Leaf
62	Yanglin, China	F3-4, T1	165	grh	Platycladus orientalis	Woody	P	W	drought	16.0764	2.39929	Root vs. Leaf
62	Yanglin, China	F3-4, T1	165	grh	Platycladus orientalis	Woody	P	W	drought	3.83	4.65	Root vs. Leaf
63	Taian, Shandong, China	T1, F5	60	rs	Pinus tabulaeformis Carr．	Woody	P	W	drought	51.9735	45.6976	Root vs. Leaf
64	Chongqing, China	T1, F1, 2, 3, 4, 5	10	glh	Fagopyrum dibotrys	Herb	P	W	drought	0.0753425	0.544261	Root vs. Leaf
64	Chongqing, China	T1, F1, 2, 3, 4, 5	20	glh	Fagopyrum dibotrys	Herb	P	W	drought	0.191781	1.04237	Root vs. Leaf
64	Chongqing, China	T1, F1, 2, 3, 4, 5	30	glh	Fagopyrum dibotrys	Herb	P	W	drought	0.479452	1.64729	Root vs. Leaf
64	Chongqing, China	T1, F1, 2, 3, 4, 5	40	glh	Fagopyrum dibotrys	Herb	P	W	drought	0.876712	1.90347	Root vs. Leaf
64	Chongqing, China	T1, F1, 2, 3, 4, 5	50	glh	Fagopyrum dibotrys	Herb	P	W	drought	1.18493	2.0137	Root vs. Leaf
64	Chongqing, China	T1, F1, 2, 3, 4, 5	10	glh	Fagopyrum dibotrys	Herb	P	W	drought	0.0616438	0.341205	Root vs. Leaf
64	Chongqing, China	T1, F1, 2, 3, 4, 5	20	glh	Fagopyrum dibotrys	Herb	P	W	drought	0.116438	0.509789	Root vs. Leaf
64	Chongqing, China	T1, F1, 2, 3, 4, 5	30	glh	Fagopyrum dibotrys	Herb	P	W	drought	0.294521	0.823838	Root vs. Leaf
64	Chongqing, China	T1, F1, 2, 3, 4, 5	40	glh	Fagopyrum dibotrys	Herb	P	W	drought	0.465753	0.856839	Root vs. Leaf
64	Chongqing, China	T1, F1, 2, 3, 4, 5	50	glh	Fagopyrum dibotrys	Herb	P	W	drought	0.808219	1.006	Root vs. Leaf
65	Chengdu, china	T1, 2	7	rs	Angelica dahurica var formosana	Herb	P	W	drought	0.0393049	0.044315	Root vs. Leaf
65	Chengdu, china	T1, 2	14	rs	Angelica dahurica var formosana	Herb	P	W	drought	0.0261242	0.0246507	Root vs. Leaf
65	Chengdu, china	T1, 2	21	rs	Angelica dahurica var formosana	Herb	P	W	drought	0.0614696	0.0727142	Root vs. Leaf
65	Chengdu, china	T1, 2	28	rs	Angelica dahurica var formosana	Herb	P	W	drought	0.0520015	0.106263	Root vs. Leaf
65	Chengdu, china	T1, 2	35	rs	Angelica dahurica var formosana	Herb	P	W	drought	0.189186	0.297186	Root vs. Leaf
65	Chengdu, china	T1, 2	35	rs	Angelica dahurica var formosana	Herb	P	W	drought	0.1865	0.2968	Root vs. Leaf
65	Chengdu, china	T1, 2	7	rs	Angelica dahurica var formosana	Herb	P	W	drought	0.0203059	0.0152397	Root vs. Leaf
65	Chengdu, china	T1, 2	14	rs	Angelica dahurica var formosana	Herb	P	W	drought	0.0239992	0.0238415	Root vs. Leaf
65	Chengdu, china	T1, 2	21	rs	Angelica dahurica var formosana	Herb	P	W	drought	0.0488165	0.0440944	Root vs. Leaf
65	Chengdu, china	T1, 2	28	rs	Angelica dahurica var formosana	Herb	P	W	drought	0.0915678	0.104757	Root vs. Leaf
65	Chengdu, china	T1, 2	35	rs	Angelica dahurica var formosana	Herb	P	W	drought	0.161745	0.143382	Root vs. Leaf
65	Chengdu, china	T1, 2	35	rs	Angelica dahurica var formosana	Herb	P	W	drought	0.1618	0.1445	Root vs. Leaf
65	Chengdu, china	T1, 2	7	rs	Angelica dahurica var formosana	Herb	P	W	drought	0.0461591	0.0442772	Root vs. Leaf
65	Chengdu, china	T1, 2	14	rs	Angelica dahurica var formosana	Herb	P	W	drought	0.0282201	0.0172315	Root vs. Leaf
65	Chengdu, china	T1, 2	21	rs	Angelica dahurica var formosana	Herb	P	W	drought	0.0752021	0.0430994	Root vs. Leaf
65	Chengdu, china	T1, 2	28	rs	Angelica dahurica var formosana	Herb	P	W	drought	0.131662	0.117887	Root vs. Leaf
65	Chengdu, china	T1, 2	35	rs	Angelica dahurica var formosana	Herb	P	W	drought	0.0963067	0.11555	Root vs. Leaf
65	Chengdu, china	T1, 2	35	rs	Angelica dahurica var formosana	Herb	P	W	drought	0.0948	0.1147	Root vs. Leaf
67	Beijing, China	F1, 2, 3, 4, 5	60	rs	Cinnamomum camphora	Woody	P	W	drought	0.0545184	0.0962042	Root vs. Leaf
67	Beijing, China	F1, 2, 3, 4, 5	60	rs	Cinnamomum camphora	Woody	P	W	drought	0.0618939	0.0621728	Root vs. Leaf
67	Beijing, China	F1, 2, 3, 4, 5	60	rs	Cinnamomum camphora	Woody	P	W	drought	0.0453549	0.0818063	Root vs. Leaf
68	Yangling, China	F3.1, 3.2, 3.3	45	rs	Robinia pseudoacacia	Woody	P	W	drought	30.158	29.1307	Root vs. Leaf
68	Yangling, China	F3.1, 3.2, 3.3	45	rs	Hippophae rhamnoides	Woody	P	W	drought	10.9973	18.719	Root vs. Leaf
68	Yangling, China	F3.1, 3.2, 3.3	45	rs	Buddleia alternifolia	Woody	P	W	drought	16.5169	16.6292	Root vs. Leaf
68	Yangling, China	F3.1, 3.2, 3.3	45	rs	Robinia pseudoacacia	Woody	P	W	drought	24.0969	17.6927	Root vs. Leaf
68	Yangling, China	F3.1, 3.2, 3.3	45	rs	Hippophae rhamnoides	Woody	P	W	drought	5.45024	10.2944	Root vs. Leaf
68	Yangling, China	F3.1, 3.2, 3.3	45	rs	Buddleia alternifolia	Woody	P	W	drought	15.5056	11.9101	Root vs. Leaf
70	Zhangwu, Fuxin, Liaoning, China	F3, 4, 5	NG	rs	Ulmus pumila	Woody	P	W	drought	1.98829	3.06769	Root vs. Leaf
70	Zhangwu, Fuxin, Liaoning, China	F3, 4, 5	NG	rs	Ulmus pumila	Woody	P	W	drought	0.562676	2.10578	Root vs. Leaf
71	Maoxian, sichuna, China	F3	40	grh	Bauhinia faberi var．microphylla	Woody	P	W	drought	0.21068	0.0435986	Root vs. Leaf
71	Maoxian, sichuna, China	F3	40	grh	Bauhinia faberi var．microphylla	Woody	P	W	drought	0.168137	0.016955	Root vs. Leaf
79	Qin'an, China	F18	40	grh	Populus euramericana cv.	Woody	P	W	drought	45.6442	6.38037	Root vs. Leaf
79	Qin'an, China	F18	40	grh	Populus euramericana cv.	Woody	P	W	drought	32.8834	3.43558	Root vs. Leaf
82	Shenyang, China	F3, 4	180	rs	Pinus sylvestris var. mongolica	Woody	P	W	drought	8.24517	3.86147	Root vs. Leaf
82	Shenyang, China	F3, 4	180	rs	Pinus sylvestris var. mongolica	Woody	P	W	drought	5.72695	2.79723	Root vs. Leaf
83	Dingbian, shanxi, China	F5-4, 5-5, 5-6	120	rs	Hippophae rhamnoides L. subsp	Woody	P	W	drought	2117.65	2616.91	Root vs. Leaf
83	Dingbian, shanxi, China	F5-4, 5-5, 5-6	120	rs	Hippophae rhamnoides L. subsp	Woody	P	W	drought	2218.49	3063.95	Root vs. Leaf
83	Dingbian, shanxi, China	F5-4, 5-5, 5-6	120	rs	Hippophae rhamnoides L. subsp	Woody	P	W	drought	3708.68	4698.05	Root vs. Leaf
83	Dingbian, shanxi, China	F5-4, 5-5, 5-6	120	rs	Hippophae rhamnoides L. subsp	Woody	P	W	drought	1568.63	2244.96	Root vs. Leaf
83	Dingbian, shanxi, China	F5-4, 5-5, 5-6	120	rs	Hippophae rhamnoides L. subsp	Woody	P	W	drought	1725.49	2412.67	Root vs. Leaf
83	Dingbian, shanxi, China	F5-4, 5-5, 5-6	120	rs	Hippophae rhamnoides L. subsp	Woody	P	W	drought	2061.62	3236.71	Root vs. Leaf
83	Dingbian, shanxi, China	F5-4, 5-5, 5-6	120	rs	Hippophae rhamnoides L. subsp	Woody	P	W	drought	459.384	476.463	Root vs. Leaf
83	Dingbian, shanxi, China	F5-4, 5-5, 5-6	120	rs	Hippophae rhamnoides L. subsp	Woody	P	W	drought	795.518	937.197	Root vs. Leaf
86	Jinan, Shandong, China	T3	50	rs	Robinia?pseudoacacia	Woody	P	W	drought	6.00852	8.51922	Root vs. Leaf
86	Jinan, Shandong, China	T3	50	rs	Robinia?pseudoacacia	Woody	P	W	drought	4.95052	4.56083	Root vs. Leaf
86	Jinan, Shandong, China	T3	50	rs	Robinia?pseudoacacia	Woody	P	W	drought	1.69478	2.43974	Root vs. Leaf
87	Nanchong, Sichuan, China	T5, 8	30	grh	Humulus?scandens	Herb	P	W	drought	1.89	2.41	Root vs. Leaf
87	Nanchong, Sichuan, China	T5, 8	30	grh	Humulus?scandens	Herb	P	W	drought	1.72	2.41	Root vs. Leaf
87	Nanchong, Sichuan, China	T5, 8	30	grh	Humulus?scandens	Herb	P	W	drought	1.18	1.47	Root vs. Leaf
87	Nanchong, Sichuan, China	T5, 8	30	grh	Humulus?scandens	Herb	P	W	drought	1.11	1.44	Root vs. Leaf
87	Nanchong, Sichuan, China	T5, 8	30	grh	Humulus?scandens	Herb	P	W	drought	0.62	0.92	Root vs. Leaf
87	Nanchong, Sichuan, China	T5, 8	30	grh	Humulus?scandens	Herb	P	W	drought	0.62	0.91	Root vs. Leaf
90	Maoer Mountain, china	T14	28	rs	Acer ginnala Maxim	Woody	P	C	drought	2.2176	1.848	Root vs. Leaf
90	Maoer Mountain, china	T14	28	rs	Malus baccata Linn.	Woody	P	C	drought	1.2735	1.0471	Root vs. Leaf
90	Maoer Mountain, china	T14	28	rs	Pyrus ussuriensis Maxim.	Woody	P	C	drought	2.499	1.479	Root vs. Leaf
90	Maoer Mountain, china	T14	28	rs	Amygdalus davidiana (Carrière) de Vos ex Henry	Woody	P	C	drought	3.295	1.7134	Root vs. Leaf
90	Maoer Mountain, china	T14	28	rs	Acer ginnala Maxim	Woody	P	C	drought	1.4878	1.2456	Root vs. Leaf
90	Maoer Mountain, china	T14	28	rs	Malus baccata Linn.	Woody	P	C	drought	1.8356	1.0943	Root vs. Leaf
90	Maoer Mountain, china	T14	28	rs	Pyrus ussuriensis Maxim.	Woody	P	C	drought	3.2775	1.265	Root vs. Leaf
90	Maoer Mountain, china	T14	28	rs	Amygdalus davidiana (Carrière) de Vos ex Henry	Woody	P	C	drought	2.996	1.177	Root vs. Leaf
90	Maoer Mountain, china	T14	28	rs	Acer ginnala Maxim	Woody	P	C	drought	1.77	1.1328	Root vs. Leaf
90	Maoer Mountain, china	T14	28	rs	Malus baccata Linn.	Woody	P	C	drought	7.0682	2.7554	Root vs. Leaf
90	Maoer Mountain, china	T14	28	rs	Pyrus ussuriensis Maxim.	Woody	P	C	drought	4.8952	1.7724	Root vs. Leaf
90	Maoer Mountain, china	T14	28	rs	Amygdalus davidiana (Carrière) de Vos ex Henry	Woody	P	C	drought	3.3408	1.2096	Root vs. Leaf
91	Kunming, Yunnan, China	T1	83	rs	Eucalyptus grandis× E.urophylla	Woody	P	W	drought	3.53468	7.55561	Root vs. Leaf
91	Kunming, Yunnan, China	T1	83	rs	Eucalyptus grandis× E.urophylla	Woody	P	W	drought	2.35867	5.08508	Root vs. Leaf
92	Yangling, Shanxi, China	T1	7	rs	Pinus tabuliformis Carr.	Woody	P	W	drought	5.64	5.94	Root vs. Leaf
92	Yangling, Shanxi, China	T1	7	rs	Robinia pseudoacacia	Woody	P	W	drought	9.43	6.05	Root vs. Leaf
92	Yangling, Shanxi, China	T1	7	rs	Platycladus orientalis (L.) Franco	Woody	P	W	drought	15.12	16.88	Root vs. Leaf
92	Yangling, Shanxi, China	T1	7	rs	Hippophae rhamnoides L.	Woody	P	W	drought	7.17	4.6	Root vs. Leaf
92	Yangling, Shanxi, China	T1	14	rs	Pinus tabuliformis Carr.	Woody	P	W	drought	5.26	5.65	Root vs. Leaf
92	Yangling, Shanxi, China	T1	14	rs	Robinia pseudoacacia	Woody	P	W	drought	12.58	8.22	Root vs. Leaf
92	Yangling, Shanxi, China	T1	14	rs	Platycladus orientalis (L.) Franco	Woody	P	W	drought	14.1	16.6	Root vs. Leaf
92	Yangling, Shanxi, China	T1	14	rs	Hippophae rhamnoides L.	Woody	P	W	drought	7.22	4.66	Root vs. Leaf
92	Yangling, Shanxi, China	T1	21	rs	Pinus tabuliformis Carr.	Woody	P	W	drought	8.64	5.24	Root vs. Leaf
92	Yangling, Shanxi, China	T1	21	rs	Robinia pseudoacacia	Woody	P	W	drought	10.09	5.27	Root vs. Leaf
92	Yangling, Shanxi, China	T1	21	rs	Platycladus orientalis (L.) Franco	Woody	P	W	drought	13.82	17.52	Root vs. Leaf
92	Yangling, Shanxi, China	T1	21	rs	Hippophae rhamnoides L.	Woody	P	W	drought	5.9	4.16	Root vs. Leaf
92	Yangling, Shanxi, China	T1	7	rs	Pinus tabuliformis Carr.	Woody	P	W	drought	5.79	5.96	Root vs. Leaf
92	Yangling, Shanxi, China	T1	7	rs	Robinia pseudoacacia	Woody	P	W	drought	9.2	6.41	Root vs. Leaf
92	Yangling, Shanxi, China	T1	7	rs	Platycladus orientalis (L.) Franco	Woody	P	W	drought	12.5	13.02	Root vs. Leaf
92	Yangling, Shanxi, China	T1	14	rs	Pinus tabuliformis Carr.	Woody	P	W	drought	5.33	5.93	Root vs. Leaf
92	Yangling, Shanxi, China	T1	14	rs	Robinia pseudoacacia	Woody	P	W	drought	10.15	8.75	Root vs. Leaf
92	Yangling, Shanxi, China	T1	14	rs	Platycladus orientalis (L.) Franco	Woody	P	W	drought	11.47	17.33	Root vs. Leaf
92	Yangling, Shanxi, China	T1	21	rs	Pinus tabuliformis Carr.	Woody	P	W	drought	9.07	6.38	Root vs. Leaf
92	Yangling, Shanxi, China	T1	21	rs	Robinia pseudoacacia	Woody	P	W	drought	11.3	9.75	Root vs. Leaf
92	Yangling, Shanxi, China	T1	21	rs	Platycladus orientalis (L.) Franco	Woody	P	W	drought	9.85	16.8	Root vs. Leaf
93	Kunming, Yunnan, China	T2	60	grh	Itoa?orientalis?Hemsl.	Woody	P	W	drought	1.39	0.57	Root vs. Leaf
93	Kunming, Yunnan, China	T2	60	grh	Itoa?orientalis?Hemsl.	Woody	P	W	drought	0.82	0.2	Root vs. Leaf
94	Nanjing, Jiangsu, China	T2	35	rs	Sorbus?folgneri?(Schneid.) Rehd.	Woody	P	W	drought	0.875	1.477	Root vs. Leaf
94	Nanjing, Jiangsu, China	T2	35	rs	Sorbus?folgneri?(Schneid.) Rehd.	Woody	P	W	drought	0.974	1.399	Root vs. Leaf
94	Nanjing, Jiangsu, China	T2	35	rs	Sorbus?folgneri?(Schneid.) Rehd.	Woody	P	W	drought	0.972	1.069	Root vs. Leaf
96	Kunming, yunnan, China	T1	5	grh	Solanum?tuberosum?L.	Herb	A	C	drought	1.92	1.12	Root vs. Leaf
96	Kunming, yunnan, China	T1	5	grh	Solanum?tuberosum?L.	Herb	A	C	drought	1.88	1.08	Root vs. Leaf
96	Kunming, yunnan, China	T1	5	grh	Solanum?tuberosum?L.	Herb	A	C	drought	1.32	0.82	Root vs. Leaf
100	Fuzhou , Jangxi, china	T5	99	grh	Machilus?pauhoi?Kanehira	Woody	P	W	drought	2.1462	1.1242	Root vs. Leaf
100	Fuzhou , Jangxi, china	T5	99	grh	Machilus?pauhoi?Kanehira	Woody	P	W	drought	2.3804	1.1902	Root vs. Leaf
101	Yangling, Shanxi, China	T3	150	grh	Platycladus?orientalis?(L.) Franco	Woody	P	W	drought	1.58	2.72	Root vs. Leaf
101	Yangling, Shanxi, China	T3	150	grh	Platycladus?orientalis?(L.) Franco	Woody	P	W	drought	1.49	2.67	Root vs. Leaf
101	Yangling, Shanxi, China	T3	150	grh	Platycladus?orientalis?(L.) Franco	Woody	P	W	drought	2.08	4.28	Root vs. Leaf
101	Yangling, Shanxi, China	T3	150	grh	Platycladus?orientalis?(L.) Franco	Woody	P	W	drought	2.86	7.51	Root vs. Leaf
101	Yangling, Shanxi, China	T3	150	grh	Platycladus?orientalis?(L.) Franco	Woody	P	W	drought	1.04	2.39	Root vs. Leaf
101	Yangling, Shanxi, China	T3	150	grh	Platycladus?orientalis?(L.) Franco	Woody	P	W	drought	1.13	1.31	Root vs. Leaf
101	Yangling, Shanxi, China	T3	150	grh	Platycladus?orientalis?(L.) Franco	Woody	P	W	drought	1.05	1.39	Root vs. Leaf
101	Yangling, Shanxi, China	T3	150	grh	Platycladus?orientalis?(L.) Franco	Woody	P	W	drought	1.94	3.01	Root vs. Leaf
101	Yangling, Shanxi, China	T3	150	grh	Platycladus?orientalis?(L.) Franco	Woody	P	W	drought	1.77	4.86	Root vs. Leaf
101	Yangling, Shanxi, China	T3	150	grh	Platycladus?orientalis?(L.) Franco	Woody	P	W	drought	1.38	1.3	Root vs. Leaf
101	Yangling, Shanxi, China	T3	150	grh	Platycladus?orientalis?(L.) Franco	Woody	P	W	drought	1.13	0.88	Root vs. Leaf
101	Yangling, Shanxi, China	T3	150	grh	Platycladus?orientalis?(L.) Franco	Woody	P	W	drought	0.67	0.53	Root vs. Leaf
101	Yangling, Shanxi, China	T3	150	grh	Platycladus?orientalis?(L.) Franco	Woody	P	W	drought	0.56	0.33	Root vs. Leaf
101	Yangling, Shanxi, China	T3	150	grh	Platycladus?orientalis?(L.) Franco	Woody	P	W	drought	0.99	0.7	Root vs. Leaf
101	Yangling, Shanxi, China	T3	150	grh	Platycladus?orientalis?(L.) Franco	Woody	P	W	drought	1.4	1.29	Root vs. Leaf
102	Yinquan, ningxia, china	T1	130	rs	Lycium?barbarum?L.	Woody	P	W	drought	19.7	15.9	Root vs. Leaf
102	Yinquan, ningxia, china	T1	130	rs	Lycium?barbarum?L.	Woody	P	W	drought	21.4	14.7	Root vs. Leaf
102	Yinquan, ningxia, china	T1	130	rs	Lycium?barbarum?L.	Woody	P	W	drought	23.7	11.9	Root vs. Leaf
104	Yaan, Sichuan, China	T3	60	grh	Protea cynaroides (L.) L.	Woody	P	W	drought	0.79	2.11	Root vs. Leaf
106	Yaan, Sichuan, China	T3	60	rs	Camellia?Sinensis	Woody	P	W	drought	1.358	1.15	Root vs. Leaf
106	Yaan, Sichuan, China	T3	60	rs	Camellia?Sinensis	Woody	P	W	drought	1.351	0.803	Root vs. Leaf
106	Yaan, Sichuan, China	T3	60	rs	Camellia?Sinensis	Woody	P	W	drought	1.349	0.552	Root vs. Leaf
108	Nanjing, China	T3-2	25	grh	Solanum?nigrum?L.	Herb	P	W	drought	2.398	4.798	Root vs. Leaf
108	Nanjing, China	T3-2	25	grh	Solanum?nigrum?L.	Herb	P	W	drought	2.315	4.557	Root vs. Leaf
108	Nanjing, China	T3-2	25	grh	Solanum?nigrum?L.	Herb	P	W	drought	2.256	3.186	Root vs. Leaf
109	Yongning, Ningxia, China	T4-1, 4-2, 4-3, F4-12, 4-13	135	grch	Lycium?barbarum?L.	Woody	P	W	drought	16.58	16.88	Root vs. Leaf
109	Yongning, Ningxia, China	T4-1, 4-2, 4-3, F4-12, 4-13	135	grch	Lycium?barbarum?L.	Woody	P	W	drought	24.69	28.95	Root vs. Leaf
109	Yongning, Ningxia, China	T4-1, 4-2, 4-3, F4-12, 4-13	135	grch	Lycium?barbarum?L.	Woody	P	W	drought	17.97	16.52	Root vs. Leaf
109	Yongning, Ningxia, China	T4-1, 4-2, 4-3, F4-12, 4-13	135	grch	Lycium?barbarum?L.	Woody	P	W	drought	25.11	24.01	Root vs. Leaf
110	Lanzhou, Gansu, China	T4-2, 4-3, 4-4	NG	rs	Triticum aestivum	Herb	A	C	drought	1.18	1.3164	Root vs. Leaf
110	Lanzhou, Gansu, China	T4-2, 4-3, 4-4	60	rs	Puelia sinese	Herb	P	W	drought	19.831	49.29	Root vs. Leaf
114	Wufeng, Hubei, China	T4-17	50	grh	Magnolia wufengensis	Woody	P	W	drought	4.264	5.253	Root vs. Leaf
114	Wufeng, Hubei, China	T4-17	50	grh	Magnolia wufengensis	Woody	P	W	drought	3.668	3.671	Root vs. Leaf
114	Wufeng, Hubei, China	T4-17	50	grh	Magnolia wufengensis	Woody	P	W	drought	2.437	2.368	Root vs. Leaf
116	Shunchang, Nanping, china	T5, 7	90	grh	Machilus?pauhoi?Kanehira	Woody	P	W	drought	2.3804	1.1902	Root vs. Leaf
116	Shunchang, Nanping, china	T5, 7	90	grh	Machilus?pauhoi?Kanehira	Woody	P	W	drought	2.1462	1.1242	Root vs. Leaf
119	Beijing, China	F2	6	grh	Leymus chinensis	Herb	P	W	drought	0.221186	0.526986	Root vs. Leaf
119	Beijing, China	F2	66	grh	Leymus chinensis	Herb	P	W	drought	2.05226	1.18148	Root vs. Leaf
119	Beijing, China	F2	6	grh	Leymus chinensis	Herb	P	W	drought	0.181459	0.417374	Root vs. Leaf
119	Beijing, China	F2	66	grh	Leymus chinensis	Herb	P	W	drought	1.9954	1.19722	Root vs. Leaf
119	Beijing, China	F2	6	grh	Leymus chinensis	Herb	P	W	drought	0.121366	0.359996	Root vs. Leaf
119	Beijing, China	F2	66	grh	Leymus chinensis	Herb	P	W	drought	1.13315	0.723464	Root vs. Leaf
119	Beijing, China	F2	6	grh	Leymus chinensis	Herb	P	W	drought	0.108321	0.280137	Root vs. Leaf
119	Beijing, China	F2	66	grh	Leymus chinensis	Herb	P	W	drought	0.198511	0.239621	Root vs. Leaf
120	Fushan, Fujian, China	F5, T2	360	grh	Carallia?brachiata?(Lour.) Merr.	Woody	P	W	drought	10.5445	11.9865	Root vs. Leaf
120	Fushan, Fujian, China	F5, T2	360	grh	Carallia?brachiata?(Lour.) Merr.	Woody	P	W	drought	8.57689	11.4654	Root vs. Leaf
120	Fushan, Fujian, China	F5, T2	360	grh	Carallia?brachiata?(Lour.) Merr.	Woody	P	W	drought	3.95094	6.63929	Root vs. Leaf
122	Fushan, Guangdong, China	F5, T2	365	grh	Carallia brachiata	Woody	P	W	drought	10.5939	12.0425	Root vs. Leaf
122	Fushan, Guangdong, China	F5, T2	365	grh	Carallia brachiata	Woody	P	W	drought	8.6304	11.5369	Root vs. Leaf
122	Fushan, Guangdong, China	F5, T2	365	grh	Carallia brachiata	Woody	P	W	drought	3.98365	6.69426	Root vs. Leaf
123	Abeizhoumao, Sichuan, China	F3	120	grh	Bauhinia faberi var. Microphylla	Woody	P	W	drought	0.21068	0.0435986	Root vs. Leaf
123	Abeizhoumao, Sichuan, China	F3	120	grh	Bauhinia faberi var. Microphylla	Woody	P	W	drought	0.168137	0.016955	Root vs. Leaf
126	Changchun, China	F1	~30	rs	Zea mays	Herb	A	C	drought	2.89	22.12	Root vs. Leaf
126	Qingdao, shandong, China	T1	~30	rs	Zea mays	Herb	A	C	drought	17.33	63.04	Root vs. Leaf
126	Qingdao, shandong, China	T1	~40	rs	Zea mays	Herb	A	C	drought	20.98	59.39	Root vs. Leaf
126	Qingdao, shandong, China	T1	~40	rs	Zea mays	Herb	A	C	drought	16.5	60.1	Root vs. Leaf
126	Qingdao, shandong, China	T1	~25	rs	Zea mays	Herb	A	C	drought	2.09	16.48	Root vs. Leaf
126	Qingdao, shandong, China	T1	~25	rs	Zea mays	Herb	A	C	drought	15	49.54	Root vs. Leaf
126	Qingdao, shandong, China	T1	~30	rs	Zea mays	Herb	A	C	drought	20.34	52.31	Root vs. Leaf
126	Qingdao, shandong, China	T1	~30	rs	Zea mays	Herb	A	C	drought	16.37	51.76	Root vs. Leaf
126	Qingdao, shandong, China	T1	~40	rs	Zea mays	Herb	A	C	drought	1.85	12.84	Root vs. Leaf
126	Qingdao, shandong, China	T1	~40	rs	Zea mays	Herb	A	C	drought	8.08	36.21	Root vs. Leaf
126	Qingdao, shandong, China	T1	~25	rs	Zea mays	Herb	A	C	drought	10.19	39.34	Root vs. Leaf
126	Qingdao, shandong, China	T1	~25	rs	Zea mays	Herb	A	C	drought	8.5	44.87	Root vs. Leaf
126	Qingdao, shandong, China	T1	~25	rs	Zea mays	Herb	A	C	drought	1.41	8.91	Root vs. Leaf
126	Qingdao, shandong, China	T1	~25	rs	Zea mays	Herb	A	C	drought	7.08	27.69	Root vs. Leaf
126	Qingdao, shandong, China	T1	~25	rs	Zea mays	Herb	A	C	drought	8.45	34.9	Root vs. Leaf
126	Qingdao, shandong, China	T1	~25	rs	Zea mays	Herb	A	C	drought	6.2	38.45	Root vs. Leaf
127	Mendoza, Argentina	T2, 3, 4	81	rs	Trichloris crinita	Herb	P	W	drought	76.6	63.5	Root vs. Leaf
127	Mendoza, Argentina	T2, 3, 4	81	rs	Trichloris crinita	Herb	P	W	drought	108.6	31.2	Root vs. Leaf
127	Mendoza, Argentina	T2, 3, 4	81	rs	Trichloris crinita	Herb	P	W	drought	62.9	31.2	Root vs. Leaf
127	Mendoza, Argentina	T2, 3, 4	81	rs	Trichloris crinita	Herb	P	W	drought	106.1	70.2	Root vs. Leaf
127	Mendoza, Argentina	T2, 3, 4	81	rs	Trichloris crinita	Herb	P	W	drought	74.2	44.2	Root vs. Leaf
127	Mendoza, Argentina	T2, 3, 4	81	rs	Trichloris crinita	Herb	P	W	drought	66.7	39.9	Root vs. Leaf
127	Mendoza, Argentina	T2, 3, 4	81	rs	Trichloris crinita	Herb	P	W	drought	67.7	48.5	Root vs. Leaf
127	Mendoza, Argentina	T2, 3, 4	81	rs	Trichloris crinita	Herb	P	W	drought	86.4	41	Root vs. Leaf
127	Mendoza, Argentina	T2, 3, 4	81	rs	Trichloris crinita	Herb	P	W	drought	74	28.8	Root vs. Leaf
130	Lynn East, Republic of South Africa	F1, 2, 3, 4, 5, 6, 7	15	glh	Anthephora pubescens	Herb	A	W	drought	1.00054	0.66065	Root vs. Leaf
130	Lynn East, Republic of South Africa	F1, 2, 3, 4, 5, 6, 7	15	glh	Anthephora pubescens	Herb	A	W	drought	3.11016	2.24937	Root vs. Leaf
130	Lynn East, Republic of South Africa	F1, 2, 3, 4, 5, 6, 7	15	glh	Anthephora pubescens	Herb	A	W	drought	5.07485	2.9346	Root vs. Leaf
130	Lynn East, Republic of South Africa	F1, 2, 3, 4, 5, 6, 7	15	glh	Anthephora pubescens	Herb	A	W	drought	9.82765	5.1684	Root vs. Leaf
130	Lynn East, Republic of South Africa	F1, 2, 3, 4, 5, 6, 7	15	glh	Anthephora pubescens	Herb	A	W	drought	7.87071	4.9299	Root vs. Leaf
130	Lynn East, Republic of South Africa	F1, 2, 3, 4, 5, 6, 7	15	glh	Anthephora pubescens	Herb	A	W	drought	5.57358	3.9748	Root vs. Leaf
130	Lynn East, Republic of South Africa	F1, 2, 3, 4, 5, 6, 7	15	glh	Anthephora pubescens	Herb	A	W	drought	6.57626	2.9649	Root vs. Leaf
130	Lynn East, Republic of South Africa	F1, 2, 3, 4, 5, 6, 7	15	glh	Anthephora pubescens	Herb	A	W	drought	8.47184	3.74	Root vs. Leaf
130	Lynn East, Republic of South Africa	F1, 2, 3, 4, 5, 6, 7	15	glh	Anthephora pubescens	Herb	A	W	drought	8.14933	5.7442	Root vs. Leaf
130	Lynn East, Republic of South Africa	F1, 2, 3, 4, 5, 6, 7	15	glh	Anthephora pubescens	Herb	A	W	drought	7.94975	2.8659	Root vs. Leaf
130	Lynn East, Republic of South Africa	F1, 2, 3, 4, 5, 6, 7	15	glh	Anthephora pubescens	Herb	A	W	drought	13.1706	4.4733	Root vs. Leaf
130	Lynn East, Republic of South Africa	F1, 2, 3, 4, 5, 6, 7	15	glh	Anthephora pubescens	Herb	A	W	drought	6.40255	3.7039	Root vs. Leaf
130	Lynn East, Republic of South Africa	F1, 2, 3, 4, 5, 6, 7	15	glh	Anthephora pubescens	Herb	A	W	drought	6.16616	4.405	Root vs. Leaf
131	Postbus, Netherland	F2, 4	210	glh	Aira caryophyllea	Herb	A	W	drought	0.0297404	0.107235	Root vs. Leaf
131	Postbus, Netherland	F2, 4	210	glh	Aira caryophyllea	Herb	A	W	drought	0.111457	0.608152	Root vs. Leaf
131	Postbus, Netherland	F2, 4	210	glh	Aira caryophyllea	Herb	A	W	drought	0.467792	1.99488	Root vs. Leaf
131	Postbus, Netherland	F2, 4	210	glh	Aira caryophyllea	Herb	A	W	drought	1.57771	7.31631	Root vs. Leaf
131	Postbus, Netherland	F2, 4	210	glh	Aira caryophyllea	Herb	A	W	drought	7.80659	23.4542	Root vs. Leaf
131	Postbus, Netherland	F2, 4	210	glh	Aira caryophyllea	Herb	A	W	drought	33.4306	60.1427	Root vs. Leaf
131	Postbus, Netherland	F2, 4	210	glh	Aira caryophyllea	Herb	A	W	drought	89.2145	119.462	Root vs. Leaf
131	Postbus, Netherland	F2, 4	210	glh	Aira caryophyllea	Herb	A	W	drought	88.5977	99.1902	Root vs. Leaf
131	Postbus, Netherland	F2, 4	210	glh	Aira caryophyllea	Herb	A	W	drought	101.363	92.4733	Root vs. Leaf
131	Postbus, Netherland	F2, 4	210	glh	Aira caryophyllea	Herb	A	W	drought	91.1763	87.0666	Root vs. Leaf
131	Postbus, Netherland	F2, 4	210	glh	Aira caryophyllea	Herb	A	W	drought	81.9481	80.6545	Root vs. Leaf
131	Postbus, Netherland	F2, 4	210	glh	Aira caryophyllea	Herb	A	W	drought	68.9752	65.5119	Root vs. Leaf
131	Postbus, Netherland	F2, 4	210	glh	Aira caryophyllea	Herb	A	W	drought	56.334	132.119	Root vs. Leaf
131	Postbus, Netherland	F2, 4	210	glh	Aira caryophyllea	Herb	A	W	drought	52.1885	116.84	Root vs. Leaf
131	Postbus, Netherland	F2, 4	210	glh	Aira caryophyllea	Herb	A	W	drought	56.2741	119.24	Root vs. Leaf
131	Postbus, Netherland	F2, 4	210	glh	Aira caryophyllea	Herb	A	W	drought	48.3424	122.862	Root vs. Leaf
131	Postbus, Netherland	F2, 4	210	glh	Aira caryophyllea	Herb	A	W	drought	46.7844	117.661	Root vs. Leaf
131	Postbus, Netherland	F2, 4	210	glh	Aira praecox	Herb	A	W	drought	0.0737887	0.1453	Root vs. Leaf
131	Postbus, Netherland	F2, 4	210	glh	Aira praecox	Herb	A	W	drought	0.135426	0.640049	Root vs. Leaf
131	Postbus, Netherland	F2, 4	210	glh	Aira praecox	Herb	A	W	drought	0.384253	1.89755	Root vs. Leaf
131	Postbus, Netherland	F2, 4	210	glh	Aira praecox	Herb	A	W	drought	0.856962	5.68588	Root vs. Leaf
131	Postbus, Netherland	F2, 4	210	glh	Aira praecox	Herb	A	W	drought	1.8945	13.293	Root vs. Leaf
131	Postbus, Netherland	F2, 4	210	glh	Aira praecox	Herb	A	W	drought	5.9378	29.3225	Root vs. Leaf
131	Postbus, Netherland	F2, 4	210	glh	Aira praecox	Herb	A	W	drought	19.4455	54.2026	Root vs. Leaf
131	Postbus, Netherland	F2, 4	210	glh	Aira praecox	Herb	A	W	drought	45.7927	104.046	Root vs. Leaf
131	Postbus, Netherland	F2, 4	210	glh	Aira praecox	Herb	A	W	drought	48.1324	112.758	Root vs. Leaf
131	Postbus, Netherland	F2, 4	210	glh	Aira praecox	Herb	A	W	drought	62.6555	132.365	Root vs. Leaf
131	Postbus, Netherland	F2, 4	210	glh	Aira praecox	Herb	A	W	drought	74.5779	118.772	Root vs. Leaf
131	Postbus, Netherland	F2, 4	210	glh	Aira praecox	Herb	A	W	drought	81.8307	162.046	Root vs. Leaf
131	Postbus, Netherland	F2, 4	210	glh	Aira praecox	Herb	A	W	drought	93.2139	155.152	Root vs. Leaf
131	Postbus, Netherland	F2, 4	210	glh	Aira praecox	Herb	A	W	drought	88.4155	167.15	Root vs. Leaf
131	Postbus, Netherland	F2, 4	210	glh	Aira praecox	Herb	A	W	drought	95.9083	183.879	Root vs. Leaf
131	Postbus, Netherland	F2, 4	210	glh	Aira praecox	Herb	A	W	drought	104.412	183.765	Root vs. Leaf
131	Postbus, Netherland	F2, 4	210	glh	Aira praecox	Herb	A	W	drought	93.8207	171.657	Root vs. Leaf
131	Postbus, Netherland	F2, 4	210	glh	Aira caryophyllea	Herb	A	W	drought	0.0311619	0.116765	Root vs. Leaf
131	Postbus, Netherland	F2, 4	210	glh	Aira caryophyllea	Herb	A	W	drought	0.0870908	0.491746	Root vs. Leaf
131	Postbus, Netherland	F2, 4	210	glh	Aira caryophyllea	Herb	A	W	drought	0.429454	1.71739	Root vs. Leaf
131	Postbus, Netherland	F2, 4	210	glh	Aira caryophyllea	Herb	A	W	drought	1.13413	5.12221	Root vs. Leaf
131	Postbus, Netherland	F2, 4	210	glh	Aira caryophyllea	Herb	A	W	drought	3.70284	13.5785	Root vs. Leaf
131	Postbus, Netherland	F2, 4	210	glh	Aira caryophyllea	Herb	A	W	drought	13.5236	28.2321	Root vs. Leaf
131	Postbus, Netherland	F2, 4	210	glh	Aira caryophyllea	Herb	A	W	drought	31.5878	49.838	Root vs. Leaf
131	Postbus, Netherland	F2, 4	210	glh	Aira caryophyllea	Herb	A	W	drought	54.9964	78.8941	Root vs. Leaf
131	Postbus, Netherland	F2, 4	210	glh	Aira caryophyllea	Herb	A	W	drought	41.6142	50.8033	Root vs. Leaf
131	Postbus, Netherland	F2, 4	210	glh	Aira caryophyllea	Herb	A	W	drought	38.5694	40.3778	Root vs. Leaf
131	Postbus, Netherland	F2, 4	210	glh	Aira caryophyllea	Herb	A	W	drought	34.6414	39.9778	Root vs. Leaf
131	Postbus, Netherland	F2, 4	210	glh	Aira caryophyllea	Herb	A	W	drought	29.0818	44.7341	Root vs. Leaf
131	Postbus, Netherland	F2, 4	210	glh	Aira caryophyllea	Herb	A	W	drought	25.1144	61.2825	Root vs. Leaf
131	Postbus, Netherland	F2, 4	210	glh	Aira caryophyllea	Herb	A	W	drought	17.699	54.4745	Root vs. Leaf
131	Postbus, Netherland	F2, 4	210	glh	Aira caryophyllea	Herb	A	W	drought	23.6535	60.029	Root vs. Leaf
131	Postbus, Netherland	F2, 4	210	glh	Aira caryophyllea	Herb	A	W	drought	19.9282	61.575	Root vs. Leaf
131	Postbus, Netherland	F2, 4	210	glh	Aira caryophyllea	Herb	A	W	drought	17.8775	51.14	Root vs. Leaf
131	Postbus, Netherland	F2, 4	210	glh	Aira praecox	Herb	A	W	drought	0.0784657	0.151668	Root vs. Leaf
131	Postbus, Netherland	F2, 4	210	glh	Aira praecox	Herb	A	W	drought	0.145516	0.607101	Root vs. Leaf
131	Postbus, Netherland	F2, 4	210	glh	Aira praecox	Herb	A	W	drought	0.302523	1.53942	Root vs. Leaf
131	Postbus, Netherland	F2, 4	210	glh	Aira praecox	Herb	A	W	drought	0.58872	3.57561	Root vs. Leaf
131	Postbus, Netherland	F2, 4	210	glh	Aira praecox	Herb	A	W	drought	2.60461	11.013	Root vs. Leaf
131	Postbus, Netherland	F2, 4	210	glh	Aira praecox	Herb	A	W	drought	11.8142	31.5648	Root vs. Leaf
131	Postbus, Netherland	F2, 4	210	glh	Aira praecox	Herb	A	W	drought	31.6106	69.0828	Root vs. Leaf
131	Postbus, Netherland	F2, 4	210	glh	Aira praecox	Herb	A	W	drought	27.8839	70.015	Root vs. Leaf
131	Postbus, Netherland	F2, 4	210	glh	Aira praecox	Herb	A	W	drought	48.968	111.352	Root vs. Leaf
131	Postbus, Netherland	F2, 4	210	glh	Aira praecox	Herb	A	W	drought	72.9476	112.167	Root vs. Leaf
131	Postbus, Netherland	F2, 4	210	glh	Aira praecox	Herb	A	W	drought	73.8857	119.29	Root vs. Leaf
131	Postbus, Netherland	F2, 4	210	glh	Aira praecox	Herb	A	W	drought	76.7248	124.009	Root vs. Leaf
131	Postbus, Netherland	F2, 4	210	glh	Aira praecox	Herb	A	W	drought	71.3545	134.259	Root vs. Leaf
131	Postbus, Netherland	F2, 4	210	glh	Aira praecox	Herb	A	W	drought	73.0339	140.489	Root vs. Leaf
131	Postbus, Netherland	F2, 4	210	glh	Aira praecox	Herb	A	W	drought	93.7123	148.279	Root vs. Leaf
131	Postbus, Netherland	F2, 4	210	glh	Aira praecox	Herb	A	W	drought	90.5222	163.564	Root vs. Leaf
131	Postbus, Netherland	F2, 4	210	glh	Aira praecox	Herb	A	W	drought	117.37	162.565	Root vs. Leaf
131	Postbus, Netherland	F2, 4	210	glh	Aira caryophyllea	Herb	A	W	drought	0.0288174	0.110902	Root vs. Leaf
131	Postbus, Netherland	F2, 4	210	glh	Aira caryophyllea	Herb	A	W	drought	0.0889806	0.503374	Root vs. Leaf
131	Postbus, Netherland	F2, 4	210	glh	Aira caryophyllea	Herb	A	W	drought	0.42466	1.65792	Root vs. Leaf
131	Postbus, Netherland	F2, 4	210	glh	Aira caryophyllea	Herb	A	W	drought	1.11555	5.11826	Root vs. Leaf
131	Postbus, Netherland	F2, 4	210	glh	Aira caryophyllea	Herb	A	W	drought	3.82212	13.866	Root vs. Leaf
131	Postbus, Netherland	F2, 4	210	glh	Aira caryophyllea	Herb	A	W	drought	13.2919	28.3135	Root vs. Leaf
131	Postbus, Netherland	F2, 4	210	glh	Aira caryophyllea	Herb	A	W	drought	33.1833	52.4137	Root vs. Leaf
131	Postbus, Netherland	F2, 4	210	glh	Aira caryophyllea	Herb	A	W	drought	55.0907	75.3381	Root vs. Leaf
131	Postbus, Netherland	F2, 4	210	glh	Aira caryophyllea	Herb	A	W	drought	70.7439	72.0084	Root vs. Leaf
131	Postbus, Netherland	F2, 4	210	glh	Aira caryophyllea	Herb	A	W	drought	57.2001	47.7169	Root vs. Leaf
131	Postbus, Netherland	F2, 4	210	glh	Aira caryophyllea	Herb	A	W	drought	55.5657	45.9377	Root vs. Leaf
131	Postbus, Netherland	F2, 4	210	glh	Aira caryophyllea	Herb	A	W	drought	43.9404	42.1749	Root vs. Leaf
131	Postbus, Netherland	F2, 4	210	glh	Aira caryophyllea	Herb	A	W	drought	38.0199	38.5264	Root vs. Leaf
131	Postbus, Netherland	F2, 4	210	glh	Aira caryophyllea	Herb	A	W	drought	38.0388	38.5869	Root vs. Leaf
131	Postbus, Netherland	F2, 4	210	glh	Aira caryophyllea	Herb	A	W	drought	37.3863	39.2933	Root vs. Leaf
131	Postbus, Netherland	F2, 4	210	glh	Aira caryophyllea	Herb	A	W	drought	36.8576	43.2405	Root vs. Leaf
131	Postbus, Netherland	F2, 4	210	glh	Aira caryophyllea	Herb	A	W	drought	33.6515	37.8263	Root vs. Leaf
131	Postbus, Netherland	F2, 4	210	glh	Aira praecox	Herb	A	W	drought	0.0733732	0.149997	Root vs. Leaf
131	Postbus, Netherland	F2, 4	210	glh	Aira praecox	Herb	A	W	drought	0.141882	0.608067	Root vs. Leaf
131	Postbus, Netherland	F2, 4	210	glh	Aira praecox	Herb	A	W	drought	0.301423	1.53383	Root vs. Leaf
131	Postbus, Netherland	F2, 4	210	glh	Aira praecox	Herb	A	W	drought	0.569329	3.57987	Root vs. Leaf
131	Postbus, Netherland	F2, 4	210	glh	Aira praecox	Herb	A	W	drought	2.49991	10.7139	Root vs. Leaf
131	Postbus, Netherland	F2, 4	210	glh	Aira praecox	Herb	A	W	drought	11.3765	30.7164	Root vs. Leaf
131	Postbus, Netherland	F2, 4	210	glh	Aira praecox	Herb	A	W	drought	32.1215	68.206	Root vs. Leaf
131	Postbus, Netherland	F2, 4	210	glh	Aira praecox	Herb	A	W	drought	26.4213	63.711	Root vs. Leaf
131	Postbus, Netherland	F2, 4	210	glh	Aira praecox	Herb	A	W	drought	72.0288	109.609	Root vs. Leaf
131	Postbus, Netherland	F2, 4	210	glh	Aira praecox	Herb	A	W	drought	74.9072	125.737	Root vs. Leaf
131	Postbus, Netherland	F2, 4	210	glh	Aira praecox	Herb	A	W	drought	89.1457	115.42	Root vs. Leaf
131	Postbus, Netherland	F2, 4	210	glh	Aira praecox	Herb	A	W	drought	96.5859	149.818	Root vs. Leaf
131	Postbus, Netherland	F2, 4	210	glh	Aira praecox	Herb	A	W	drought	97.2278	141.692	Root vs. Leaf
131	Postbus, Netherland	F2, 4	210	glh	Aira praecox	Herb	A	W	drought	99.9954	174.334	Root vs. Leaf
131	Postbus, Netherland	F2, 4	210	glh	Aira praecox	Herb	A	W	drought	123.338	189.021	Root vs. Leaf
131	Postbus, Netherland	F2, 4	210	glh	Aira praecox	Herb	A	W	drought	116.737	191.67	Root vs. Leaf
131	Postbus, Netherland	F2, 4	210	glh	Aira praecox	Herb	A	W	drought	131.959	182.585	Root vs. Leaf
132	Canberra, AustraliaAustralia	F2	36	glh	Helianthus petiolaris	Herb	A	C	drought	0.195122	0.774194	Root vs. Leaf
132	Canberra, AustraliaAustralia	F2	36	glh	Helianthus petiolaris	Herb	A	C	drought	0.902439	3.48387	Root vs. Leaf
132	Canberra, AustraliaAustralia	F2	36	glh	Helianthus petiolaris	Herb	A	C	drought	0.804878	2.90323	Root vs. Leaf
132	Canberra, AustraliaAustralia	F2	36	glh	Helianthus petiolaris	Herb	A	C	drought	0.682927	3.87097	Root vs. Leaf
132	Canberra, AustraliaAustralia	F2	36	glh	Helianthus petiolaris	Herb	A	C	drought	0.853659	4.64516	Root vs. Leaf
132	Canberra, AustraliaAustralia	F2	36	glh	Helianthus annuus	Herb	A	C	drought	2.61905	9.036	Root vs. Leaf
132	Canberra, AustraliaAustralia	F2	36	glh	Helianthus annuus	Herb	A	C	drought	5.2381	13.9024	Root vs. Leaf
132	Canberra, AustraliaAustralia	F2	36	glh	Helianthus annuus	Herb	A	C	drought	5	16.8235	Root vs. Leaf
132	Canberra, AustraliaAustralia	F2	36	glh	Helianthus annuus	Herb	A	C	drought	7.38095	18.3914	Root vs. Leaf
132	Canberra, AustraliaAustralia	F2	36	glh	Helianthus annuus	Herb	A	C	drought	6.19048	13.8386	Root vs. Leaf
133	Nanchong, Sichuan, China	T1, F2, 3, 4	NG	grch	Humulus?scandens	Herb	A	W	drought	1.7842	2.49996	Root vs. Leaf
133	Nanchong, Sichuan, China	T1, F2, 3, 4	NG	grch	Humulus?scandens	Herb	A	W	drought	1.84483	2.35241	Root vs. Leaf
133	Nanchong, Sichuan, China	T1, F2, 3, 4	NG	grch	Humulus?scandens	Herb	A	W	drought	1.1962	1.50873	Root vs. Leaf
133	Nanchong, Sichuan, China	T1, F2, 3, 4	NG	grch	Humulus?scandens	Herb	A	W	drought	1.18522	1.4765	Root vs. Leaf
133	Nanchong, Sichuan, China	T1, F2, 3, 4	NG	grch	Humulus?scandens	Herb	A	W	drought	0.639313	0.938346	Root vs. Leaf
133	Nanchong, Sichuan, China	T1, F2, 3, 4	NG	grh	Humulus?scandens	Herb	A	W	drought	0.641798	0.952345	Root vs. Leaf
134	Lanzhou, China	T2, 3, 4, 5	60	rs	Avena nuda L.	Herb	A	C	drought	16.26	63.99	Root vs. Leaf
134	Lanzhou, China	T2, 3, 4, 5	60	rs	Avena nuda L.	Herb	A	C	drought	18.94	42.29	Root vs. Leaf
134	Lanzhou, China	T2, 3, 4, 5	60	rs	Avena nuda L.	Herb	A	C	drought	13.66	33.47	Root vs. Leaf
134	Lanzhou, China	T2, 3, 4, 5	60	rs	Avena nuda L.	Herb	A	C	drought	13.27	36.41	Root vs. Leaf
134	Lanzhou, China	T2, 3, 4, 5	60	rs	Avena nuda L.	Herb	A	C	drought	12.38	33.09	Root vs. Leaf
134	Lanzhou, China	T2, 3, 4, 5	60	rs	Avena nuda L.	Herb	A	C	drought	13.16	35.27	Root vs. Leaf
134	Lanzhou, China	T2, 3, 4, 5	60	rs	Avena nuda L.	Herb	A	C	drought	20.88	41.23	Root vs. Leaf
134	Lanzhou, China	T2, 3, 4, 5	60	rs	Avena nuda L.	Herb	A	C	drought	19.58	27.51	Root vs. Leaf
134	Lanzhou, China	T2, 3, 4, 5	60	rs	Avena nuda L.	Herb	A	C	drought	18.84	20.724	Root vs. Leaf
134	Lanzhou, China	T2, 3, 4, 5	60	rs	Avena nuda L.	Herb	A	C	drought	20.64	24.8	Root vs. Leaf
134	Lanzhou, China	T2, 3, 4, 5	60	rs	Avena nuda L.	Herb	A	C	drought	19.58	26.87	Root vs. Leaf
134	Lanzhou, China	T2, 3, 4, 5	60	rs	Avena nuda L.	Herb	A	C	drought	17.86	24.9	Root vs. Leaf
134	Lanzhou, China	T2, 3, 4, 5	60	rs	Avena nuda L.	Herb	A	C	drought	16.69	34.41	Root vs. Leaf
134	Lanzhou, China	T2, 3, 4, 5	60	rs	Avena nuda L.	Herb	A	C	drought	16.73	23.18	Root vs. Leaf
134	Lanzhou, China	T2, 3, 4, 5	60	rs	Avena nuda L.	Herb	A	C	drought	13.45	15.85	Root vs. Leaf
134	Lanzhou, China	T2, 3, 4, 5	60	rs	Avena nuda L.	Herb	A	C	drought	14.64	20.11	Root vs. Leaf
134	Lanzhou, China	T2, 3, 4, 5	60	rs	Avena nuda L.	Herb	A	C	drought	14.48	18.56	Root vs. Leaf
134	Lanzhou, China	T2, 3, 4, 5	60	rs	Avena nuda L.	Herb	A	C	drought	13.07	20.08	Root vs. Leaf
135	Lanzhou, China	F4-1, T3-4A, B, C	30	rs	Lathyrus sativus	Herb	A	W	drought	0.38	0.96	Root vs. Leaf
135	Lanzhou, China	F4-1, T3-4A, B, C	30	rs	Lathyrus sativus	Herb	A	W	drought	0.28	0.86	Root vs. Leaf
135	Lanzhou, China	F4-1, T3-4A, B, C	65	rs	Lathyrus sativus	Herb	A	W	drought	0.38	1.24	Root vs. Leaf
135	Lanzhou, China	F4-1, T3-4A, B, C	65	rs	Lathyrus sativus	Herb	A	W	drought	0.42	0.96	Root vs. Leaf
135	Lanzhou, China	F4-1, T3-4A, B, C	95	rs	Lathyrus sativus	Herb	A	W	drought	0.5	1.1	Root vs. Leaf
135	Lanzhou, China	F4-1, T3-4A, B, C	95	rs	Lathyrus sativus	Herb	A	W	drought	0.34	0.98	Root vs. Leaf
135	Lanzhou, China	F4-1, T3-4A, B, C	30	rs	Lathyrus sativus	Herb	A	W	drought	3.03318	3.50711	Root vs. Leaf
135	Lanzhou, China	F4-1, T3-4A, B, C	65	rs	Lathyrus sativus	Herb	A	W	drought	4.36019	8.53081	Root vs. Leaf
135	Lanzhou, China	F4-1, T3-4A, B, C	95	rs	Lathyrus sativus	Herb	A	W	drought	6.06635	13.0806	Root vs. Leaf
135	Lanzhou, China	F4-1, T3-4A, B, C	125	rs	Lathyrus sativus	Herb	A	W	drought	5.6872	10.8057	Root vs. Leaf
135	Lanzhou, China	F4-1, T3-4A, B, C	30	rs	Lathyrus sativus	Herb	A	W	drought	2.64839	4.1704	Root vs. Leaf
135	Lanzhou, China	F4-1, T3-4A, B, C	65	rs	Lathyrus sativus	Herb	A	W	drought	4.5211	6.91922	Root vs. Leaf
135	Lanzhou, China	F4-1, T3-4A, B, C	95	rs	Lathyrus sativus	Herb	A	W	drought	5.2559	10.0475	Root vs. Leaf
135	Lanzhou, China	F4-1, T3-4A, B, C	125	rs	Lathyrus sativus	Herb	A	W	drought	0.778221	8.05528	Root vs. Leaf
135	Lanzhou, China	F4-1, T3-4A, B, C	30	rs	Lathyrus sativus	Herb	A	W	drought	4.2242	25.3056	Root vs. Leaf
135	Lanzhou, China	F4-1, T3-4A, B, C	65	rs	Lathyrus sativus	Herb	A	W	drought	6.88921	24.7121	Root vs. Leaf
135	Lanzhou, China	F4-1, T3-4A, B, C	95	rs	Lathyrus sativus	Herb	A	W	drought	5.20125	24.3157	Root vs. Leaf
135	Lanzhou, China	F4-1, T3-4A, B, C	125	rs	Lathyrus sativus	Herb	A	W	drought	6.09215	20.9564	Root vs. Leaf
136	Fujian Agricultural and forestry University, Fujian, China	T3-1	120	grh	Neyraudia?reynaudiana	Herb	P	W	drought	2.4	2.16	Root vs. Leaf
136	Fujian Agricultural and forestry University, Fujian, China	T3-1	120	grh	Neyraudia?reynaudiana	Herb	P	W	drought	2.91	2.25	Root vs. Leaf
136	Fujian Agricultural and forestry University, Fujian, China	T3-1	120	grh	Neyraudia?reynaudiana	Herb	P	W	drought	1.69	2.05	Root vs. Leaf
137	Lanzhou, China	T2-2, 2-3, 2-5	81	grch	Triticum aestivum	Herb	A	C	drought	6.9	14.54	Root vs. Leaf
137	Lanzhou, China	T2-2, 2-3, 2-5	81	grch	Triticum aestivum	Herb	A	C	drought	5.96	14.65	Root vs. Leaf
137	Lanzhou, China	T2-2, 2-3, 2-5	81	grch	Triticum aestivum	Herb	A	C	drought	6.25	19.5	Root vs. Leaf
137	Lanzhou, China	T2-2, 2-3, 2-5	81	grch	Triticum aestivum	Herb	A	C	drought	9.39	10.11	Root vs. Leaf
137	Lanzhou, China	T2-2, 2-3, 2-5	81	grch	Triticum aestivum	Herb	A	C	drought	8.73	19.46	Root vs. Leaf
137	Lanzhou, China	T2-2, 2-3, 2-5	81	grch	Triticum aestivum	Herb	A	C	drought	7.41	27.64	Root vs. Leaf
138	Lanzhou, China	T3-1, 3-2, 3-3	~90	grch	Lathyrus quinquenervius(Miq.) Litv.）	Herb	P	W	drought	4.3	7.3	Root vs. Leaf
138	Lanzhou, China	T3-1, 3-2, 3-3	~90	grch	Lathyrus quinquenervius(Miq.) Litv.）	Herb	P	W	drought	5	10.6	Root vs. Leaf
138	Lanzhou, China	T3-1, 3-2, 3-3	~90	grch	Lathyrus quinquenervius(Miq.) Litv.）	Herb	P	W	drought	3.5	5.2	Root vs. Leaf
138	Lanzhou, China	T3-1, 3-2, 3-3	~90	grch	Lathyrus quinquenervius(Miq.) Litv.）	Herb	P	W	drought	3.7	5.9	Root vs. Leaf
140	Inner Mongolia, China	F9-1, 9-2, 9-3, T9-1	90	rs	Artemisia frigida Willd. Sp. Pl.	Herb	P	W	drought	3.44	0.59	Root vs. Leaf
140	Inner Mongolia, China	F9-1, 9-2, 9-3, T9-1	90	rs	Artemisia frigida Willd. Sp. Pl.	Herb	P	W	drought	3.77	0.64	Root vs. Leaf
140	Inner Mongolia, China	F9-1, 9-2, 9-3, T9-1	90	rs	Artemisia frigida Willd. Sp. Pl.	Herb	P	W	drought	3.85	0.83	Root vs. Leaf
140	Inner Mongolia, China	F9-1, 9-2, 9-3, T9-1	90	rs	Artemisia frigida Willd. Sp. Pl.	Herb	P	W	drought	4.29	1.56	Root vs. Leaf
140	Inner Mongolia, China	F9-1, 9-2, 9-3, T9-1	90	rs	Artemisia frigida Willd. Sp. Pl.	Herb	P	W	drought	5.01	1.2	Root vs. Leaf
140	Inner Mongolia, China	F9-1, 9-2, 9-3, T9-1	90	rs	Artemisia frigida Willd. Sp. Pl.	Herb	P	W	drought	5.61	1.12	Root vs. Leaf
140	Inner Mongolia, China	F9-1, 9-2, 9-3, T9-1	90	rs	Artemisia frigida Willd. Sp. Pl.	Herb	P	W	drought	6.64	1.09	Root vs. Leaf
141	Zhejiang University, China	F3-1, 3-2, 3-3, 3-8	97	rs	Mosla?hangchowensis?Matsuda	Herb	A	W	drought	0.64325	0.72277	Root vs. Leaf
141	Zhejiang University, China	F3-1, 3-2, 3-3, 3-8	97	rs	Mosla?hangchowensis?Matsuda	Herb	A	W	drought	2.69003	0.842229	Root vs. Leaf
141	Zhejiang University, China	F3-1, 3-2, 3-3, 3-8	97	rs	Mosla?hangchowensis?Matsuda	Herb	A	W	drought	2.49662	1.36458	Root vs. Leaf
141	Zhejiang University, China	F3-1, 3-2, 3-3, 3-8	97	rs	Mosla?hangchowensis?Matsuda	Herb	A	W	drought	2.12932	1.64334	Root vs. Leaf
141	Zhejiang University, China	F3-1, 3-2, 3-3, 3-8	97	rs	Mosla?chinensis?Maxim.	Herb	A	W	drought	0.61755	0.907821	Root vs. Leaf
141	Zhejiang University, China	F3-1, 3-2, 3-3, 3-8	97	rs	Mosla?chinensis?Maxim.	Herb	A	W	drought	0.476113	0.69024	Root vs. Leaf
141	Zhejiang University, China	F3-1, 3-2, 3-3, 3-8	97	rs	Mosla?chinensis?Maxim.	Herb	A	W	drought	0.821124	0.907821	Root vs. Leaf
141	Zhejiang University, China	F3-1, 3-2, 3-3, 3-8	97	rs	Mosla?chinensis?Maxim.	Herb	A	W	drought	0.54031	0.988553	Root vs. Leaf
141	Zhejiang University, China	F3-1, 3-2, 3-3, 3-8	97	rs	Mosla?scabra?(Thunb.) C. Y. Wu et H. W. Li	Herb	A	W	drought	1.24159	1.43219	Root vs. Leaf
141	Zhejiang University, China	F3-1, 3-2, 3-3, 3-8	97	rs	Mosla?scabra?(Thunb.) C. Y. Wu et H. W. Li	Herb	A	W	drought	1.60703	1.33352	Root vs. Leaf
141	Zhejiang University, China	F3-1, 3-2, 3-3, 3-8	97	rs	Mosla?scabra?(Thunb.) C. Y. Wu et H. W. Li	Herb	A	W	drought	1.38952	1.3372	Root vs. Leaf
141	Zhejiang University, China	F3-1, 3-2, 3-3, 3-8	97	rs	Mosla?scabra?(Thunb.) C. Y. Wu et H. W. Li	Herb	A	W	drought	0.709395	1.07691	Root vs. Leaf
141	Zhejiang University, China	F3-1, 3-2, 3-3, 3-8	97	rs	Mosla?dianthera?(Buch.-Ham.) Maxim.	Herb	A	W	drought	0.427831	0.463642	Root vs. Leaf
141	Zhejiang University, China	F3-1, 3-2, 3-3, 3-8	97	rs	Mosla?dianthera?(Buch.-Ham.) Maxim.	Herb	A	W	drought	1.34123	1.75988	Root vs. Leaf
141	Zhejiang University, China	F3-1, 3-2, 3-3, 3-8	97	rs	Mosla?dianthera?(Buch.-Ham.) Maxim.	Herb	A	W	drought	1.62725	1.86701	Root vs. Leaf
141	Zhejiang University, China	F3-1, 3-2, 3-3, 3-8	97	rs	Mosla?dianthera?(Buch.-Ham.) Maxim.	Herb	A	W	drought	0.811534	1.75774	Root vs. Leaf
142	Fudan University, Shanghai, China	F4-1	56	grh	Alternanthera?philoxeroides?(Mart.) Griseb.	Herb	P	W	drought	0.568492	0.0989276	Root vs. Leaf
142	Fudan University, Shanghai, China	F4-1	56	grh	Alternanthera?philoxeroides?(Mart.) Griseb.	Herb	P	W	drought	0.331161	0.282387	Root vs. Leaf
143	chengdu, China	T4-1, 4-3, 4-5	90	rs	Campylotropis?polyantha?(Franch.) Schindl.	Woody	P	W	drought	3.37	4.52	Root vs. Leaf
143	chengdu, China	T4-1, 4-3, 4-5	90	rs	Campylotropis?polyantha?(Franch.) Schindl.	Woody	P	W	drought	2.76	3.09	Root vs. Leaf
143	chengdu, China	T4-1, 4-3, 4-5	90	rs	Campylotropis?polyantha?(Franch.) Schindl.	Woody	P	W	drought	2.04	2.15	Root vs. Leaf
143	chengdu, China	T4-1, 4-3, 4-5	90	rs	Campylotropis?polyantha?(Franch.) Schindl.	Woody	P	W	drought	0.83	1.28	Root vs. Leaf
143	chengdu, China	T4-1, 4-3, 4-5	90	rs	Nitraria?tangutorum?Bobr.	Woody	P	W	drought	1.81	2.02	Root vs. Leaf
143	chengdu, China	T4-1, 4-3, 4-5	90	rs	Nitraria?tangutorum?Bobr.	Woody	P	W	drought	0.98	0.88	Root vs. Leaf
143	chengdu, China	T4-1, 4-3, 4-5	90	rs	Nitraria?tangutorum?Bobr.	Woody	P	W	drought	0.71	0.77	Root vs. Leaf
143	chengdu, China	T4-1, 4-3, 4-5	90	rs	Nitraria?tangutorum?Bobr.	Woody	P	W	drought	0.45	0.27	Root vs. Leaf
143	chengdu, China	T4-1, 4-3, 4-5	90	rs	Bauhinia faberi var．Microphylla?	Woody	P	W	drought	4	2.02	Root vs. Leaf
143	chengdu, China	T4-1, 4-3, 4-5	90	rs	Bauhinia faberi var．Microphylla?	Woody	P	W	drought	1.6	0.97	Root vs. Leaf
143	chengdu, China	T4-1, 4-3, 4-5	90	rs	Bauhinia faberi var．Microphylla?	Woody	P	W	drought	0.61	0.47	Root vs. Leaf
143	chengdu, China	T4-1, 4-3, 4-5	90	rs	Bauhinia faberi var．Microphylla?	Woody	P	W	drought	0.44	0.35	Root vs. Leaf
145	Beijing, China	T5	79	rs	Triticum aestivum	Herb	A	C	drought	2.498	1.041	Root vs. Leaf
145	Beijing, China	T5	79	rs	Triticum aestivum	Herb	A	C	drought	1.506	0.735	Root vs. Leaf
145	Beijing, China	T5	79	rs	Triticum aestivum	Herb	A	C	drought	0.988	0.565	Root vs. Leaf
145	Beijing, China	T5	79	rs	Triticum aestivum	Herb	A	C	drought	0.778	0.471	Root vs. Leaf
145	Beijing, China	T5	79	rs	Triticum aestivum	Herb	A	C	drought	1.096	0.599	Root vs. Leaf
145	Beijing, China	T5	79	rs	Triticum aestivum	Herb	A	C	drought	0.83	0.34	Root vs. Leaf
145	Beijing, China	T5	79	rs	Triticum aestivum	Herb	A	C	drought	1.669	0.927	Root vs. Leaf
145	Beijing, China	T5	79	rs	Triticum aestivum	Herb	A	C	drought	0.806	0.568	Root vs. Leaf
146	Chongqing, China	T1, 2	180	rs	cajanus cajan(L) Millspaugh	Woody	P	C	drought	4.578	13.141	Root vs. Leaf
146	Chongqing, China	T1, 2	180	rs	cajanus cajan(L) Millspaugh	Woody	P	C	drought	4.175	12.425	Root vs. Leaf
146	Chongqing, China	T1, 2	180	rs	cajanus cajan(L) Millspaugh	Woody	P	C	drought	9.735	23.193	Root vs. Leaf
146	Chongqing, China	T1, 2	180	rs	cajanus cajan(L) Millspaugh	Woody	P	C	drought	8.079	24	Root vs. Leaf
147	Hangzhou, China	F1, T2	90	rs	Mosla chinensis Maxim.	Herb	A	W	drought	0.0252681	0.158828	Root vs. Leaf
147	Hangzhou, China	F1, T2	90	rs	Mosla chinensis Maxim.	Herb	A	W	drought	0.075495	0.330739	Root vs. Leaf
147	Hangzhou, China	F1, T2	90	rs	Mosla chinensis Maxim.	Herb	A	W	drought	0.118807	0.478942	Root vs. Leaf
147	Hangzhou, China	F1, T2	90	rs	Mosla chinensis Maxim.	Herb	A	W	drought	0.0787573	0.300027	Root vs. Leaf
148	Lanzhou, China	T2-3	45	rs	Glycine max (L.) Merr.	Herb	A	C	drought	10	0.963889	Root vs. Leaf
148	Lanzhou, China	T2-3	45	rs	Glycine max (L.) Merr.	Herb	A	C	drought	8.71	22.2	Root vs. Leaf
148	Lanzhou, China	T2-3	45	rs	Glycine max (L.) Merr.	Herb	A	C	drought	5.97	14.9	Root vs. Leaf
148	Lanzhou, China	T2-3	45	rs	Glycine max (L.) Merr.	Herb	A	C	drought	5.65	17.4	Root vs. Leaf
148	Lanzhou, China	T2-3	45	rs	Glycine max (L.) Merr.	Herb	A	C	drought	2.59	7.89	Root vs. Leaf
148	Lanzhou, China	T2-3	45	rs	Glycine max (L.) Merr.	Herb	A	C	drought	2.16	6.19	Root vs. Leaf
148	Lanzhou, China	T2-3	45	rs	Glycine max (L.) Merr.	Herb	A	C	drought	3.69	6.48	Root vs. Leaf
148	Lanzhou, China	T2-3	45	rs	Glycine max (L.) Merr.	Herb	A	C	drought	2.58	5.15	Root vs. Leaf
149	Kaifeng, Henan, China	F1, 2	100	rs	Triticum aestivum	Herb	A	C	drought	0.391202	1.75158	Root vs. Leaf
149	Kaifeng, Henan, China	F1, 2	100	rs	Triticum aestivum	Herb	A	C	drought	0.397476	2.64474	Root vs. Leaf
149	Kaifeng, Henan, China	F1, 2	100	rs	Triticum aestivum	Herb	A	C	drought	0.327745	2.16766	Root vs. Leaf
149	Kaifeng, Henan, China	F1, 2	100	rs	Triticum aestivum	Herb	A	C	drought	0.356734	2.86123	Root vs. Leaf
149	Kaifeng, Henan, China	F1, 2	100	rs	Triticum aestivum	Herb	A	C	drought	0.625479	1.34475	Root vs. Leaf
149	Kaifeng, Henan, China	F1, 2	30	rs	Triticum aestivum	Herb	A	C	drought	0.863321	1.55373	Root vs. Leaf
149	Kaifeng, Henan, China	F1, 2	100	rs	Triticum aestivum	Herb	A	C	drought	0.424598	0.83911	Root vs. Leaf
149	Kaifeng, Henan, China	F1, 2	30	rs	Triticum aestivum	Herb	A	C	drought	0.453243	1.40967	Root vs. Leaf
149	Kaifeng, Henan, China	F1, 2	100	rs	Triticum aestivum	Herb	A	C	drought	0.175313	0.872602	Root vs. Leaf
149	Kaifeng, Henan, China	F1, 2	30	rs	Triticum aestivum	Herb	A	C	drought	0.259555	0.97086	Root vs. Leaf
149	Kaifeng, Henan, China	F1, 2	100	rs	Triticum aestivum	Herb	A	C	drought	0.344057	1.10288	Root vs. Leaf
149	Kaifeng, Henan, China	F1, 2	30	rs	Triticum aestivum	Herb	A	C	drought	0.600787	1.4301	Root vs. Leaf
150	Lanzhou, China	F1	101	grh	Agriophyllum squarrosum	Herb	A	W	drought	0.254553	1.01415	Root vs. Leaf
150	Lanzhou, China	F1	98	grch	Phaseolus vulgaris L. cv	Herb	A	C	drought	0.558808	0.678091	Root vs. Leaf
151	Cabrils, Barcelona, Spain	F1, 3	98	grch	Phaseolus vulgaris L. cv	Herb	A	C	drought	1.41339	1.19363	Root vs. Leaf
151	Cabrils, Barcelona, Spain	F1, 3	98	grch	Phaseolus vulgaris L. cv	Herb	A	C	drought	0.587893	0.888745	Root vs. Leaf
151	Cabrils, Barcelona, Spain	F1, 3	122	grch	Capsicum annuum L	Herb	A	C	drought	3.15992	7.52401	Root vs. Leaf
152	Cambridge, Massachusetts, USA	F2, 3, 4, 5	63	glh	Polygonum persicaria	Herb	A	W	drought	0.960937	1.00459	Root vs. Leaf
152	Cambridge, Massachusetts, USA	F2, 3, 4, 5	63	glh	Polygonum persicaria	Herb	A	W	drought	0.545384	0.79267	Root vs. Leaf
152	Cambridge, Massachusetts, USA	F2, 3, 4, 5	63	glh	Polygonum persicaria	Herb	A	W	drought	0.956102	1.1425	Root vs. Leaf
152	Cambridge, Massachusetts, USA	F2, 3, 4, 5	63	glh	Polygonum persicaria	Herb	A	W	drought	0.680847	0.699172	Root vs. Leaf
152	Cambridge, Massachusetts, USA	F2, 3, 4, 5	63	glh	Polygonum persicaria	Herb	A	W	drought	1.21373	1.21441	Root vs. Leaf
152	Cambridge, Massachusetts, USA	F2, 3, 4, 5	63	glh	Polygonum persicaria	Herb	A	W	drought	0.808201	1.41299	Root vs. Leaf
152	Cambridge, Massachusetts, USA	F2, 3, 4, 5	63	glh	Polygonum persicaria	Herb	A	W	drought	1.33021	1.0551	Root vs. Leaf
152	Cambridge, Massachusetts, USA	F2, 3, 4, 5	63	glh	Polygonum persicaria	Herb	A	W	drought	1.22084	1.67004	Root vs. Leaf
152	Cambridge, Massachusetts, USA	F2, 3, 4, 5	63	glh	Polygonum persicaria	Herb	A	W	drought	1.04967	1.27918	Root vs. Leaf
152	Cambridge, Massachusetts, USA	F2, 3, 4, 5	63	glh	Polygonum persicaria	Herb	A	W	drought	0.657051	1.60527	Root vs. Leaf
152	Cambridge, Massachusetts, USA	F2, 3, 4, 5	63	glh	Polygonum persicaria	Herb	A	W	drought	0.844742	1.34625	Root vs. Leaf
152	Cambridge, Massachusetts, USA	F2, 3, 4, 5	63	glh	Polygonum persicaria	Herb	A	W	drought	0.467453	0.893311	Root vs. Leaf
152	Cambridge, Massachusetts, USA	F2, 3, 4, 5	63	glh	Polygonum persicaria	Herb	A	W	drought	1.05993	1.4355	Root vs. Leaf
152	Cambridge, Massachusetts, USA	F2, 3, 4, 5	63	glh	Polygonum persicaria	Herb	A	W	drought	0.689773	2.01719	Root vs. Leaf
152	Cambridge, Massachusetts, USA	F2, 3, 4, 5	63	glh	Polygonum persicaria	Herb	A	W	drought	1.08434	1.5367	Root vs. Leaf
152	Cambridge, Massachusetts, USA	F2, 3, 4, 5	63	glh	Polygonum persicaria	Herb	A	W	drought	0.204499	0.581043	Root vs. Leaf
152	Cambridge, Massachusetts, USA	F2, 3, 4, 5	63	glh	Polygonum persicaria	Herb	A	W	drought	1.24879	1.85113	Root vs. Leaf
152	Cambridge, Massachusetts, USA	F2, 3, 4, 5	63	glh	Polygonum persicaria	Herb	A	W	drought	0.575601	0.978221	Root vs. Leaf
152	Cambridge, Massachusetts, USA	F2, 3, 4, 5	63	glh	Polygonum persicaria	Herb	A	W	drought	1.04692	2.00841	Root vs. Leaf
152	Cambridge, Massachusetts, USA	F2, 3, 4, 5	63	glh	Polygonum persicaria	Herb	A	W	drought	0.743603	1.40831	Root vs. Leaf
152	Cambridge, Massachusetts, USA	F2, 3, 4, 5	63	glh	Polygonum persicaria	Herb	A	W	drought	1.206	2.39209	Root vs. Leaf
152	Cambridge, Massachusetts, USA	F2, 3, 4, 5	63	glh	Polygonum persicaria	Herb	A	W	drought	1.29342	1.79836	Root vs. Leaf
152	Cambridge, Massachusetts, USA	F2, 3, 4, 5	63	glh	Polygonum persicaria	Herb	A	W	drought	0.395534	0.54329	Root vs. Leaf
152	Cambridge, Massachusetts, USA	F2, 3, 4, 5	63	glh	Polygonum persicaria	Herb	A	W	drought	1.2434	2.00233	Root vs. Leaf
152	Cambridge, Massachusetts, USA	F2, 3, 4, 5	63	glh	Polygonum persicaria	Herb	A	W	drought	4.76557	7.83723	Root vs. Leaf
152	Cambridge, Massachusetts, USA	F2, 3, 4, 5	63	glh	Polygonum persicaria	Herb	A	W	drought	4.96708	7.397	Root vs. Leaf
152	Cambridge, Massachusetts, USA	F2, 3, 4, 5	63	glh	Polygonum persicaria	Herb	A	W	drought	8.66305	14.9659	Root vs. Leaf
152	Cambridge, Massachusetts, USA	F2, 3, 4, 5	63	glh	Polygonum persicaria	Herb	A	W	drought	2.62687	4.34486	Root vs. Leaf
152	Cambridge, Massachusetts, USA	F2, 3, 4, 5	63	glh	Polygonum persicaria	Herb	A	W	drought	4.59714	8.50929	Root vs. Leaf
152	Cambridge, Massachusetts, USA	F2, 3, 4, 5	63	glh	Polygonum persicaria	Herb	A	W	drought	6.56744	10.8422	Root vs. Leaf
152	Cambridge, Massachusetts, USA	F2, 3, 4, 5	63	glh	Polygonum persicaria	Herb	A	W	drought	3.12481	5.17702	Root vs. Leaf
152	Cambridge, Massachusetts, USA	F2, 3, 4, 5	63	glh	Polygonum persicaria	Herb	A	W	drought	4.42155	6.09322	Root vs. Leaf
152	Cambridge, Massachusetts, USA	F2, 3, 4, 5	63	glh	Polygonum persicaria	Herb	A	W	drought	6.43648	13.345	Root vs. Leaf
152	Cambridge, Massachusetts, USA	F2, 3, 4, 5	63	glh	Polygonum persicaria	Herb	A	W	drought	3.42731	5.7685	Root vs. Leaf
152	Cambridge, Massachusetts, USA	F2, 3, 4, 5	63	glh	Polygonum persicaria	Herb	A	W	drought	3.71373	6.42174	Root vs. Leaf
152	Cambridge, Massachusetts, USA	F2, 3, 4, 5	63	glh	Polygonum persicaria	Herb	A	W	drought	7.12845	9.1005	Root vs. Leaf
156	Pamplona, Spain	T2-3, F4	18	grh	Pisum sativum L.	Herb	A	C	drought	0.26	0.133218	Root vs. Leaf
156	Pamplona, Spain	T2-3, F4	18	grh	Pisum sativum L.	Herb	A	C	drought	0.220779	0.215676	Root vs. Leaf
157	Hisar, India	T2, 3	50	rs	Vigna radiata L.	Herb	A	C	drought	1.19815	1.06434	Root vs. Leaf
157	Hisar, India	T2, 3	50	rs	Vigna radiata L.	Herb	A	C	drought	0.353182	0.865397	Root vs. Leaf
157	Hisar, India	T2, 3	50	rs	Vigna radiata L.	Herb	A	C	drought	0.329318	0.571958	Root vs. Leaf
157	Hisar, India	T2, 3	50	rs	Vigna radiata L.	Herb	A	C	drought	0.310227	0.591852	Root vs. Leaf
157	Hisar, India	T2, 3	50	rs	Vigna radiata L.	Herb	A	C	drought	0.257727	0.542116	Root vs. Leaf
157	Hisar, India	T2, 3	50	rs	Vigna radiata L.	Herb	A	C	drought	0.272045	0.591852	Root vs. Leaf
157	Hisar, India	T2, 3	20	rs	Vigna radiata L.	Herb	A	C	drought	0.381818	0.78582	Root vs. Leaf
157	Hisar, India	T2, 3	34	rs	Vigna radiata L.	Herb	A	C	drought	0.672955	1.72085	Root vs. Leaf
157	Hisar, India	T2, 3	42	rs	Vigna radiata L.	Herb	A	C	drought	0.591818	1.43735	Root vs. Leaf
160	Kaifeng, Henan, China	F1, 2, T2, 3	135	rs	Triticum aestivum	Herb	A	C	drought	0.266296	0.824232	Root vs. Leaf
160	Kaifeng, Henan, China	F1, 2, T2, 3	135	rs	Triticum aestivum	Herb	A	C	drought	0.395304	1.92491	Root vs. Leaf
160	Kaifeng, Henan, China	F1, 2, T2, 3	135	rs	Triticum aestivum	Herb	A	C	drought	1.05765	2.25768	Root vs. Leaf
160	Kaifeng, Henan, China	F1, 2, T2, 3	135	rs	Triticum aestivum	Herb	A	C	drought	0.357824	1.54096	Root vs. Leaf
160	Kaifeng, Henan, China	F1, 2, T2, 3	135	rs	Triticum aestivum	Herb	A	C	drought	0.256208	0.947099	Root vs. Leaf
160	Kaifeng, Henan, China	F1, 2, T2, 3	135	rs	Triticum aestivum	Herb	A	C	drought	0.25912	0.901024	Root vs. Leaf
160	Kaifeng, Henan, China	F1, 2, T2, 3	135	rs	Triticum aestivum	Herb	A	C	drought	0.359293	1.60239	Root vs. Leaf
160	Kaifeng, Henan, China	F1, 2, T2, 3	135	rs	Triticum aestivum	Herb	A	C	drought	0.646841	1.83788	Root vs. Leaf
160	Kaifeng, Henan, China	F1, 2, T2, 3	135	rs	Triticum aestivum	Herb	A	C	drought	0.246125	0.977816	Root vs. Leaf
160	Kaifeng, Henan, China	F1, 2, T2, 3	135	rs	Triticum aestivum	Herb	A	C	drought	0.19855	0.808874	Root vs. Leaf
160	Kaifeng, Henan, China	F1, 2, T2, 3	135	rs	Triticum aestivum	Herb	A	C	drought	0.356411	0.916382	Root vs. Leaf
160	Kaifeng, Henan, China	F1, 2, T2, 3	135	rs	Triticum aestivum	Herb	A	C	drought	0.661983	2.32423	Root vs. Leaf
160	Kaifeng, Henan, China	F1, 2, T2, 3	135	rs	Triticum aestivum	Herb	A	C	drought	0.704486	2.4727	Root vs. Leaf
160	Kaifeng, Henan, China	F1, 2, T2, 3	135	rs	Triticum aestivum	Herb	A	C	drought	0.285746	1.80717	Root vs. Leaf
160	Kaifeng, Henan, China	F1, 2, T2, 3	135	rs	Triticum aestivum	Herb	A	C	drought	0.256238	1.44369	Root vs. Leaf
160	Kaifeng, Henan, China	F1, 2, T2, 3	135	rs	Triticum aestivum	Herb	A	C	drought	0.334796	0.926621	Root vs. Leaf
160	Kaifeng, Henan, China	F1, 2, T2, 3	135	rs	Triticum aestivum	Herb	A	C	drought	0.34125	1.57167	Root vs. Leaf
160	Kaifeng, Henan, China	F1, 2, T2, 3	135	rs	Triticum aestivum	Herb	A	C	drought	0.499105	1.79181	Root vs. Leaf
160	Kaifeng, Henan, China	F1, 2, T2, 3	135	rs	Triticum aestivum	Herb	A	C	drought	0.228113	1.0802	Root vs. Leaf
160	Kaifeng, Henan, China	F1, 2, T2, 3	135	rs	Triticum aestivum	Herb	A	C	drought	0.137301	1.00853	Root vs. Leaf
163	zhengzhou, China	T2	80	rs	Triticum aestivum	Herb	A	C	drought	3	2.62	Root vs. Leaf
164	Nanjing, Jiangsu, China	T2	36	rs	Triticum aestivum	Herb	A	C	drought	1.752	5.052	Root vs. Leaf
164	Nanjing, Jiangsu, China	T2	36	rs	Triticum aestivum	Herb	A	C	drought	2.602	4.132	Root vs. Leaf
164	Nanjing, Jiangsu, China	T2	98	rs	Triticum aestivum	Herb	A	C	drought	1.418	5.954	Root vs. Leaf
164	Nanjing, Jiangsu, China	T2	98	rs	Triticum aestivum	Herb	A	C	drought	3.84	4.524	Root vs. Leaf
164	Nanjing, Jiangsu, China	T2	114	rs	Triticum aestivum	Herb	A	C	drought	2.306	6.628	Root vs. Leaf
164	Nanjing, Jiangsu, China	T2	114	rs	Triticum aestivum	Herb	A	C	drought	3.478	5.108	Root vs. Leaf
5	Eberswalder Straße , Mu¨ncheberg, Germany	T1	35	grh	Populus tremula	Woody	P	W	control	17	29.4	Root vs. Stem
5	Eberswalder Straße , Mu¨ncheberg, Germany	T1	35	grh	Populus tremula × Populus tremula	Woody	P	W	control	21.7	29	Root vs. Stem
5	Eberswalder Straße , Mu¨ncheberg, Germany	T1	35	grh	Populus maximowiczii × Populus trichocarpa	Woody	P	W	control	8.7	9.6	Root vs. Stem
7	Diagonal, Barcelona, Spain	F3, F5, T3	~60	grh	Arundo donax L.	Herb	P	W	control	6.04	14.93	Root vs. Stem
7	Diagonal, Barcelona, Spain	F3, F5, T3	~60	grh	Arundo donax L.	Herb	P	W	control	4.48	13.99	Root vs. Stem
7	Diagonal, Barcelona, Spain	F3, F5, T3	~60	grh	Arundo donax L.	Herb	P	W	control	5.2	9.43	Root vs. Stem
7	Diagonal, Barcelona, Spain	F3, F5, T3	~60	grh	Arundo donax L.	Herb	P	W	control	4.93	9.76	Root vs. Stem
7	Diagonal, Barcelona, Spain	F3, F5, T3	~60	grh	Arundo donax L.	Herb	P	W	control	10.24	19.23	Root vs. Stem
7	Diagonal, Barcelona, Spain	F3, F5, T3	~60	grh	Arundo donax L.	Herb	P	W	control	7.14	16.41	Root vs. Stem
7	Diagonal, Barcelona, Spain	F3, F5, T3	~60	grh	Arundo donax L.	Herb	P	W	control	6.44	12.84	Root vs. Stem
7	Diagonal, Barcelona, Spain	F3, F5, T3	~60	grh	Arundo donax L.	Herb	P	W	control	5.96	14.72	Root vs. Stem
9	Nakhon Pathom, Thailand	F7	8	grh	Eucalyptus camaldulensis Dehnh.	Woody	P	W	control	8.71	13.01	Root vs. Stem
9	Nakhon Pathom, Thailand	F7	8	grh	Eucalyptus camaldulensis Dehnh.	Woody	P	W	control	14.64	19.71	Root vs. Stem
9	Nakhon Pathom, Thailand	F7	8	grh	Eucalyptus camaldulensis Dehnh.	Woody	P	W	control	16.09	23.68	Root vs. Stem
9	Nakhon Pathom, Thailand	F7	8	grh	Eucalyptus camaldulensis Dehnh.	Woody	P	W	control	4.91	5.97	Root vs. Stem
9	Nakhon Pathom, Thailand	F7	8	grh	Eucalyptus camaldulensis Dehnh.	Woody	P	W	control	6.35	7.34	Root vs. Stem
9	Nakhon Pathom, Thailand	F7	8	grh	Eucalyptus camaldulensis Dehnh.	Woody	P	W	control	9.26	11.69	Root vs. Stem
10	Pullman, Washington, USA	F4	56	grh	Heteropogon contortus	Herb	P	W	control	4.78	7.9	Root vs. Stem
10	Pullman, Washington, USA	F4	56	grh	Pennisetum setaceum	Herb	P	W	control	7.63	7.63	Root vs. Stem
12	Vicosa, Brazil	T1	40	grh	coffee progenies	Woody	P	W	control	9.2	11.17	Root vs. Stem
12	Vicosa, Brazil	T1	40	grh	coffee progenies	Woody	P	W	control	6.82	8.43	Root vs. Stem
13	Chengdu, China	T1	90	glh	Populus kangdingensis	Woody	P	W	control	12.22	25.48	Root vs. Stem
13	Chengdu, China	T1	90	glh	Populus kangdingensis	Woody	P	W	control	12.22	25.48	Root vs. Stem
16	Mangilao, Guam, USA	T1, T2	21	rs	Carica papaya	Woody	P	W	control	1.54	0.31	Root vs. Stem
16	Mangilao, Guam, USA	T1, T2	21	rs	Carica papaya	Woody	P	W	control	1.38	0.3	Root vs. Stem
17	Champenoux, France	T1, F1	NG	grh	pinus pinaster	Woody	P	W	control	1.86	2.67	Root vs. Stem
17	Champenoux, France	T1, F1	NG	grh	pinus pinaster	Woody	P	W	control	11.13	8.48	Root vs. Stem
21	Queensland, Australia	F2, 3	90	glh	Eucalyptus cloeziana	Woody	P	W	control	6.21	8.04	Root vs. Stem
21	Queensland, Australia	F2, 3	90	glh	Eucalyptus argophloia	Woody	P	W	control	20.42	15.55	Root vs. Stem
21	Queensland, Australia	F2, 3	90	glh	Eucalyptus cloeziana	Woody	P	W	control	7.63	7.71	Root vs. Stem
21	Queensland, Australia	F2, 3	90	glh	Eucalyptus cloeziana	Woody	P	W	control	6.21	8.04	Root vs. Stem
21	Queensland, Australia	F2, 3	90	glh	Eucalyptus argophloia	Woody	P	W	control	20.42	15.55	Root vs. Stem
21	Queensland, Australia	F2, 3	90	glh	Eucalyptus cloeziana	Woody	P	W	control	7.63	7.71	Root vs. Stem
22	Utrecht, The Netherlands	F1	NG	grch	Nicotiana tabacum var petit Havana	Herb	P	W	control	3.16	19.93	Root vs. Stem
22	Utrecht, The Netherlands	F1	NG	grch	Nicotiana tabacum var petit Havana	Herb	P	W	control	3.39	20.96	Root vs. Stem
22	Utrecht, The Netherlands	F1	NG	grch	Nicotiana tabacum var petit Havana	Herb	P	W	control	9.86	20.63	Root vs. Stem
22	Utrecht, The Netherlands	F1	NG	grch	Nicotiana tabacum var petit Havana	Herb	P	W	control	8.89	22.86	Root vs. Stem
23	Aberdeen, U.K	F1	69	grh	Betula pendula Roth	Woody	P	W	control	4.91	2.51	Root vs. Stem
23	Aberdeen, U.K	F1	69	grh	Betula pendula Roth	Woody	P	W	control	4.49	2.88	Root vs. Stem
23	Aberdeen, U.K	F1	104	grh	Betula pendula Roth	Woody	P	W	control	18.15	4.68	Root vs. Stem
23	Aberdeen, U.K	F1	104	grh	Betula pendula Roth	Woody	P	W	control	16.51	6.49	Root vs. Stem
23	Aberdeen, U.K	F1	144	grh	Betula pendula Roth	Woody	P	W	control	37.55	9.31	Root vs. Stem
23	Aberdeen, U.K	F1	144	grh	Betula pendula Roth	Woody	P	W	control	22.4	9.53	Root vs. Stem
24	Lisbon, Portugal	T1	49	grh	Eucalyptus globulus	Woody	P	W	control	2.39	5.1	Root vs. Stem
24	Lisbon, Portugal	T1	49	grh	Eucalyptus globulus	Woody	P	W	control	2.56	5.65	Root vs. Stem
25	Texas, USA.	T1, 2, 3	54	grh	Hibiscus rosa-sinensis L. cv. Leprechaun (Hibiscus).	Woody	P	W	control	2.2	39.8	Root vs. Stem
26	Boulder, Colorado, USA	T1	129	grh	Liquidambar styraciflua L	Woody	P	W	control	70.3	78	Root vs. Stem
26	Boulder, Colorado, USA	T1	21	grh	Liquidambar styraciflua L	Woody	P	W	control	70.3	78	Root vs. Stem
27	Sabie, South Africa	F1, T1	480	rs	Eucalyptus grandis	Woody	P	W	control	1075.37	602.95	Root vs. Stem
27	Sabie, South Africa	F1, T1	480	rs	Eucalyptus grandis	Woody	P	W	control	1305.43	666.9	Root vs. Stem
27	Sabie, South Africa	F1, T1	480	rs	Eucalyptus grandis	Woody	P	W	control	1335.61	592.07	Root vs. Stem
27	Sabie, South Africa	F1, T1	480	rs	Eucalyptus grandis	Woody	P	W	control	1438.99	496.2	Root vs. Stem
27	Sabie, South Africa	F1, T1	480	rs	Eucalyptus grandis	Woody	P	W	control	896.2	562.32	Root vs. Stem
27	Sabie, South Africa	F1, T1	480	rs	Eucalyptus grandis	Woody	P	W	control	979.98	591.93	Root vs. Stem
29	Medford, Massachusetts, U.S.A.	T3	48	grh	Hybrid	Woody	P	W	control	58.3	46.3	Root vs. Stem
29	Medford, Massachusetts, U.S.A.	T3	48	grh	Salix sericea Marsh	Woody	P	W	control	63.6	47.9	Root vs. Stem
29	Medford, Massachusetts, U.S.A.	T3	48	grh	Salix eriocephala Michx	Woody	P	W	control	39.6	30.1	Root vs. Stem
29	Medford, Massachusetts, U.S.A.	T3	48	grh	Salix sericea Marsh	Woody	P	W	control	58.3	46.3	Root vs. Stem
29	Medford, Massachusetts, U.S.A.	T3	48	grh	Salix eriocephala Michx	Woody	P	W	control	63.6	47.9	Root vs. Stem
29	Medford, Massachusetts, U.S.A.	T3	48	grh	Hybrid	Woody	P	W	control	39.6	30.1	Root vs. Stem
29	Medford, Massachusetts, U.S.A.	T3	48	grh	Salix eriocephala Michx	Woody	P	W	control	58.3	46.3	Root vs. Stem
29	Medford, Massachusetts, U.S.A.	T3	48	grh	Hybrid	Woody	P	W	control	63.6	47.9	Root vs. Stem
29	Medford, Massachusetts, U.S.A.	T3	48	grh	Salix sericea Marsh	Woody	P	W	control	39.6	30.1	Root vs. Stem
31	Emei, China	T1	NG	rs	Abies fabri	Woody	P	W	control	1.55	1.81	Root vs. Stem
32	Vicosa, Brazil	T1	120	rs	Coffea canephora	Woody	P	W	control	96	84	Root vs. Stem
32	Vicosa, Brazil	T1	120	rs	Coffea canephora	Woody	P	W	control	129.5	105	Root vs. Stem
32	Vicosa, Brazil	T1	120	rs	Coffea canephora	Woody	P	W	control	15.84	32.56	Root vs. Stem
32	Vicosa, Brazil	T1	120	rs	Coffea canephora	Woody	P	W	control	72.63	99.53	Root vs. Stem
32	Vicosa, Brazil	T1	120	rs	Coffea canephora	Woody	P	W	control	57.2	74.8	Root vs. Stem
32	Vicosa, Brazil	T1	120	rs	Coffea canephora	Woody	P	W	control	55.65	79.5	Root vs. Stem
32	Vicosa, Brazil	T1	120	rs	Coffea canephora	Woody	P	W	control	20.8	41.6	Root vs. Stem
32	Vicosa, Brazil	T1	120	rs	Coffea canephora	Woody	P	W	control	19.55	36.8	Root vs. Stem
32	Vicosa, Brazil	T1	120	rs	Coffea canephora	Woody	P	W	control	52.8	72.6	Root vs. Stem
32	Vicosa, Brazil	T1	120	rs	Coffea canephora	Woody	P	W	control	68.16	71	Root vs. Stem
33	Apartado, Maracay, Venezuela.	F1	50	grh	Brachiaria brizantha	Herb	P	W	control	34.04	189.13	Root vs. Stem
33	Apartado, Maracay, Venezuela.	F1	50	grh	Brachiaria decumbens	Herb	P	W	control	18.36	189.98	Root vs. Stem
33	Apartado, Maracay, Venezuela.	F1	50	grh	Brachiaria mutica	Herb	P	W	control	15.27	187.74	Root vs. Stem
33	Apartado, Maracay, Venezuela.	F1	50	grh	Brachiaria humidicola	Herb	P	W	control	8.56	163.35	Root vs. Stem
33	Apartado, Maracay, Venezuela.	F1	50	grh	Brachiaria dictyoneura	Herb	P	W	control	10.24	90.81	Root vs. Stem
34	Maoxian County, Sichuan, China	T3, 4	180	grh	Sophora davidii	Woody	P	W	control	1.51	0.88	Root vs. Stem
34	Maoxian County, Sichuan, China	T3, 4	180	grh	Sophora davidii	Woody	P	W	control	1.92	1.17	Root vs. Stem
34	Maoxian County, Sichuan, China	T3, 4	180	grh	Sophora davidii	Woody	P	W	control	1.21	0.68	Root vs. Stem
34	Maoxian County, Sichuan, China	T3, 4	180	grh	Sophora davidii	Woody	P	W	control	1.51	0.88	Root vs. Stem
34	Maoxian County, Sichuan, China	T3, 4	180	grh	Sophora davidii	Woody	P	W	control	1.92	1.17	Root vs. Stem
34	Maoxian County, Sichuan, China	T3, 4	180	grh	Sophora davidii	Woody	P	W	control	1.21	0.68	Root vs. Stem
35	Fuyang , Zhejiang, China	F3	21	rs	Toona ciliata var． pubescens	Woody	P	W	control	10.41	10.49	Root vs. Stem
35	Fuyang , Zhejiang, China	F3	52	rs	Toona ciliata var． pubescens	Woody	P	W	control	6.82	8.22	Root vs. Stem
35	Fuyang , Zhejiang, China	F3	83	rs	Toona ciliata var． pubescens	Woody	P	W	control	7.83	7.74	Root vs. Stem
35	Fuyang , Zhejiang, China	F3	113	rs	Toona ciliata var． pubescens	Woody	P	W	control	5.23	4.62	Root vs. Stem
35	Fuyang , Zhejiang, China	F3	21	rs	Toona ciliata var． pubescens	Woody	P	W	control	10.41	10.49	Root vs. Stem
35	Fuyang , Zhejiang, China	F3	52	rs	Toona ciliata var． pubescens	Woody	P	W	control	6.82	8.22	Root vs. Stem
35	Fuyang , Zhejiang, China	F3	83	rs	Toona ciliata var． pubescens	Woody	P	W	control	7.83	7.74	Root vs. Stem
35	Fuyang , Zhejiang, China	F3	113	rs	Toona ciliata var． pubescens	Woody	P	W	control	5.23	4.62	Root vs. Stem
35	Fuyang , Zhejiang, China	F3	21	rs	Toona ciliata var． pubescens	Woody	P	W	control	10.41	10.49	Root vs. Stem
35	Fuyang , Zhejiang, China	F3	52	rs	Toona ciliata var． pubescens	Woody	P	W	control	6.82	8.22	Root vs. Stem
35	Fuyang , Zhejiang, China	F3	83	rs	Toona ciliata var． pubescens	Woody	P	W	control	7.83	7.74	Root vs. Stem
35	Fuyang , Zhejiang, China	F3	113	rs	Toona ciliata var． pubescens	Woody	P	W	control	5.23	4.62	Root vs. Stem
36	Apartado, Caracas, Venezuela	T1	35	grh	Andropogon gayanus	Herb	P	W	control	67.51	30.14	Root vs. Stem
36	Apartado, Caracas, Venezuela	T1	35	grh	Brachiaria mutica.	Herb	P	W	control	23.11	58.62	Root vs. Stem
36	Apartado, Caracas, Venezuela	T1	35	grh	Hyparrhenia rufa	Herb	P	W	control	74.4	15.41	Root vs. Stem
36	Apartado, Caracas, Venezuela	T1	35	grh	Echinochloa polystachya	Herb	P	W	control	31.5	28.56	Root vs. Stem
37	Talca, Chile	T1	45	ns	Pinus radiata	Woody	P	W	control	1.18	0.8	Root vs. Stem
37	Talca, Chile	T1	45	ns	Pinus radiata	Woody	P	W	control	1.04	0.65	Root vs. Stem
39	Hannover, Germany	F2, F3	2	grh	Amaranthus tricolor	Herb	A	C	control	0.04	0.06	Root vs. Stem
39	Hannover, Germany	F2, F3	10	grh	Amaranthus tricolor	Herb	A	C	control	0.29	0.25	Root vs. Stem
39	Hannover, Germany	F2, F3	17	grh	Amaranthus tricolor	Herb	A	C	control	1.87	1.56	Root vs. Stem
39	Hannover, Germany	F2, F3	21	grh	Amaranthus tricolor	Herb	A	C	control	2.33	1.87	Root vs. Stem
39	Hannover, Germany	F2, F3	28	grh	Amaranthus tricolor	Herb	A	C	control	2.72	3.81	Root vs. Stem
39	Hannover, Germany	F2, F3	2	grh	Amaranthus tricolor	Herb	A	C	control	0.04	0.1	Root vs. Stem
39	Hannover, Germany	F2, F3	7	grh	Amaranthus tricolor	Herb	A	C	control	0.29	0.71	Root vs. Stem
39	Hannover, Germany	F2, F3	14	grh	Amaranthus tricolor	Herb	A	C	control	1.25	2.54	Root vs. Stem
39	Hannover, Germany	F2, F3	17	grh	Amaranthus tricolor	Herb	A	C	control	1.75	5.56	Root vs. Stem
39	Hannover, Germany	F2, F3	24	grh	Amaranthus tricolor	Herb	A	C	control	2.13	8.57	Root vs. Stem
39	Hannover, Germany	F2, F3	2	grh	Amaranthus blitum	Herb	A	W	control	0.05	0.13	Root vs. Stem
39	Hannover, Germany	F2, F3	7	grh	Amaranthus blitum	Herb	A	W	control	0.25	0.46	Root vs. Stem
39	Hannover, Germany	F2, F3	15	grh	Amaranthus blitum	Herb	A	W	control	1.27	2.36	Root vs. Stem
39	Hannover, Germany	F2, F3	20	grh	Amaranthus blitum	Herb	A	W	control	2.03	4.9	Root vs. Stem
39	Hannover, Germany	F2, F3	27	grh	Amaranthus blitum	Herb	A	W	control	2.18	8.05	Root vs. Stem
39	Hannover, Germany	F2, F3	2	grh	Amaranthus cruentus	Herb	A	C	control	0.08	0.1	Root vs. Stem
39	Hannover, Germany	F2, F3	7	grh	Amaranthus cruentus	Herb	A	C	control	0.35	0.66	Root vs. Stem
39	Hannover, Germany	F2, F3	13	grh	Amaranthus cruentus	Herb	A	C	control	1.43	2.43	Root vs. Stem
39	Hannover, Germany	F2, F3	17	grh	Amaranthus cruentus	Herb	A	C	control	1.99	3.86	Root vs. Stem
39	Hannover, Germany	F2, F3	24	grh	Amaranthus cruentus	Herb	A	C	control	2.9	5.09	Root vs. Stem
41	Maracaibo, Venezuela	T1	15	without rs/no rain	Panicum maximum Jacq.	Herb	P	W	control	47.6	93.53	Root vs. Stem
43	Büsgenweg , Göttingen, Germany	F1, T3	152	grh	Fagus sylvatica	Woody	P	W	control	119	95	Root vs. Stem
43	Büsgenweg , Göttingen, Germany	F1, T3	152	grh	Picea abies	Woody	P	W	control	44	32	Root vs. Stem
45	Santomera, Murcia Spain	T1	240	grh	Rhamnus alaternus	Woody	P	W	control	4.59	1.87	Root vs. Stem
46	West Lafayette, Indiana, USA	T3, 4, F4	52	grh	Castanea dentata	Woody	P	W	control	26.54	42.97	Root vs. Stem
49	Madryn, Chubut, Argentina	F1, T1	150	grh	Jarava speciosa	Herb	P	W	control	5.76	1.07	Root vs. Stem
49	Madryn, Chubut, Argentina	F1, T1	150	grh	Grindelia chiloensis	Woody	P	W	control	4.72	2.99	Root vs. Stem
49	Madryn, Chubut, Argentina	F1, T1	150	grh	Prosopis alpataco	Woody	P	W	control	4.59	2.89	Root vs. Stem
49	Madryn, Chubut, Argentina	F1, T1	150	grh	Bougainvillea spinosa	Woody	P	W	control	3.49	0.64	Root vs. Stem
49	Madryn, Chubut, Argentina	F1, T1	150	grh	Chuquiraga erinacea	Woody	P	W	control	0.85	1.35	Root vs. Stem
49	Madryn, Chubut, Argentina	F1, T1	150	grh	Larrea divaricata	Woody	P	W	control	3.19	1.07	Root vs. Stem
49	Madryn, Chubut, Argentina	F1, T1	150	grh	Jarava speciosa	Herb	P	W	control	5.76	2.99	Root vs. Stem
49	Madryn, Chubut, Argentina	F1, T1	150	grh	Grindelia chiloensis	Woody	P	W	control	4.72	2.89	Root vs. Stem
49	Madryn, Chubut, Argentina	F1, T1	150	grh	Prosopis alpataco	Woody	P	W	control	4.59	0.64	Root vs. Stem
49	Madryn, Chubut, Argentina	F1, T1	150	grh	Bougainvillea spinosa	Woody	P	W	control	3.49	1.35	Root vs. Stem
49	Madryn, Chubut, Argentina	F1, T1	150	grh	Chuquiraga erinacea	Woody	P	W	control	0.85	1.07	Root vs. Stem
49	Madryn, Chubut, Argentina	F1, T1	150	grh	Larrea divaricata	Woody	P	W	control	3.19	2.99	Root vs. Stem
49	Madryn, Chubut, Argentina	F1, T1	150	grh	Jarava speciosa	Herb	P	W	control	5.76	2.89	Root vs. Stem
49	Madryn, Chubut, Argentina	F1, T1	150	grh	Grindelia chiloensis	Woody	P	W	control	4.72	0.64	Root vs. Stem
49	Madryn, Chubut, Argentina	F1, T1	150	grh	Prosopis alpataco	Woody	P	W	control	4.59	1.35	Root vs. Stem
49	Madryn, Chubut, Argentina	F1, T1	150	grh	Bougainvillea spinosa	Woody	P	W	control	3.49	1.07	Root vs. Stem
49	Madryn, Chubut, Argentina	F1, T1	150	grh	Chuquiraga erinacea	Woody	P	W	control	0.85	2.99	Root vs. Stem
49	Madryn, Chubut, Argentina	F1, T1	150	grh	Larrea divaricata	Woody	P	W	control	3.19	2.89	Root vs. Stem
49	Madryn, Chubut, Argentina	F1, T1	150	grh	Jarava speciosa	Herb	P	W	control	5.76	1.35	Root vs. Stem
50	Maoxian County, Sichuan Province, China	T1	120	grh	Bauhinia faberi var. microphylla	Woody	P	W	control	3.88	5.42	Root vs. Stem
50	Maoxian County, Sichuan Province, China	T1	120	grh	Bauhinia faberi var. microphylla	Woody	P	W	control	3.88	5.42	Root vs. Stem
50	Maoxian County, Sichuan Province, China	T1	120	grh	Bauhinia faberi var. microphylla	Woody	P	W	control	3.88	5.42	Root vs. Stem
50	Maoxian County, Sichuan Province, China	T1	120	grh	Bauhinia faberi var. microphylla	Woody	P	W	control	3.88	5.42	Root vs. Stem
51	Caen, France	F2, 3, 4	7	grh	Medicago sativa L.	Herb	P	W	control	0.36	0.45	Root vs. Stem
51	Caen, France	F2, 3, 4	7	grh	Medicago sativa L.	Herb	P	W	control	0.35	0.36	Root vs. Stem
51	Caen, France	F2, 3, 4	7	grh	Medicago sativa L.	Herb	P	W	control	0.34	0.43	Root vs. Stem
51	Caen, France	F2, 3, 4	7	grh	Medicago sativa L.	Herb	P	W	control	0.48	0.45	Root vs. Stem
51	Caen, France	F2, 3, 4	14	grh	Medicago sativa L.	Herb	P	W	control	0.7	1.05	Root vs. Stem
51	Caen, France	F2, 3, 4	14	grh	Medicago sativa L.	Herb	P	W	control	0.95	0.62	Root vs. Stem
51	Caen, France	F2, 3, 4	14	grh	Medicago sativa L.	Herb	P	W	control	0.82	0.84	Root vs. Stem
51	Caen, France	F2, 3, 4	14	grh	Medicago sativa L.	Herb	P	W	control	1.15	0.84	Root vs. Stem
51	Caen, France	F2, 3, 4	21	grh	Medicago sativa L.	Herb	P	W	control	1.02	1.54	Root vs. Stem
51	Caen, France	F2, 3, 4	21	grh	Medicago sativa L.	Herb	P	W	control	1.72	1.89	Root vs. Stem
51	Caen, France	F2, 3, 4	21	grh	Medicago sativa L.	Herb	P	W	control	0.98	1.48	Root vs. Stem
51	Caen, France	F2, 3, 4	21	grh	Medicago sativa L.	Herb	P	W	control	1.09	1.7	Root vs. Stem
52	Madrid, Spain	F1	30	grh	Pinus pinaster	Woody	P	W	control	0.55	0.36	Root vs. Stem
52	Madrid, Spain	F1	30	grh	Pinus pinaster	Woody	P	W	control	0.52	0.41	Root vs. Stem
52	Madrid, Spain	F1	30	grh	Pinus pinaster	Woody	P	W	control	0.59	0.37	Root vs. Stem
52	Madrid, Spain	F1	30	grh	Pinus pinaster	Woody	P	W	control	0.7	0.3	Root vs. Stem
52	Madrid, Spain	F1	30	grh	Pinus pinaster	Woody	P	W	control	0.25	0.11	Root vs. Stem
52	Madrid, Spain	F1	30	grh	Pinus pinaster	Woody	P	W	control	0.23	0.12	Root vs. Stem
52	Madrid, Spain	F1	30	grh	Pinus pinaster	Woody	P	W	control	0.28	0.13	Root vs. Stem
52	Madrid, Spain	F1	30	grh	Pinus pinaster	Woody	P	W	control	0.41	0.15	Root vs. Stem
53	Texas, USA	F1, 2, 3, 7	14	grch	Gossypium hirsutum L.	Herb	A	C	control	4.91	5.38	Root vs. Stem
54	West Lafayette, Texas, USA	F2, 4, 5	14	grch	Gossypium hirsutum L.	Herb	A	W	control	6.23	4.26	Root vs. Stem
55	Heverlee, Belgium	T2, F2	52	grh	Jatropha curcas L.	Woody	P	W	control	0.21	0.44	Root vs. Stem
55	Heverlee, Belgium	T2, F2	52	grh	Jatropha curcas L.	Woody	P	W	control	0.21	0.44	Root vs. Stem
57	Changbai Mountain National Nature Reserve, Jilin, China	F1	120	rs	Tilia amurensis	Woody	P	W	control	13.6	4.17	Root vs. Stem
57	Changbai Mountain National Nature Reserve, Jilin, China	F1	120	rs	Fraxinus mandshurica	Woody	P	W	control	6.41	0.77	Root vs. Stem
57	Changbai Mountain National Nature Reserve, Jilin, China	F1	120	rs	Juglans mandshuria	Woody	P	W	control	29.01	5.7	Root vs. Stem
57	Changbai Mountain National Nature Reserve, Jilin, China	F1	120	rs	Pinus koraiensis	Woody	P	W	control	4.89	2.35	Root vs. Stem
57	Changbai Mountain National Nature Reserve, Jilin, China	F1	120	rs	Quercus mongolica	Woody	P	W	control	7.83	2.35	Root vs. Stem
57	Changbai Mountain National Nature Reserve, Jilin, China	F1	120	rs	Tilia amurensis	Woody	P	W	control	13.6	4.17	Root vs. Stem
57	Changbai Mountain National Nature Reserve, Jilin, China	F1	120	rs	Fraxinus mandshurica	Woody	P	W	control	6.41	0.77	Root vs. Stem
57	Changbai Mountain National Nature Reserve, Jilin, China	F1	120	rs	Juglans mandshuria	Woody	P	W	control	29.01	5.7	Root vs. Stem
57	Changbai Mountain National Nature Reserve, Jilin, China	F1	120	rs	Pinus koraiensis	Woody	P	W	control	4.89	2.35	Root vs. Stem
57	Changbai Mountain National Nature Reserve, Jilin, China	F1	120	rs	Quercus mongolica	Woody	P	W	control	7.83	2.35	Root vs. Stem
58	Hangzhou, china	F3-3, 3-4, 3-9, 4-4, 4-5, 4-9, 4-10, 5-5, 5-6, 6-3, 6-5, 6-10, 6-11	180	rs	Anthriscus sylvestris (L.) Hoffm.	Herb	P	W	control	1.2	2.67	Root vs. Stem
58	Hangzhou, china	F3-3, 3-4, 3-9, 4-4, 4-5, 4-9, 4-10, 5-5, 5-6, 6-3, 6-5, 6-10, 6-11	180	rs	Chuanminshen violaceum	Herb	P	W	control	1.23	4.37	Root vs. Stem
58	Hangzhou, china	F3-3, 3-4, 3-9, 4-4, 4-5, 4-9, 4-10, 5-5, 5-6, 6-3, 6-5, 6-10, 6-11	180	rs	Chuanminshen violaceum	Herb	P	W	control	0.76	2.68	Root vs. Stem
58	Hangzhou, china	F3-3, 3-4, 3-9, 4-4, 4-5, 4-9, 4-10, 5-5, 5-6, 6-3, 6-5, 6-10, 6-11	180	rs	Anthriscus sylvestris (L.) Hoffm.	Herb	P	W	control	1.2	1.39	Root vs. Stem
58	Hangzhou, china	F3-3, 3-4, 3-9, 4-4, 4-5, 4-9, 4-10, 5-5, 5-6, 6-3, 6-5, 6-10, 6-11	180	rs	Chuanminshen violaceum	Herb	P	W	control	1.23	3.52	Root vs. Stem
58	Hangzhou, china	F3-3, 3-4, 3-9, 4-4, 4-5, 4-9, 4-10, 5-5, 5-6, 6-3, 6-5, 6-10, 6-11	180	rs	Chuanminshen violaceum	Herb	P	W	control	0.76	2.97	Root vs. Stem
59	Kunming, China	F5-1, 5-2, 5-3	120	grh	Bombax ceiba	Woody	P	W	control	14.15	12.13	Root vs. Stem
59	Kunming, China	F5-1, 5-2, 5-3	120	grh	Bombax ceiba	Woody	P	W	control	15.76	11.66	Root vs. Stem
59	Kunming, China	F5-1, 5-2, 5-3	120	grh	Bombax ceiba	Woody	P	W	control	14.28	12.33	Root vs. Stem
59	Kunming, China	F5-1, 5-2, 5-3	120	grh	Bombax ceiba	Woody	P	W	control	16.64	14.69	Root vs. Stem
59	Kunming, China	F5-1, 5-2, 5-3	120	grh	Bombax ceiba	Woody	P	W	control	14.21	13.48	Root vs. Stem
59	Kunming, China	F5-1, 5-2, 5-3	120	grh	Bombax ceiba	Woody	P	W	control	15.22	11.19	Root vs. Stem
59	Kunming, China	F5-1, 5-2, 5-3	120	grh	Bombax ceiba	Woody	P	W	control	17.91	9.97	Root vs. Stem
59	Kunming, China	F5-1, 5-2, 5-3	120	grh	Bombax ceiba	Woody	P	W	control	16.76	10.24	Root vs. Stem
59	Kunming, China	F5-1, 5-2, 5-3	120	grh	Bombax ceiba	Woody	P	W	control	18.11	10.98	Root vs. Stem
59	Kunming, China	F5-1, 5-2, 5-3	240	grh	Bombax ceiba	Woody	P	W	control	14.15	12.13	Root vs. Stem
59	Kunming, China	F5-1, 5-2, 5-3	240	grh	Bombax ceiba	Woody	P	W	control	15.76	11.66	Root vs. Stem
59	Kunming, China	F5-1, 5-2, 5-3	240	grh	Bombax ceiba	Woody	P	W	control	14.28	12.33	Root vs. Stem
59	Kunming, China	F5-1, 5-2, 5-3	240	grh	Bombax ceiba	Woody	P	W	control	16.64	14.69	Root vs. Stem
59	Kunming, China	F5-1, 5-2, 5-3	240	grh	Bombax ceiba	Woody	P	W	control	14.21	13.48	Root vs. Stem
59	Kunming, China	F5-1, 5-2, 5-3	240	grh	Bombax ceiba	Woody	P	W	control	15.22	11.19	Root vs. Stem
59	Kunming, China	F5-1, 5-2, 5-3	240	grh	Bombax ceiba	Woody	P	W	control	17.91	9.97	Root vs. Stem
59	Kunming, China	F5-1, 5-2, 5-3	240	grh	Bombax ceiba	Woody	P	W	control	16.76	10.24	Root vs. Stem
59	Kunming, China	F5-1, 5-2, 5-3	240	grh	Bombax ceiba	Woody	P	W	control	18.11	10.98	Root vs. Stem
59	Kunming, China	F5-1, 5-2, 5-3	120	grh	Bombax ceiba	Woody	P	W	control	58.23	25.65	Root vs. Stem
59	Kunming, China	F5-1, 5-2, 5-3	120	grh	Bombax ceiba	Woody	P	W	control	54.77	21.49	Root vs. Stem
59	Kunming, China	F5-1, 5-2, 5-3	120	grh	Bombax ceiba	Woody	P	W	control	57.54	24.96	Root vs. Stem
59	Kunming, China	F5-1, 5-2, 5-3	120	grh	Bombax ceiba	Woody	P	W	control	43.67	41.59	Root vs. Stem
59	Kunming, China	F5-1, 5-2, 5-3	120	grh	Bombax ceiba	Woody	P	W	control	45.06	38.82	Root vs. Stem
59	Kunming, China	F5-1, 5-2, 5-3	120	grh	Bombax ceiba	Woody	P	W	control	42.98	37.44	Root vs. Stem
59	Kunming, China	F5-1, 5-2, 5-3	120	grh	Bombax ceiba	Woody	P	W	control	18.02	15.25	Root vs. Stem
59	Kunming, China	F5-1, 5-2, 5-3	120	grh	Bombax ceiba	Woody	P	W	control	18.72	15.25	Root vs. Stem
59	Kunming, China	F5-1, 5-2, 5-3	120	grh	Bombax ceiba	Woody	P	W	control	20.8	14.56	Root vs. Stem
59	Kunming, China	F5-1, 5-2, 5-3	240	grh	Bombax ceiba	Woody	P	W	control	58.23	25.65	Root vs. Stem
59	Kunming, China	F5-1, 5-2, 5-3	240	grh	Bombax ceiba	Woody	P	W	control	54.77	21.49	Root vs. Stem
59	Kunming, China	F5-1, 5-2, 5-3	240	grh	Bombax ceiba	Woody	P	W	control	57.54	24.96	Root vs. Stem
59	Kunming, China	F5-1, 5-2, 5-3	240	grh	Bombax ceiba	Woody	P	W	control	43.67	41.59	Root vs. Stem
59	Kunming, China	F5-1, 5-2, 5-3	240	grh	Bombax ceiba	Woody	P	W	control	45.06	38.82	Root vs. Stem
59	Kunming, China	F5-1, 5-2, 5-3	240	grh	Bombax ceiba	Woody	P	W	control	42.98	37.44	Root vs. Stem
59	Kunming, China	F5-1, 5-2, 5-3	240	grh	Bombax ceiba	Woody	P	W	control	18.02	15.25	Root vs. Stem
59	Kunming, China	F5-1, 5-2, 5-3	240	grh	Bombax ceiba	Woody	P	W	control	18.72	15.25	Root vs. Stem
59	Kunming, China	F5-1, 5-2, 5-3	240	grh	Bombax ceiba	Woody	P	W	control	20.8	14.56	Root vs. Stem
61	Changsha, Hunan, China	F7.1, 7.2	45	rs	Cyclobalanopsis gilva	Woody	P	W	control	2.97	4.06	Root vs. Stem
61	Changsha, Hunan, China	F7.1, 7.2	45	rs	Cyclobalanopsis gilva	Woody	P	W	control	4.13	4.25	Root vs. Stem
61	Changsha, Hunan, China	F7.1, 7.2	45	rs	Cyclobalanopsis gilva	Woody	P	W	control	3.26	3.06	Root vs. Stem
61	Changsha, Hunan, China	F7.1, 7.2	45	rs	Cyclobalanopsis gilva	Woody	P	W	control	2.97	4.06	Root vs. Stem
61	Changsha, Hunan, China	F7.1, 7.2	45	rs	Cyclobalanopsis gilva	Woody	P	W	control	4.13	4.25	Root vs. Stem
61	Changsha, Hunan, China	F7.1, 7.2	45	rs	Cyclobalanopsis gilva	Woody	P	W	control	3.26	3.06	Root vs. Stem
61	Changsha, Hunan, China	F7.1, 7.2	45	rs	Cyclobalanopsis gilva	Woody	P	W	control	2.97	4.06	Root vs. Stem
61	Changsha, Hunan, China	F7.1, 7.2	45	rs	Cyclobalanopsis gilva	Woody	P	W	control	4.13	4.25	Root vs. Stem
61	Changsha, Hunan, China	F7.1, 7.2	45	rs	Cyclobalanopsis gilva	Woody	P	W	control	3.26	3.06	Root vs. Stem
62	Yanglin, China	F3-4, T1	165	grh	Amorpha fruticosa	Woody	P	W	control	88.6	25.3	Root vs. Stem
62	Yanglin, China	F3-4, T1	165	grh	Amorpha fruticosa	Woody	P	W	control	11.79	12.79	Root vs. Stem
62	Yanglin, China	F3-4, T1	165	grh	Amorpha fruticosa	Woody	P	W	control	88.6	25.3	Root vs. Stem
62	Yanglin, China	F3-4, T1	165	grh	Platycladus orientalis	Woody	P	W	control	11.79	12.79	Root vs. Stem
62	Yanglin, China	F3-4, T1	165	grh	Platycladus orientalis	Woody	P	W	control	88.6	25.3	Root vs. Stem
62	Yanglin, China	F3-4, T1	165	grh	Platycladus orientalis	Woody	P	W	control	11.79	12.79	Root vs. Stem
63	Taian, Shandong, China	T1, F5	60	rs	Pinus tabulaeformis Carr．	Woody	P	W	control	60.63	63.54	Root vs. Stem
64	Chongqing, China	T1, F1, 2, 3, 4, 5	10	glh	Fagopyrum dibotrys	Herb	P	W	control	0.09	0.94	Root vs. Stem
64	Chongqing, China	T1, F1, 2, 3, 4, 5	20	glh	Fagopyrum dibotrys	Herb	P	W	control	0.28	1.5	Root vs. Stem
64	Chongqing, China	T1, F1, 2, 3, 4, 5	30	glh	Fagopyrum dibotrys	Herb	P	W	control	0.82	2.18	Root vs. Stem
64	Chongqing, China	T1, F1, 2, 3, 4, 5	40	glh	Fagopyrum dibotrys	Herb	P	W	control	1.32	2.54	Root vs. Stem
64	Chongqing, China	T1, F1, 2, 3, 4, 5	50	glh	Fagopyrum dibotrys	Herb	P	W	control	1.73	3	Root vs. Stem
64	Chongqing, China	T1, F1, 2, 3, 4, 5	10	glh	Fagopyrum dibotrys	Herb	P	W	control	0.09	0.94	Root vs. Stem
64	Chongqing, China	T1, F1, 2, 3, 4, 5	20	glh	Fagopyrum dibotrys	Herb	P	W	control	0.28	1.5	Root vs. Stem
64	Chongqing, China	T1, F1, 2, 3, 4, 5	30	glh	Fagopyrum dibotrys	Herb	P	W	control	0.82	2.18	Root vs. Stem
64	Chongqing, China	T1, F1, 2, 3, 4, 5	40	glh	Fagopyrum dibotrys	Herb	P	W	control	1.32	2.54	Root vs. Stem
64	Chongqing, China	T1, F1, 2, 3, 4, 5	50	glh	Fagopyrum dibotrys	Herb	P	W	control	1.73	3	Root vs. Stem
67	Beijing, China	F1, 2, 3, 4, 5	60	rs	Cinnamomum camphora	Woody	P	W	control	0.06	0.05	Root vs. Stem
67	Beijing, China	F1, 2, 3, 4, 5	60	rs	Cinnamomum camphora	Woody	P	W	control	0.06	0.05	Root vs. Stem
67	Beijing, China	F1, 2, 3, 4, 5	60	rs	Cinnamomum camphora	Woody	P	W	control	0.06	0.05	Root vs. Stem
68	Yangling, China	F3.1, 3.2, 3.3	45	rs	Robinia pseudoacacia	Woody	P	W	control	58.95	44.51	Root vs. Stem
68	Yangling, China	F3.1, 3.2, 3.3	45	rs	Hippophae rhamnoides	Woody	P	W	control	19.76	25.26	Root vs. Stem
68	Yangling, China	F3.1, 3.2, 3.3	45	rs	Buddleia alternifolia	Woody	P	W	control	20.22	27.19	Root vs. Stem
68	Yangling, China	F3.1, 3.2, 3.3	45	rs	Robinia pseudoacacia	Woody	P	W	control	58.95	44.51	Root vs. Stem
68	Yangling, China	F3.1, 3.2, 3.3	45	rs	Hippophae rhamnoides	Woody	P	W	control	19.76	25.26	Root vs. Stem
68	Yangling, China	F3.1, 3.2, 3.3	45	rs	Buddleia alternifolia	Woody	P	W	control	20.22	27.19	Root vs. Stem
70	Zhangwu, Fuxin, Liaoning, China	F3, 4, 5	NG	rs	Ulmus pumila	Woody	P	W	control	1.82	7.34	Root vs. Stem
70	Zhangwu, Fuxin, Liaoning, China	F3, 4, 5	NG	rs	Ulmus pumila	Woody	P	W	control	1.82	7.34	Root vs. Stem
71	Maoxian, sichuna, China	F3	40	grh	Bauhinia faberi var．microphylla	Woody	P	W	control	0.19	0.09	Root vs. Stem
71	Maoxian, sichuna, China	F3	40	grh	Bauhinia faberi var．microphylla	Woody	P	W	control	0.19	0.09	Root vs. Stem
79	Qin'an, China	F18	40	grh	Populus euramericana cv.	Woody	P	W	control	55.95	82.94	Root vs. Stem
79	Qin'an, China	F18	40	grh	Populus euramericana cv.	Woody	P	W	control	55.95	82.94	Root vs. Stem
82	Shenyang, China	F3, 4	180	rs	Pinus sylvestris var. mongolica	Woody	P	W	control	13	22.1	Root vs. Stem
82	Shenyang, China	F3, 4	180	rs	Pinus sylvestris var. mongolica	Woody	P	W	control	13	22.1	Root vs. Stem
83	Dingbian, shanxi, China	F5-4, 5-5, 5-6	120	rs	Hippophae rhamnoides L. subsp	Woody	P	W	control	1624.65	3035.63	Root vs. Stem
83	Dingbian, shanxi, China	F5-4, 5-5, 5-6	120	rs	Hippophae rhamnoides L. subsp	Woody	P	W	control	2453.78	4412.35	Root vs. Stem
83	Dingbian, shanxi, China	F5-4, 5-5, 5-6	120	rs	Hippophae rhamnoides L. subsp	Woody	P	W	control	2577.03	4822.57	Root vs. Stem
83	Dingbian, shanxi, China	F5-4, 5-5, 5-6	120	rs	Hippophae rhamnoides L. subsp	Woody	P	W	control	1624.65	3035.63	Root vs. Stem
83	Dingbian, shanxi, China	F5-4, 5-5, 5-6	120	rs	Hippophae rhamnoides L. subsp	Woody	P	W	control	2453.78	4412.35	Root vs. Stem
83	Dingbian, shanxi, China	F5-4, 5-5, 5-6	120	rs	Hippophae rhamnoides L. subsp	Woody	P	W	control	2577.03	4822.57	Root vs. Stem
83	Dingbian, shanxi, China	F5-4, 5-5, 5-6	120	rs	Hippophae rhamnoides L. subsp	Woody	P	W	control	1624.65	3035.63	Root vs. Stem
83	Dingbian, shanxi, China	F5-4, 5-5, 5-6	120	rs	Hippophae rhamnoides L. subsp	Woody	P	W	control	2453.78	4412.35	Root vs. Stem
83	Dingbian, shanxi, China	F5-4, 5-5, 5-6	120	rs	Hippophae rhamnoides L. subsp	Woody	P	W	control	2577.03	4822.57	Root vs. Stem
86	Jinan, Shandong, China	T3	50	rs	Robinia?pseudoacacia	Woody	P	W	control	7.17	11.02	Root vs. Stem
86	Jinan, Shandong, China	T3	50	rs	Robinia?pseudoacacia	Woody	P	W	control	7.17	11.02	Root vs. Stem
86	Jinan, Shandong, China	T3	50	rs	Robinia?pseudoacacia	Woody	P	W	control	7.17	11.02	Root vs. Stem
87	Nanchong, Sichuan, China	T5, 8	30	grh	Humulus?scandens	Herb	P	W	control	2.69	1.84	Root vs. Stem
87	Nanchong, Sichuan, China	T5, 8	30	grh	Humulus?scandens	Herb	P	W	control	2.66	1.82	Root vs. Stem
87	Nanchong, Sichuan, China	T5, 8	30	grh	Humulus?scandens	Herb	P	W	control	2.69	1.84	Root vs. Stem
87	Nanchong, Sichuan, China	T5, 8	30	grh	Humulus?scandens	Herb	P	W	control	2.66	1.82	Root vs. Stem
87	Nanchong, Sichuan, China	T5, 8	30	grh	Humulus?scandens	Herb	P	W	control	2.69	1.84	Root vs. Stem
87	Nanchong, Sichuan, China	T5, 8	30	grh	Humulus?scandens	Herb	P	W	control	2.66	1.82	Root vs. Stem
90	Maoer Mountain, china	T14	28	rs	Acer ginnala Maxim	Woody	P	W	control	0.95	0.83	Root vs. Stem
90	Maoer Mountain, china	T14	28	rs	Malus baccata Linn.	Woody	P	W	control	3.2	1.23	Root vs. Stem
90	Maoer Mountain, china	T14	28	rs	Pyrus ussuriensis Maxim.	Woody	P	W	control	2.44	1.36	Root vs. Stem
90	Maoer Mountain, china	T14	28	rs	Amygdalus davidiana (Carrière) de Vos ex Henry	Woody	P	W	control	3.26	1.84	Root vs. Stem
90	Maoer Mountain, china	T14	28	rs	Acer ginnala Maxim	Woody	P	W	control	0.95	0.83	Root vs. Stem
90	Maoer Mountain, china	T14	28	rs	Malus baccata Linn.	Woody	P	W	control	3.2	1.23	Root vs. Stem
90	Maoer Mountain, china	T14	28	rs	Pyrus ussuriensis Maxim.	Woody	P	W	control	2.44	1.36	Root vs. Stem
90	Maoer Mountain, china	T14	28	rs	Amygdalus davidiana (Carrière) de Vos ex Henry	Woody	P	W	control	3.26	1.84	Root vs. Stem
90	Maoer Mountain, china	T14	28	rs	Acer ginnala Maxim	Woody	P	W	control	0.95	0.83	Root vs. Stem
90	Maoer Mountain, china	T14	28	rs	Malus baccata Linn.	Woody	P	W	control	3.2	1.23	Root vs. Stem
90	Maoer Mountain, china	T14	28	rs	Pyrus ussuriensis Maxim.	Woody	P	W	control	2.44	1.36	Root vs. Stem
90	Maoer Mountain, china	T14	28	rs	Amygdalus davidiana (Carrière) de Vos ex Henry	Woody	P	W	control	3.26	1.84	Root vs. Stem
91	Kunming, Yunnan, China	T1	83	rs	Eucalyptus grandis× E.urophylla	Woody	P	W	control	5.3	10.95	Root vs. Stem
91	Kunming, Yunnan, China	T1	83	rs	Eucalyptus grandis× E.urophylla	Woody	P	W	control	5.3	10.95	Root vs. Stem
92	Yangling, Shanxi, China	T1	7	rs	Pinus tabuliformis Carr.	Woody	P	W	control	3.96	8.56	Root vs. Stem
92	Yangling, Shanxi, China	T1	7	rs	Robinia pseudoacacia	Woody	P	W	control	8.5	15.79	Root vs. Stem
92	Yangling, Shanxi, China	T1	7	rs	Platycladus orientalis (L.) Franco	Woody	P	W	control	12.14	34.45	Root vs. Stem
92	Yangling, Shanxi, China	T1	7	rs	Hippophae rhamnoides L.	Woody	P	W	control	5.51	6.4	Root vs. Stem
92	Yangling, Shanxi, China	T1	14	rs	Pinus tabuliformis Carr.	Woody	P	W	control	4.04	11.21	Root vs. Stem
92	Yangling, Shanxi, China	T1	14	rs	Robinia pseudoacacia	Woody	P	W	control	8.5	20.38	Root vs. Stem
92	Yangling, Shanxi, China	T1	14	rs	Platycladus orientalis (L.) Franco	Woody	P	W	control	12.23	41.12	Root vs. Stem
92	Yangling, Shanxi, China	T1	14	rs	Hippophae rhamnoides L.	Woody	P	W	control	5.23	7.17	Root vs. Stem
92	Yangling, Shanxi, China	T1	21	rs	Pinus tabuliformis Carr.	Woody	P	W	control	5.57	14.47	Root vs. Stem
92	Yangling, Shanxi, China	T1	21	rs	Robinia pseudoacacia	Woody	P	W	control	8.82	18.46	Root vs. Stem
92	Yangling, Shanxi, China	T1	21	rs	Platycladus orientalis (L.) Franco	Woody	P	W	control	12.79	40.28	Root vs. Stem
92	Yangling, Shanxi, China	T1	21	rs	Hippophae rhamnoides L.	Woody	P	W	control	4.59	7.25	Root vs. Stem
92	Yangling, Shanxi, China	T1	7	rs	Pinus tabuliformis Carr.	Woody	P	W	control	3.96	8.56	Root vs. Stem
92	Yangling, Shanxi, China	T1	7	rs	Robinia pseudoacacia	Woody	P	W	control	8.5	15.79	Root vs. Stem
92	Yangling, Shanxi, China	T1	7	rs	Platycladus orientalis (L.) Franco	Woody	P	W	control	12.14	34.45	Root vs. Stem
92	Yangling, Shanxi, China	T1	14	rs	Pinus tabuliformis Carr.	Woody	P	W	control	4.04	11.21	Root vs. Stem
92	Yangling, Shanxi, China	T1	14	rs	Robinia pseudoacacia	Woody	P	W	control	8.5	20.38	Root vs. Stem
92	Yangling, Shanxi, China	T1	14	rs	Platycladus orientalis (L.) Franco	Woody	P	W	control	12.23	41.12	Root vs. Stem
92	Yangling, Shanxi, China	T1	21	rs	Pinus tabuliformis Carr.	Woody	P	W	control	5.57	14.47	Root vs. Stem
92	Yangling, Shanxi, China	T1	21	rs	Robinia pseudoacacia	Woody	P	W	control	8.82	18.46	Root vs. Stem
92	Yangling, Shanxi, China	T1	21	rs	Platycladus orientalis (L.) Franco	Woody	P	W	control	12.79	40.28	Root vs. Stem
93	Kunming, Yunnan, China	T2	60	grh	Itoa?orientalis?Hemsl.	Woody	P	W	control	1.54	0.52	Root vs. Stem
93	Kunming, Yunnan, China	T2	60	grh	Itoa?orientalis?Hemsl.	Woody	P	W	control	1.54	0.52	Root vs. Stem
94	Nanjing, Jiangsu, China	T2	35	rs	Sorbus?folgneri?(Schneid.) Rehd.	Woody	P	W	control	0.85	1.67	Root vs. Stem
94	Nanjing, Jiangsu, China	T2	35	rs	Sorbus?folgneri?(Schneid.) Rehd.	Woody	P	W	control	0.85	1.67	Root vs. Stem
94	Nanjing, Jiangsu, China	T2	35	rs	Sorbus?folgneri?(Schneid.) Rehd.	Woody	P	W	control	0.85	1.67	Root vs. Stem
96	Kunming, yunnan, China	T1	5	grh	Solanum?tuberosum?L.	Herb	A	W	control	2.24	0.93	Root vs. Stem
96	Kunming, yunnan, China	T1	5	grh	Solanum?tuberosum?L.	Herb	A	W	control	2.24	0.93	Root vs. Stem
96	Kunming, yunnan, China	T1	5	grh	Solanum?tuberosum?L.	Herb	A	W	control	2.24	0.93	Root vs. Stem
100	Fuzhou , Jangxi, china	T5	99	grh	Machilus?pauhoi?Kanehira	Woody	P	W	control	4.39	2.44	Root vs. Stem
100	Fuzhou , Jangxi, china	T5	99	grh	Machilus?pauhoi?Kanehira	Woody	P	W	control	5.65	3.21	Root vs. Stem
101	Yangling, Shanxi, China	T3	150	grh	Platycladus?orientalis?(L.) Franco	Woody	P	W	control	1.45	2.58	Root vs. Stem
101	Yangling, Shanxi, China	T3	150	grh	Platycladus?orientalis?(L.) Franco	Woody	P	W	control	2.85	4.18	Root vs. Stem
101	Yangling, Shanxi, China	T3	150	grh	Platycladus?orientalis?(L.) Franco	Woody	P	W	control	2.39	3.77	Root vs. Stem
101	Yangling, Shanxi, China	T3	150	grh	Platycladus?orientalis?(L.) Franco	Woody	P	W	control	2.36	3.77	Root vs. Stem
101	Yangling, Shanxi, China	T3	150	grh	Platycladus?orientalis?(L.) Franco	Woody	P	W	control	2.53	3.95	Root vs. Stem
101	Yangling, Shanxi, China	T3	150	grh	Platycladus?orientalis?(L.) Franco	Woody	P	W	control	1.45	2.58	Root vs. Stem
101	Yangling, Shanxi, China	T3	150	grh	Platycladus?orientalis?(L.) Franco	Woody	P	W	control	2.85	4.18	Root vs. Stem
101	Yangling, Shanxi, China	T3	150	grh	Platycladus?orientalis?(L.) Franco	Woody	P	W	control	2.39	3.77	Root vs. Stem
101	Yangling, Shanxi, China	T3	150	grh	Platycladus?orientalis?(L.) Franco	Woody	P	W	control	2.36	3.77	Root vs. Stem
101	Yangling, Shanxi, China	T3	150	grh	Platycladus?orientalis?(L.) Franco	Woody	P	W	control	2.53	3.95	Root vs. Stem
101	Yangling, Shanxi, China	T3	150	grh	Platycladus?orientalis?(L.) Franco	Woody	P	W	control	1.45	2.58	Root vs. Stem
101	Yangling, Shanxi, China	T3	150	grh	Platycladus?orientalis?(L.) Franco	Woody	P	W	control	2.85	4.18	Root vs. Stem
101	Yangling, Shanxi, China	T3	150	grh	Platycladus?orientalis?(L.) Franco	Woody	P	W	control	2.39	3.77	Root vs. Stem
101	Yangling, Shanxi, China	T3	150	grh	Platycladus?orientalis?(L.) Franco	Woody	P	W	control	2.36	3.77	Root vs. Stem
101	Yangling, Shanxi, China	T3	150	grh	Platycladus?orientalis?(L.) Franco	Woody	P	W	control	2.53	3.95	Root vs. Stem
102	Yinquan, ningxia, china	T1	130	rs	Lycium?barbarum?L.	Woody	P	W	control	16.4	53.3	Root vs. Stem
102	Yinquan, ningxia, china	T1	130	rs	Lycium?barbarum?L.	Woody	P	W	control	16.4	53.3	Root vs. Stem
102	Yinquan, ningxia, china	T1	130	rs	Lycium?barbarum?L.	Woody	P	W	control	16.4	53.3	Root vs. Stem
104	Yaan, Sichuan, China	T3	60	grh	Protea cynaroides (L.) L.	Woody	P	W	control	0.65	0.96	Root vs. Stem
106	Yaan, Sichuan, China	T3	60	rs	Camellia?Sinensis	Woody	P	W	control	1.45	1.55	Root vs. Stem
106	Yaan, Sichuan, China	T3	60	rs	Camellia?Sinensis	Woody	P	W	control	1.45	1.55	Root vs. Stem
106	Yaan, Sichuan, China	T3	60	rs	Camellia?Sinensis	Woody	P	W	control	1.45	1.55	Root vs. Stem
108	Nanjing, China	T3-2	25	grh	Solanum?nigrum?L.	Herb	P	W	control	2.62	6.58	Root vs. Stem
108	Nanjing, China	T3-2	25	grh	Solanum?nigrum?L.	Herb	P	W	control	2.62	6.58	Root vs. Stem
108	Nanjing, China	T3-2	25	grh	Solanum?nigrum?L.	Herb	P	W	control	2.62	6.58	Root vs. Stem
109	Yongning, Ningxia, China	T4-1, 4-2, 4-3, F4-12, 4-13	135	grch	Lycium?barbarum?L.	Woody	P	W	control	17.47	67.25	Root vs. Stem
109	Yongning, Ningxia, China	T4-1, 4-2, 4-3, F4-12, 4-13	135	grch	Lycium?barbarum?L.	Woody	P	W	control	22.11	133.96	Root vs. Stem
109	Yongning, Ningxia, China	T4-1, 4-2, 4-3, F4-12, 4-13	135	grch	Lycium?barbarum?L.	Woody	P	W	control	17.47	67.25	Root vs. Stem
109	Yongning, Ningxia, China	T4-1, 4-2, 4-3, F4-12, 4-13	135	grch	Lycium?barbarum?L.	Woody	P	W	control	22.11	133.96	Root vs. Stem
110	Lanzhou, Gansu, China	T4-2, 4-3, 4-4	NG	rs	Triticum aestivum	Herb	A	W	control	1.12	3.92	Root vs. Stem
110	Lanzhou, Gansu, China	T4-2, 4-3, 4-4	60	rs	Puelia sinese	Herb	P	W	control	20.32	57.16	Root vs. Stem
114	Wufeng, Hubei, China	T4-17	50	grh	Magnolia wufengensis	Woody	P	W	control	4.79	1.77	Root vs. Stem
114	Wufeng, Hubei, China	T4-17	50	grh	Magnolia wufengensis	Woody	P	W	control	4.79	1.77	Root vs. Stem
114	Wufeng, Hubei, China	T4-17	50	grh	Magnolia wufengensis	Woody	P	W	control	4.79	1.77	Root vs. Stem
116	Shunchang, Nanping, china	T5, 7	90	grh	Machilus?pauhoi?Kanehira	Woody	P	W	control	5.65	3.21	Root vs. Stem
116	Shunchang, Nanping, china	T5, 7	90	grh	Machilus?pauhoi?Kanehira	Woody	P	W	control	4.39	2.44	Root vs. Stem
119	Beijing, China	F2	6	grh	Leymus chinensis	Herb	P	W	control	0.27	0.27	Root vs. Stem
119	Beijing, China	F2	66	grh	Leymus chinensis	Herb	P	W	control	2.55	2.55	Root vs. Stem
119	Beijing, China	F2	6	grh	Leymus chinensis	Herb	P	W	control	0.27	0.27	Root vs. Stem
119	Beijing, China	F2	66	grh	Leymus chinensis	Herb	P	W	control	2.55	2.55	Root vs. Stem
119	Beijing, China	F2	6	grh	Leymus chinensis	Herb	P	W	control	0.27	0.27	Root vs. Stem
119	Beijing, China	F2	66	grh	Leymus chinensis	Herb	P	W	control	2.55	2.55	Root vs. Stem
119	Beijing, China	F2	6	grh	Leymus chinensis	Herb	P	W	control	0.27	0.27	Root vs. Stem
119	Beijing, China	F2	66	grh	Leymus chinensis	Herb	P	W	control	2.55	2.55	Root vs. Stem
120	Fushan, Fujian, China	F5, T2	360	grh	Carallia?brachiata?(Lour.) Merr.	Woody	P	W	control	10.04	17.88	Root vs. Stem
120	Fushan, Fujian, China	F5, T2	360	grh	Carallia?brachiata?(Lour.) Merr.	Woody	P	W	control	10.04	17.88	Root vs. Stem
120	Fushan, Fujian, China	F5, T2	360	grh	Carallia?brachiata?(Lour.) Merr.	Woody	P	W	control	10.04	17.88	Root vs. Stem
122	Fushan, Guangdong, China	F5, T2	365	grh	Carallia brachiata	Woody	P	W	control	10.14	18.06	Root vs. Stem
122	Fushan, Guangdong, China	F5, T2	365	grh	Carallia brachiata	Woody	P	W	control	10.14	18.06	Root vs. Stem
122	Fushan, Guangdong, China	F5, T2	365	grh	Carallia brachiata	Woody	P	W	control	10.14	18.06	Root vs. Stem
123	Abeizhoumao, Sichuan, China	F3	120	grh	Bauhinia faberi var. Microphylla	Woody	P	W	control	0.19	0.28	Root vs. Stem
123	Abeizhoumao, Sichuan, China	F3	120	grh	Bauhinia faberi var. Microphylla	Woody	P	W	control	0.19	0.28	Root vs. Stem
126	Changchun, China	F1	~30	rs	Zea mays	Herb	A	W	control	2.94	4.56	Root vs. Stem
126	Qingdao, shandong, China	T1	~30	rs	Zea mays	Herb	A	W	control	22.11	42.6	Root vs. Stem
126	Qingdao, shandong, China	T1	~40	rs	Zea mays	Herb	A	W	control	33.77	72.18	Root vs. Stem
126	Qingdao, shandong, China	T1	~40	rs	Zea mays	Herb	A	W	control	23.93	54.42	Root vs. Stem
126	Qingdao, shandong, China	T1	~25	rs	Zea mays	Herb	A	W	control	2.16	3.57	Root vs. Stem
126	Qingdao, shandong, China	T1	~25	rs	Zea mays	Herb	A	W	control	17.64	33.07	Root vs. Stem
126	Qingdao, shandong, China	T1	~30	rs	Zea mays	Herb	A	W	control	27.69	61.26	Root vs. Stem
126	Qingdao, shandong, China	T1	~30	rs	Zea mays	Herb	A	W	control	22.39	49.27	Root vs. Stem
126	Qingdao, shandong, China	T1	~40	rs	Zea mays	Herb	A	W	control	2.94	4.56	Root vs. Stem
126	Qingdao, shandong, China	T1	~40	rs	Zea mays	Herb	A	W	control	22.11	42.6	Root vs. Stem
126	Qingdao, shandong, China	T1	~25	rs	Zea mays	Herb	A	W	control	33.77	72.18	Root vs. Stem
126	Qingdao, shandong, China	T1	~25	rs	Zea mays	Herb	A	W	control	23.93	54.42	Root vs. Stem
126	Qingdao, shandong, China	T1	~25	rs	Zea mays	Herb	A	W	control	2.16	3.57	Root vs. Stem
126	Qingdao, shandong, China	T1	~25	rs	Zea mays	Herb	A	W	control	17.64	33.07	Root vs. Stem
126	Qingdao, shandong, China	T1	~25	rs	Zea mays	Herb	A	W	control	27.69	61.26	Root vs. Stem
126	Qingdao, shandong, China	T1	~25	rs	Zea mays	Herb	A	W	control	22.39	49.27	Root vs. Stem
127	Mendoza, Argentina	T2, 3, 4	81	rs	Trichloris crinita	Herb	P	W	control	125.5	149.3	Root vs. Stem
127	Mendoza, Argentina	T2, 3, 4	81	rs	Trichloris crinita	Herb	P	W	control	119.8	115.7	Root vs. Stem
127	Mendoza, Argentina	T2, 3, 4	81	rs	Trichloris crinita	Herb	P	W	control	112.9	56.2	Root vs. Stem
127	Mendoza, Argentina	T2, 3, 4	81	rs	Trichloris crinita	Herb	P	W	control	108.5	189.2	Root vs. Stem
127	Mendoza, Argentina	T2, 3, 4	81	rs	Trichloris crinita	Herb	P	W	control	103.9	182.8	Root vs. Stem
[truncated: 2,770 more rows]

## Sheet: Legend
Abreviation	Full Name
Ref# No.	Refrences Number
NG	Not Given
grh	Greenhouse
[truncated: 23 more rows]
